# Supplementary material for: Bright sky-blue fluorescence with high color purity: assembly of luminescent diphenyl-anthracene lutetium-based coordination polymer
Source: RSC Adv. 2021 Feb 10;11(12):6604–6. doi: 10.1039/d0ra10795f (PMC8694909; doi:10.1039/d0ra10795f)
Supplement: RA-011-D0RA10795F-s002 [file RA-011-D0RA10795F-s002.cif]

# Electronic Supplementary Material (ESI) for RSC Advances.
# This journal is © The Royal Society of Chemistry 2021

####################################################################### 
# 
# This file contains crystal structure data downloaded from the 
# Cambridge Structural Database (CSD) hosted by the Cambridge 
# Crystallographic Data Centre (CCDC).
# 
# Full information about CCDC data access policies and citation 
# guidelines are available at http://www.ccdc.cam.ac.uk/access/V1 
# 
# Audit and citation data items may have been added by the CCDC. 
# Please retain this information to preserve the provenance of 
# this file and to allow appropriate attribution of the data. 
# 
#######################################################################

data_bpdpa_ligand
_database_code_depnum_ccdc_archive 'CCDC 2046734'
loop_
_audit_author_name
_audit_author_address
'Yuichi Kitagawa'
;Hokkaido University
Japan
;
_audit_update_record             
;
2020-11-27 deposited with the CCDC.	2021-02-01 downloaded from the CCDC.
;
_audit_creation_date             2020-08-04
_audit_creation_method           
;
Olex2 1.2
(compiled 2018.05.29 svn.r3508 for OlexSys, GUI svn.r5506)
;
_shelx_SHELXL_version_number     2018/3
_chemical_name_common            ?
_chemical_name_systematic        ?
_chemical_formula_moiety         'C25 H18 O P'
_chemical_formula_sum            'C25 H18 O P'
_chemical_formula_weight         365.36
_chemical_melting_point          ?
_chemical_oxdiff_formula         'C50 H36 O2 P2'
loop_
_atom_type_symbol
_atom_type_description
_atom_type_scat_dispersion_real
_atom_type_scat_dispersion_imag
_atom_type_scat_source
C C 0.0033 0.0016 'International Tables Vol C Tables 4.2.6.8 and 6.1.1.4'
H H 0.0000 0.0000 'International Tables Vol C Tables 4.2.6.8 and 6.1.1.4'
O O 0.0106 0.0060 'International Tables Vol C Tables 4.2.6.8 and 6.1.1.4'
P P 0.1023 0.0942 'International Tables Vol C Tables 4.2.6.8 and 6.1.1.4'

_shelx_space_group_comment       
;
The symmetry employed for this shelxl refinement is uniquely defined
by the following loop, which should always be used as a source of
symmetry information in preference to the above space-group names.
They are only intended as comments.
;
_space_group_crystal_system      monoclinic
_space_group_IT_number           14
_space_group_name_H-M_alt        'P 1 21/n 1'
_space_group_name_Hall           '-P 2yn'
loop_
_space_group_symop_operation_xyz
'x, y, z'
'-x+1/2, y+1/2, -z+1/2'
'-x, -y, -z'
'x-1/2, -y-1/2, z-1/2'

_cell_length_a                   10.7593(3)
_cell_length_b                   10.8776(3)
_cell_length_c                   16.3514(4)
_cell_angle_alpha                90
_cell_angle_beta                 104.633(3)
_cell_angle_gamma                90
_cell_volume                     1851.62(9)
_cell_formula_units_Z            4
_cell_measurement_reflns_used    11449
_cell_measurement_temperature    123
_cell_measurement_theta_max      29.3860
_cell_measurement_theta_min      2.5530
_shelx_estimated_absorpt_T_max   ?
_shelx_estimated_absorpt_T_min   ?
_exptl_absorpt_coefficient_mu    0.160
_exptl_absorpt_correction_T_max  1.00000
_exptl_absorpt_correction_T_min  0.71993
_exptl_absorpt_correction_type   multi-scan
_exptl_absorpt_process_details   
;
CrysAlisPro 1.171.39.43a (Rigaku Oxford Diffraction, 2018)
Empirical absorption correction using spherical harmonics,
 implemented in SCALE3 ABSPACK scaling algorithm.
;
_exptl_absorpt_special_details   ?
_exptl_crystal_colour            'clear light yellow'
_exptl_crystal_density_diffrn    1.311
_exptl_crystal_density_meas      ?
_exptl_crystal_density_method    ?
_exptl_crystal_description       block
_exptl_crystal_F_000             764
loop_
_exptl_crystal_face_index_h
_exptl_crystal_face_index_k
_exptl_crystal_face_index_l
_exptl_crystal_face_perp_dist
-15 2 5 0.1585
-5 4 -19 0.1781
14 0 -15 0.3780
7 -4 17 0.0990
-14 -5 13 0.1466
2 15 5 0.0900
14 1 -15 0.3656
1 -15 -7 0.2289

_exptl_crystal_size_max          0.567
_exptl_crystal_size_mid          0.334
_exptl_crystal_size_min          0.289
loop_
_exptl_oxdiff_crystal_face_indexfrac_h
_exptl_oxdiff_crystal_face_indexfrac_k
_exptl_oxdiff_crystal_face_indexfrac_l
_exptl_oxdiff_crystal_face_x
_exptl_oxdiff_crystal_face_y
_exptl_oxdiff_crystal_face_z
-14.9828 2.2898 4.6113 0.4889 -0.0515 0.8708
-4.7140 4.1062 -18.5340 0.9886 -0.1041 -0.1089
13.6028 -0.2284 -15.1091 0.0124 -0.0013 -0.9999
6.6609 -4.1682 16.5445 -0.9940 0.1046 -0.0309
-13.5553 -4.7226 12.5053 0.0351 0.3360 0.9412
1.7803 14.7564 4.7532 -0.1047 -0.9944 0.0169
13.7954 0.8760 -14.5050 -0.0079 -0.0778 -0.9969
0.5359 -14.5538 -7.1634 0.1030 0.9776 -0.1837

_exptl_transmission_factor_max   ?
_exptl_transmission_factor_min   ?
_diffrn_reflns_av_R_equivalents  0.0278
_diffrn_reflns_av_unetI/netI     0.0220
_diffrn_reflns_Laue_measured_fraction_full 0.999
_diffrn_reflns_Laue_measured_fraction_max 0.909
_diffrn_reflns_limit_h_max       14
_diffrn_reflns_limit_h_min       -14
_diffrn_reflns_limit_k_max       14
_diffrn_reflns_limit_k_min       -14
_diffrn_reflns_limit_l_max       22
_diffrn_reflns_limit_l_min       -22
_diffrn_reflns_number            22965
_diffrn_reflns_point_group_measured_fraction_full 0.999
_diffrn_reflns_point_group_measured_fraction_max 0.909
_diffrn_reflns_theta_full        25.242
_diffrn_reflns_theta_max         29.379
_diffrn_reflns_theta_min         2.575
_diffrn_ambient_temperature      123
_diffrn_detector                 'CCD plate'
_diffrn_detector_area_resol_mean ?
_diffrn_measured_fraction_theta_full 0.999
_diffrn_measured_fraction_theta_max 0.909
_diffrn_measurement_details      
;
List of Runs (angles in degrees, time in seconds):

  # Type    Start    End  Width  t~exp~   \w     \q     \k     \f   Frames
#--------------------------------------------------------------------------
  1  \w    -63.00 -29.00   0.50    0.68    --    0.00  43.00-150.00   68
  2  \w     31.00  59.00   0.50    0.68    --    0.00  43.00-150.00   56
  3  \w    -89.00 -28.00   0.50    0.68    --    0.00  29.00  60.00  122
  4  \w      9.00  81.00   0.50    0.68    --    0.00  57.00  60.00  144
  5  \w    -46.00 -19.00   0.50    0.68    --    0.00  43.00-120.00   54
  6  \w    -57.00 -32.00   0.50    0.68    --    0.00  14.00-180.00   50
  7  \w    -81.00  -1.00   0.50    0.68    --    0.00   0.00   0.00  160
;
_diffrn_measurement_device       'four-circle diffractometer'
_diffrn_measurement_device_type  'XtaLAB AFC11 (RCD3): quarter-chi single'
_diffrn_measurement_method       '\w scans'
_diffrn_orient_matrix_type       
'CrysAlisPro convention (1999,Acta A55,543-557)'
_diffrn_orient_matrix_UB_11      -0.0432335000
_diffrn_orient_matrix_UB_12      0.0109776000
_diffrn_orient_matrix_UB_13      -0.0399106000
_diffrn_orient_matrix_UB_21      -0.0083862000
_diffrn_orient_matrix_UB_22      -0.0642816000
_diffrn_orient_matrix_UB_23      -0.0064938000
_diffrn_orient_matrix_UB_31      -0.0519835000
_diffrn_orient_matrix_UB_32      0.0011816000
_diffrn_orient_matrix_UB_33      0.0193613000
_diffrn_radiation_monochromator  mirror
_diffrn_radiation_probe          x-ray
_diffrn_radiation_type           MoK\a
_diffrn_radiation_wavelength     0.71073
_diffrn_source                   'Rotating-anode X-ray tube (dual wavelength)'
_diffrn_source_type              'Rigaku (Mo) X-ray DW Source'
_reflns_Friedel_coverage         0.000
_reflns_Friedel_fraction_full    .
_reflns_Friedel_fraction_max     .
_reflns_number_gt                4077
_reflns_number_total             4628
_reflns_odcompleteness_completeness 99.85
_reflns_odcompleteness_iscentric 1
_reflns_odcompleteness_theta     26.32
_reflns_special_details          
;
 Reflections were merged by SHELXL according to the crystal
 class for the calculation of statistics and refinement.
 
 _reflns_Friedel_fraction is defined as the number of unique
 Friedel pairs measured divided by the number that would be
 possible theoretically, ignoring centric projections and
 systematic absences.
;
_reflns_threshold_expression     'I > 2\s(I)'
_computing_cell_refinement       'CrysAlisPro 1.171.39.43a (Rigaku OD, 2018)'
_computing_data_collection       'CrysAlisPro 1.171.39.43a (Rigaku OD, 2018)'
_computing_data_reduction        'CrysAlisPro 1.171.39.43a (Rigaku OD, 2018)'
_computing_molecular_graphics    'Olex2 (Dolomanov et al., 2009)'
_computing_publication_material  'Olex2 (Dolomanov et al., 2009)'
_computing_structure_refinement  'ShelXL (Sheldrick, 2015)'
_computing_structure_solution    'ShelXT (Sheldrick, 2015)'
_refine_diff_density_max         0.455
_refine_diff_density_min         -0.452
_refine_diff_density_rms         0.055
_refine_ls_extinction_coef       .
_refine_ls_extinction_method     none
_refine_ls_goodness_of_fit_ref   1.033
_refine_ls_hydrogen_treatment    constr
_refine_ls_matrix_type           full
_refine_ls_number_parameters     244
_refine_ls_number_reflns         4628
_refine_ls_number_restraints     0
_refine_ls_R_factor_all          0.0467
_refine_ls_R_factor_gt           0.0407
_refine_ls_restrained_S_all      1.033
_refine_ls_shift/su_max          0.001
_refine_ls_shift/su_mean         0.000
_refine_ls_structure_factor_coef Fsqd
_refine_ls_weighting_details     
'w=1/[\s^2^(Fo^2^)+(0.0574P)^2^+0.9937P] where P=(Fo^2^+2Fc^2^)/3'
_refine_ls_weighting_scheme      calc
_refine_ls_wR_factor_gt          0.1075
_refine_ls_wR_factor_ref         0.1112
_refine_special_details          ?
_olex2_refinement_description    
;
1. Fixed Uiso
 At 1.2 times of:
  All C(H) groups
2.a Aromatic/amide H refined with riding coordinates:
 C008(H008), C009(H009), C00A(H00A), C00C(H00C), C00D(H00D), C00F(H00F),
 C00G(H00G), C00H(H00H), C00I(H00I), C00J(H00J), C00K(H00K), C00L(H00L),
 C00M(H00M), C00N(H00N), C00O(H00O), C00P(H00P), C00Q(H00Q), C00R(H00R)
;
_atom_sites_solution_hydrogens   geom
_atom_sites_solution_primary     dual
_atom_sites_solution_secondary   ?
loop_
_atom_site_label
_atom_site_type_symbol
_atom_site_fract_x
_atom_site_fract_y
_atom_site_fract_z
_atom_site_U_iso_or_equiv
_atom_site_adp_type
_atom_site_occupancy
_atom_site_site_symmetry_order
_atom_site_calc_flag
_atom_site_refinement_flags_posn
_atom_site_refinement_flags_adp
_atom_site_refinement_flags_occupancy
_atom_site_disorder_assembly
_atom_site_disorder_group
P001 P 0.78103(3) 0.71686(3) 0.78939(2) 0.01881(10) Uani 1 1 d . . . . .
O002 O 0.81699(10) 0.84815(9) 0.78450(6) 0.0279(2) Uani 1 1 d . . . . .
C003 C 0.54493(11) 0.55701(11) 0.57914(7) 0.0159(2) Uani 1 1 d . . . . .
C004 C 0.32731(12) 0.54639(13) 0.60832(8) 0.0195(3) Uani 1 1 d . . . . .
C005 C 0.36938(11) 0.46415(12) 0.47376(7) 0.0163(2) Uani 1 1 d . . . . .
C006 C 0.41491(11) 0.52180(12) 0.55258(7) 0.0168(2) Uani 1 1 d . . . . .
C007 C 0.72065(12) 0.64668(12) 0.68712(8) 0.0183(2) Uani 1 1 d . . . . .
C008 C 0.59462(12) 0.61254(12) 0.65997(8) 0.0177(2) Uani 1 1 d . . . . .
H008 H 0.539931 0.625798 0.694980 0.021 Uiso 1 1 calc R . . . .
C009 C 0.92645(13) 0.50058(13) 0.83163(8) 0.0231(3) Uani 1 1 d . . . . .
H009 H 0.863228 0.460219 0.791224 0.028 Uiso 1 1 calc R . . . .
C00A C 0.80419(12) 0.63066(13) 0.63273(8) 0.0211(3) Uani 1 1 d . . . . .
H00A H 0.888988 0.657089 0.650172 0.025 Uiso 1 1 calc R . . . .
C00B C 0.91530(12) 0.62570(13) 0.84579(8) 0.0199(3) Uani 1 1 d . . . . .
C00C C 0.76100(12) 0.57704(12) 0.55549(8) 0.0197(3) Uani 1 1 d . . . . .
H00C H 0.817089 0.566939 0.521059 0.024 Uiso 1 1 calc R . . . .
C00D C 0.32935(14) 0.47161(16) 0.67787(9) 0.0299(3) Uani 1 1 d . . . . .
H00D H 0.383639 0.403773 0.688708 0.036 Uiso 1 1 calc R . . . .
C00E C 0.65542(13) 0.69482(14) 0.84335(8) 0.0236(3) Uani 1 1 d . . . . .
C00F C 1.00898(13) 0.68559(14) 0.90749(9) 0.0242(3) Uani 1 1 d . . . . .
H00F H 1.001191 0.769158 0.917132 0.029 Uiso 1 1 calc R . . . .
C00G C 0.24515(13) 0.64703(14) 0.59299(9) 0.0273(3) Uani 1 1 d . . . . .
H00G H 0.242015 0.696956 0.546342 0.033 Uiso 1 1 calc R . . . .
C00H C 1.03245(14) 0.43609(14) 0.87808(9) 0.0283(3) Uani 1 1 d . . . . .
H00H H 1.040844 0.352741 0.867996 0.034 Uiso 1 1 calc R . . . .
C00I C 0.61935(15) 0.57785(16) 0.86407(9) 0.0309(3) Uani 1 1 d . . . . .
H00I H 0.661956 0.508457 0.851963 0.037 Uiso 1 1 calc R . . . .
C00J C 1.11403(13) 0.62044(16) 0.95461(9) 0.0300(3) Uani 1 1 d . . . . .
H00J H 1.176208 0.660135 0.996101 0.036 Uiso 1 1 calc R . . . .
C00K C 1.12579(14) 0.49563(16) 0.93946(9) 0.0308(3) Uani 1 1 d . . . . .
H00K H 1.196365 0.452016 0.970533 0.037 Uiso 1 1 calc R . . . .
C00L C 0.17081(14) 0.59908(18) 0.71651(10) 0.0357(4) Uani 1 1 d . . . . .
H00L H 0.119534 0.617277 0.752956 0.043 Uiso 1 1 calc R . . . .
C00M C 0.59049(16) 0.79792(17) 0.86095(10) 0.0342(3) Uani 1 1 d . . . . .
H00M H 0.614189 0.875790 0.846882 0.041 Uiso 1 1 calc R . . . .
C00N C 0.16741(15) 0.67351(17) 0.64719(11) 0.0358(4) Uani 1 1 d . . . . .
H00N H 0.113077 0.741343 0.636805 0.043 Uiso 1 1 calc R . . . .
C00O C 0.25043(16) 0.49810(19) 0.73116(10) 0.0369(4) Uani 1 1 d . . . . .
H00O H 0.251512 0.447167 0.777013 0.044 Uiso 1 1 calc R . . . .
C00P C 0.51901(17) 0.5663(2) 0.90300(11) 0.0424(4) Uani 1 1 d . . . . .
H00P H 0.494639 0.488828 0.917295 0.051 Uiso 1 1 calc R . . . .
C00Q C 0.48964(18) 0.7845(2) 0.89976(12) 0.0471(5) Uani 1 1 d . . . . .
H00Q H 0.445983 0.853488 0.911437 0.057 Uiso 1 1 calc R . . . .
C00R C 0.45502(17) 0.6700(2) 0.92063(12) 0.0502(5) Uani 1 1 d . . . . .
H00R H 0.388155 0.661459 0.946805 0.060 Uiso 1 1 calc R . . . .

loop_
_atom_site_aniso_label
_atom_site_aniso_U_11
_atom_site_aniso_U_22
_atom_site_aniso_U_33
_atom_site_aniso_U_23
_atom_site_aniso_U_13
_atom_site_aniso_U_12
P001 0.01777(16) 0.02105(18) 0.01567(16) -0.00229(12) 0.00062(12) -0.00140(12)
O002 0.0295(5) 0.0222(5) 0.0282(5) -0.0013(4) 0.0003(4) -0.0035(4)
C003 0.0138(5) 0.0195(6) 0.0132(5) 0.0014(4) 0.0012(4) 0.0006(4)
C004 0.0134(5) 0.0290(7) 0.0151(5) -0.0044(5) 0.0018(4) -0.0030(5)
C005 0.0136(5) 0.0208(6) 0.0135(5) 0.0014(4) 0.0016(4) 0.0009(4)
C006 0.0135(5) 0.0221(6) 0.0141(5) 0.0016(4) 0.0022(4) 0.0011(4)
C007 0.0176(6) 0.0214(6) 0.0141(5) -0.0010(5) 0.0005(4) -0.0009(5)
C008 0.0158(5) 0.0222(6) 0.0143(5) -0.0002(4) 0.0023(4) 0.0010(5)
C009 0.0209(6) 0.0266(7) 0.0196(6) -0.0012(5) 0.0012(5) -0.0028(5)
C00A 0.0140(5) 0.0295(7) 0.0180(6) -0.0006(5) 0.0006(4) -0.0034(5)
C00B 0.0161(5) 0.0271(7) 0.0155(5) -0.0012(5) 0.0023(4) -0.0020(5)
C00C 0.0141(5) 0.0288(7) 0.0163(6) -0.0004(5) 0.0036(4) -0.0013(5)
C00D 0.0255(7) 0.0432(9) 0.0228(7) 0.0052(6) 0.0096(5) 0.0054(6)
C00E 0.0190(6) 0.0351(7) 0.0148(6) -0.0035(5) 0.0008(5) 0.0001(5)
C00F 0.0220(6) 0.0291(7) 0.0205(6) -0.0051(5) 0.0036(5) -0.0046(5)
C00G 0.0209(6) 0.0340(8) 0.0281(7) -0.0009(6) 0.0083(5) 0.0020(6)
C00H 0.0275(7) 0.0270(7) 0.0290(7) 0.0023(6) 0.0045(6) 0.0024(6)
C00I 0.0275(7) 0.0409(9) 0.0238(7) 0.0012(6) 0.0054(6) -0.0043(6)
C00J 0.0187(6) 0.0457(9) 0.0216(6) -0.0037(6) -0.0026(5) -0.0045(6)
C00K 0.0197(6) 0.0431(9) 0.0262(7) 0.0063(6) -0.0003(5) 0.0038(6)
C00L 0.0217(7) 0.0602(11) 0.0284(7) -0.0110(7) 0.0123(6) -0.0026(7)
C00M 0.0344(8) 0.0425(9) 0.0258(7) -0.0055(6) 0.0077(6) 0.0055(7)
C00N 0.0240(7) 0.0433(9) 0.0429(9) -0.0076(7) 0.0134(6) 0.0052(6)
C00O 0.0297(7) 0.0617(11) 0.0226(7) 0.0053(7) 0.0126(6) 0.0004(7)
C00P 0.0333(8) 0.0644(12) 0.0307(8) 0.0054(8) 0.0106(7) -0.0121(8)
C00Q 0.0367(9) 0.0710(14) 0.0365(9) -0.0074(9) 0.0146(8) 0.0139(9)
C00R 0.0294(8) 0.0926(17) 0.0324(9) -0.0005(10) 0.0147(7) -0.0014(9)

_geom_special_details            
;
 All esds (except the esd in the dihedral angle between two l.s. planes)
 are estimated using the full covariance matrix.  The cell esds are taken
 into account individually in the estimation of esds in distances, angles
 and torsion angles; correlations between esds in cell parameters are only
 used when they are defined by crystal symmetry.  An approximate (isotropic)
 treatment of cell esds is used for estimating esds involving l.s. planes.
;
loop_
_geom_bond_atom_site_label_1
_geom_bond_atom_site_label_2
_geom_bond_distance
_geom_bond_site_symmetry_2
_geom_bond_publ_flag
P001 O002 1.4870(11) . ?
P001 C007 1.8035(13) . ?
P001 C00B 1.8020(13) . ?
P001 C00E 1.8070(14) . ?
C003 C005 1.4333(16) 3_666 ?
C003 C006 1.4090(16) . ?
C003 C008 1.4286(17) . ?
C004 C006 1.4915(17) . ?
C004 C00D 1.394(2) . ?
C004 C00G 1.390(2) . ?
C005 C006 1.4054(17) . ?
C005 C00C 1.4348(17) 3_666 ?
C007 C008 1.3672(17) . ?
C007 C00A 1.4258(18) . ?
C009 C00B 1.391(2) . ?
C009 C00H 1.390(2) . ?
C00A C00C 1.3619(18) . ?
C00B C00F 1.3944(18) . ?
C00D C00O 1.392(2) . ?
C00E C00I 1.397(2) . ?
C00E C00M 1.389(2) . ?
C00F C00J 1.390(2) . ?
C00G C00N 1.394(2) . ?
C00H C00K 1.388(2) . ?
C00I C00P 1.391(2) . ?
C00J C00K 1.392(2) . ?
C00L C00N 1.386(3) . ?
C00L C00O 1.376(3) . ?
C00M C00Q 1.396(2) . ?
C00P C00R 1.389(3) . ?
C00Q C00R 1.368(3) . ?

loop_
_geom_angle_atom_site_label_1
_geom_angle_atom_site_label_2
_geom_angle_atom_site_label_3
_geom_angle
_geom_angle_site_symmetry_1
_geom_angle_site_symmetry_3
_geom_angle_publ_flag
O002 P001 C007 113.22(6) . . ?
O002 P001 C00B 111.73(6) . . ?
O002 P001 C00E 112.99(7) . . ?
C007 P001 C00E 104.95(6) . . ?
C00B P001 C007 107.22(6) . . ?
C00B P001 C00E 106.19(6) . . ?
C006 C003 C005 120.68(11) . 3_666 ?
C006 C003 C008 120.69(11) . . ?
C008 C003 C005 118.61(11) . 3_666 ?
C00D C004 C006 120.79(12) . . ?
C00G C004 C006 120.16(12) . . ?
C00G C004 C00D 119.02(12) . . ?
C003 C005 C00C 118.19(11) 3_666 3_666 ?
C006 C005 C003 119.79(11) . 3_666 ?
C006 C005 C00C 122.01(11) . 3_666 ?
C003 C006 C004 119.63(11) . . ?
C005 C006 C003 119.52(11) . . ?
C005 C006 C004 120.85(11) . . ?
C008 C007 P001 120.76(10) . . ?
C008 C007 C00A 119.61(11) . . ?
C00A C007 P001 119.59(9) . . ?
C007 C008 C003 121.59(11) . . ?
C00H C009 C00B 119.76(13) . . ?
C00C C00A C007 120.64(11) . . ?
C009 C00B P001 123.03(10) . . ?
C009 C00B C00F 120.04(12) . . ?
C00F C00B P001 116.92(11) . . ?
C00A C00C C005 121.25(12) . 3_666 ?
C00O C00D C004 120.24(15) . . ?
C00I C00E P001 121.82(11) . . ?
C00M C00E P001 118.11(12) . . ?
C00M C00E C00I 120.01(14) . . ?
C00J C00F C00B 120.04(14) . . ?
C004 C00G C00N 120.31(14) . . ?
C00K C00H C009 120.24(14) . . ?
C00P C00I C00E 119.25(16) . . ?
C00F C00J C00K 119.76(13) . . ?
C00H C00K C00J 120.15(13) . . ?
C00O C00L C00N 119.69(14) . . ?
C00E C00M C00Q 119.94(17) . . ?
C00L C00N C00G 120.21(15) . . ?
C00L C00O C00D 120.51(15) . . ?
C00R C00P C00I 120.31(18) . . ?
C00R C00Q C00M 120.01(18) . . ?
C00Q C00R C00P 120.48(16) . . ?

_shelx_res_file                  
;
TITL bpdpa_ligand_a.res in P2(1)/n
    bpdpa_ligand.res
    created by SHELXL-2018/3 at 15:35:24 on 04-Aug-2020
REM Old TITL bpdpa_ligand_a.res in P2(1)/n
REM SHELXT solution in P2(1)/n: R1 0.115, Rweak 0.023, Alpha 0.029
REM <I/s> 1.009 for 215 systematic absences, Orientation as input
REM Formula found by SHELXT: C25 O P
CELL 0.71073 10.7593 10.8776 16.3514 90 104.633 90
ZERR 4 0.0003 0.0003 0.0004 0 0.003 0
LATT 1
SYMM 0.5-X,0.5+Y,0.5-Z
SFAC C H O P
UNIT 100 72 4 4

L.S. 99
PLAN  5
list 4
fmap 2
acta
REM <olex2.extras>
REM <HklSrc "%.\\bpDPA_ligand.hkl">
REM </olex2.extras>

WGHT    0.057400    0.993700
FVAR       0.50859
P001  4    0.781033    0.716862    0.789392    11.00000    0.01777    0.02105 =
         0.01567   -0.00229    0.00062   -0.00140
O002  3    0.816988    0.848147    0.784495    11.00000    0.02955    0.02219 =
         0.02821   -0.00128    0.00031   -0.00345
C003  1    0.544931    0.557008    0.579138    11.00000    0.01380    0.01950 =
         0.01318    0.00141    0.00121    0.00060
C004  1    0.327309    0.546389    0.608323    11.00000    0.01339    0.02903 =
         0.01506   -0.00441    0.00179   -0.00303
C005  1    0.369383    0.464153    0.473765    11.00000    0.01363    0.02076 =
         0.01355    0.00141    0.00164    0.00090
C006  1    0.414909    0.521802    0.552582    11.00000    0.01351    0.02212 =
         0.01408    0.00156    0.00221    0.00113
C007  1    0.720647    0.646678    0.687119    11.00000    0.01762    0.02137 =
         0.01412   -0.00105    0.00054   -0.00086
C008  1    0.594624    0.612543    0.659974    11.00000    0.01578    0.02222 =
         0.01429   -0.00021    0.00235    0.00100
AFIX  43
H008  2    0.539931    0.625798    0.694980    11.00000   -1.20000
AFIX   0
C009  1    0.926453    0.500583    0.831626    11.00000    0.02092    0.02660 =
         0.01965   -0.00122    0.00117   -0.00277
AFIX  43
H009  2    0.863228    0.460219    0.791224    11.00000   -1.20000
AFIX   0
C00A  1    0.804190    0.630664    0.632732    11.00000    0.01404    0.02949 =
         0.01802   -0.00064    0.00062   -0.00344
AFIX  43
H00A  2    0.888988    0.657089    0.650172    11.00000   -1.20000
AFIX   0
C00B  1    0.915298    0.625704    0.845786    11.00000    0.01609    0.02708 =
         0.01548   -0.00116    0.00229   -0.00199
C00C  1    0.761003    0.577044    0.555493    11.00000    0.01408    0.02876 =
         0.01629   -0.00044    0.00364   -0.00128
AFIX  43
H00C  2    0.817089    0.566939    0.521059    11.00000   -1.20000
AFIX   0
C00D  1    0.329346    0.471614    0.677871    11.00000    0.02552    0.04317 =
         0.02280    0.00520    0.00964    0.00544
AFIX  43
H00D  2    0.383639    0.403773    0.688708    11.00000   -1.20000
AFIX   0
C00E  1    0.655416    0.694817    0.843353    11.00000    0.01904    0.03510 =
         0.01483   -0.00351    0.00077    0.00011
C00F  1    1.008980    0.685589    0.907489    11.00000    0.02204    0.02909 =
         0.02048   -0.00506    0.00355   -0.00465
AFIX  43
H00F  2    1.001191    0.769158    0.917132    11.00000   -1.20000
AFIX   0
C00G  1    0.245147    0.647030    0.592991    11.00000    0.02087    0.03396 =
         0.02807   -0.00085    0.00826    0.00203
AFIX  43
H00G  2    0.242015    0.696956    0.546342    11.00000   -1.20000
AFIX   0
C00H  1    1.032446    0.436092    0.878080    11.00000    0.02748    0.02704 =
         0.02897    0.00231    0.00455    0.00239
AFIX  43
H00H  2    1.040844    0.352741    0.867996    11.00000   -1.20000
AFIX   0
C00I  1    0.619349    0.577848    0.864068    11.00000    0.02745    0.04094 =
         0.02379    0.00120    0.00540   -0.00430
AFIX  43
H00I  2    0.661956    0.508457    0.851963    11.00000   -1.20000
AFIX   0
C00J  1    1.114032    0.620441    0.954610    11.00000    0.01866    0.04572 =
         0.02159   -0.00373   -0.00256   -0.00447
AFIX  43
H00J  2    1.176208    0.660135    0.996101    11.00000   -1.20000
AFIX   0
C00K  1    1.125792    0.495632    0.939458    11.00000    0.01968    0.04314 =
         0.02619    0.00633   -0.00033    0.00380
AFIX  43
H00K  2    1.196365    0.452016    0.970533    11.00000   -1.20000
AFIX   0
C00L  1    0.170812    0.599075    0.716508    11.00000    0.02167    0.06018 =
         0.02839   -0.01099    0.01232   -0.00262
AFIX  43
H00L  2    0.119534    0.617277    0.752956    11.00000   -1.20000
AFIX   0
C00M  1    0.590494    0.797924    0.860946    11.00000    0.03442    0.04255 =
         0.02579   -0.00550    0.00774    0.00547
AFIX  43
H00M  2    0.614189    0.875790    0.846882    11.00000   -1.20000
AFIX   0
C00N  1    0.167409    0.673507    0.647190    11.00000    0.02398    0.04329 =
         0.04285   -0.00757    0.01342    0.00520
AFIX  43
H00N  2    0.113077    0.741343    0.636805    11.00000   -1.20000
AFIX   0
C00O  1    0.250434    0.498096    0.731156    11.00000    0.02971    0.06173 =
         0.02265    0.00532    0.01264    0.00035
AFIX  43
H00O  2    0.251512    0.447167    0.777013    11.00000   -1.20000
AFIX   0
C00P  1    0.519010    0.566319    0.902997    11.00000    0.03335    0.06440 =
         0.03069    0.00536    0.01061   -0.01215
AFIX  43
H00P  2    0.494639    0.488828    0.917295    11.00000   -1.20000
AFIX   0
C00Q  1    0.489635    0.784534    0.899763    11.00000    0.03669    0.07100 =
         0.03649   -0.00740    0.01461    0.01392
AFIX  43
H00Q  2    0.445983    0.853488    0.911437    11.00000   -1.20000
AFIX   0
C00R  1    0.455018    0.669973    0.920628    11.00000    0.02945    0.09265 =
         0.03235   -0.00054    0.01467   -0.00143
AFIX  43
H00R  2    0.388155    0.661459    0.946805    11.00000   -1.20000
AFIX   0
HKLF 4


REM  bpdpa_ligand_a.res in P2(1)/n
REM wR2 = 0.1112, GooF = S = 1.033, Restrained GooF = 1.033 for all data
REM R1 = 0.0407 for 4077 Fo > 4sig(Fo) and 0.0467 for all 4628 data
REM 244 parameters refined using 0 restraints

END

WGHT      0.0574      0.9936

REM Highest difference peak  0.455,  deepest hole -0.452,  1-sigma level  0.055
Q1    1   0.7697  0.7867  0.7647  11.00000  0.05    0.46
Q2    1   0.4754  0.5432  0.5663  11.00000  0.05    0.39
Q3    1   0.5665  0.5893  0.6156  11.00000  0.05    0.38
Q4    1   0.6612  0.6234  0.6722  11.00000  0.05    0.37
Q5    1   0.6986  0.5511  0.5447  11.00000  0.05    0.36
;
_shelx_res_checksum              94939
_olex2_submission_special_instructions 'No special instructions were received'
_oxdiff_exptl_absorpt_empirical_details 
;
Empirical correction (ABSPACK) includes:
- Absorption correction using spherical harmonics
- Frame scaling
;
_oxdiff_exptl_absorpt_empirical_full_max 1.548
_oxdiff_exptl_absorpt_empirical_full_min 0.595
####################################################################### 
# 
# This file contains crystal structure data downloaded from the 
# Cambridge Structural Database (CSD) hosted by the Cambridge 
# Crystallographic Data Centre (CCDC).
# 
# Full information about CCDC data access policies and citation 
# guidelines are available at http://www.ccdc.cam.ac.uk/access/V1 
# 
# Audit and citation data items may have been added by the CCDC. 
# Please retain this information to preserve the provenance of 
# this file and to allow appropriate attribution of the data. 
# 
#######################################################################

data_luhfabpdpa_meoh
_database_code_depnum_ccdc_archive 'CCDC 2046736'
loop_
_audit_author_name
_audit_author_address
'Yuichi Kitagawa'
;Hokkaido University
Japan
;
_audit_update_record             
;
2020-11-27 deposited with the CCDC.	2021-02-01 downloaded from the CCDC.
;
_audit_creation_date             2020-07-14
_audit_creation_method           
;
Olex2 1.2
(compiled 2018.05.29 svn.r3508 for OlexSys, GUI svn.r5506)
;
_shelx_SHELXL_version_number     2018/3
_chemical_name_common            ?
_chemical_name_systematic        ?
_chemical_formula_moiety         'C65 H39 F18 Lu O8 P2'
_chemical_formula_sum            'C65 H39 F18 Lu O8 P2'
_chemical_formula_weight         1526.87
_chemical_melting_point          ?
_chemical_oxdiff_formula         'C65 H39 O8 P2 F18 Lu'
loop_
_atom_type_symbol
_atom_type_description
_atom_type_scat_dispersion_real
_atom_type_scat_dispersion_imag
_atom_type_scat_source
C C 0.0033 0.0016 'International Tables Vol C Tables 4.2.6.8 and 6.1.1.4'
H H 0.0000 0.0000 'International Tables Vol C Tables 4.2.6.8 and 6.1.1.4'
F F 0.0171 0.0103 'International Tables Vol C Tables 4.2.6.8 and 6.1.1.4'
Lu Lu -0.4720 5.8584 'International Tables Vol C Tables 4.2.6.8 and 6.1.1.4'
O O 0.0106 0.0060 'International Tables Vol C Tables 4.2.6.8 and 6.1.1.4'
P P 0.1023 0.0942 'International Tables Vol C Tables 4.2.6.8 and 6.1.1.4'

_shelx_space_group_comment       
;
The symmetry employed for this shelxl refinement is uniquely defined
by the following loop, which should always be used as a source of
symmetry information in preference to the above space-group names.
They are only intended as comments.
;
_space_group_crystal_system      monoclinic
_space_group_IT_number           14
_space_group_name_H-M_alt        'P 1 21/c 1'
_space_group_name_Hall           '-P 2ybc'
loop_
_space_group_symop_operation_xyz
'x, y, z'
'-x, y+1/2, -z+1/2'
'-x, -y, -z'
'x, -y-1/2, z-1/2'

_cell_length_a                   18.1201(3)
_cell_length_b                   13.7081(2)
_cell_length_c                   25.8676(4)
_cell_angle_alpha                90
_cell_angle_beta                 93.240(2)
_cell_angle_gamma                90
_cell_volume                     6415.04(17)
_cell_formula_units_Z            4
_cell_measurement_reflns_used    66739
_cell_measurement_temperature    123
_cell_measurement_theta_max      29.6990
_cell_measurement_theta_min      2.2540
_shelx_estimated_absorpt_T_max   ?
_shelx_estimated_absorpt_T_min   ?
_exptl_absorpt_coefficient_mu    1.695
_exptl_absorpt_correction_T_max  1.00000
_exptl_absorpt_correction_T_min  0.68395
_exptl_absorpt_correction_type   multi-scan
_exptl_absorpt_process_details   
;
CrysAlisPro 1.171.39.43a (Rigaku Oxford Diffraction, 2018)
Empirical absorption correction using spherical harmonics,
 implemented in SCALE3 ABSPACK scaling algorithm.
;
_exptl_absorpt_special_details   ?
_exptl_crystal_colour            'clear light yellow'
_exptl_crystal_colour_lustre     clear
_exptl_crystal_colour_modifier   light
_exptl_crystal_colour_primary    yellow
_exptl_crystal_density_diffrn    1.581
_exptl_crystal_density_meas      ?
_exptl_crystal_density_method    ?
_exptl_crystal_description       block
_exptl_crystal_F_000             3024
loop_
_exptl_crystal_face_index_h
_exptl_crystal_face_index_k
_exptl_crystal_face_index_l
_exptl_crystal_face_perp_dist
0 19 2 0.1598
-4 -2 -35 0.0571
1 -19 4 0.3049
4 -1 36 0.1282
25 -5 -2 0.0047
-4 -16 20 0.3097
-25 3 4 0.0918

_exptl_crystal_size_max          0.521
_exptl_crystal_size_mid          0.223
_exptl_crystal_size_min          0.117
loop_
_exptl_oxdiff_crystal_face_indexfrac_h
_exptl_oxdiff_crystal_face_indexfrac_k
_exptl_oxdiff_crystal_face_indexfrac_l
_exptl_oxdiff_crystal_face_x
_exptl_oxdiff_crystal_face_y
_exptl_oxdiff_crystal_face_z
0.0677 19.2897 2.3463 -0.5638 0.0001 0.8259
-4.2119 -2.4686 -35.2644 0.9189 -0.0002 0.3944
0.7129 -19.1974 4.1554 0.4039 -0.0001 -0.9148
4.2789 -0.6877 35.5297 -0.8424 0.0001 -0.5389
24.6326 -5.1011 -2.0008 -0.0001 -0.9488 -0.3160
-4.4298 -16.0916 19.5650 0.0003 0.2661 -0.9639
-25.1519 3.0961 4.4283 0.0001 0.9806 0.1958

_exptl_transmission_factor_max   ?
_exptl_transmission_factor_min   ?
_diffrn_reflns_av_R_equivalents  0.0508
_diffrn_reflns_av_unetI/netI     0.0259
_diffrn_reflns_Laue_measured_fraction_full 0.999
_diffrn_reflns_Laue_measured_fraction_max 0.935
_diffrn_reflns_limit_h_max       24
_diffrn_reflns_limit_h_min       -24
_diffrn_reflns_limit_k_max       18
_diffrn_reflns_limit_k_min       -18
_diffrn_reflns_limit_l_max       35
_diffrn_reflns_limit_l_min       -35
_diffrn_reflns_number            147708
_diffrn_reflns_point_group_measured_fraction_full 0.999
_diffrn_reflns_point_group_measured_fraction_max 0.935
_diffrn_reflns_theta_full        25.242
_diffrn_reflns_theta_max         29.364
_diffrn_reflns_theta_min         1.999
_diffrn_ambient_temperature      123
_diffrn_detector                 'CCD plate'
_diffrn_detector_area_resol_mean ?
_diffrn_measured_fraction_theta_full 0.999
_diffrn_measured_fraction_theta_max 0.935
_diffrn_measurement_details      
;
List of Runs (angles in degrees, time in seconds):

  # Type    Start    End  Width  t~exp~   \w     \q     \k     \f   Frames
#--------------------------------------------------------------------------
  1  \w    -25.00   1.00   0.50    5.27    --    0.00  31.00  90.00   52
  2  \w    -26.00  85.00   0.50    5.27    --    0.00  29.00 -30.00  222
  3  \w    -62.00  -6.00   0.50    5.27    --    0.00  29.00-180.00  112
  4  \w     32.00  57.00   0.50    5.27    --    0.00  29.00-180.00   50
  5  \w    -83.00 -57.00   0.50    5.27    --    0.00  57.00 150.00   52
  6  \w    -54.00 -28.00   0.50    5.27    --    0.00  57.00 150.00   52
  7  \w     49.00  74.00   0.50    5.27    --    0.00  57.00 150.00   50
  8  \w    -81.00 -54.00   0.50    5.27    --    0.00  29.00 -90.00   54
  9  \w    -47.00 -22.00   0.50    5.27    --    0.00  29.00 -90.00   50
 10  \w     13.00  38.00   0.50    5.27    --    0.00  29.00 -90.00   50
 11  \w    -88.00  89.00   0.50    5.27    --    0.00  57.00-150.00  354
 12  \w    -81.00 -56.00   0.50    5.27    --    0.00  57.00 -90.00   50
 13  \w    -85.00 -59.00   0.50    5.27    --    0.00  29.00 -30.00   52
;
_diffrn_measurement_device       'four-circle diffractometer'
_diffrn_measurement_device_type  'XtaLAB AFC11 (RCD3): quarter-chi single'
_diffrn_measurement_method       '\w scans'
_diffrn_orient_matrix_type       
'CrysAlisPro convention (1999,Acta A55,543-557)'
_diffrn_orient_matrix_UB_11      -0.0073577000
_diffrn_orient_matrix_UB_12      -0.0263645000
_diffrn_orient_matrix_UB_13      -0.0233336000
_diffrn_orient_matrix_UB_21      -0.0382305000
_diffrn_orient_matrix_UB_22      -0.0004205000
_diffrn_orient_matrix_UB_23      0.0045999000
_diffrn_orient_matrix_UB_31      -0.0047264000
_diffrn_orient_matrix_UB_32      0.0445032000
_diffrn_orient_matrix_UB_33      -0.0137362000
_diffrn_radiation_monochromator  mirror
_diffrn_radiation_probe          x-ray
_diffrn_radiation_type           MoK\a
_diffrn_radiation_wavelength     0.71073
_diffrn_source                   'Rotating-anode X-ray tube (dual wavelength)'
_diffrn_source_type              'Rigaku (Mo) X-ray DW Source'
_diffrn_special_details          ?
_reflns_Friedel_coverage         0.000
_reflns_Friedel_fraction_full    .
_reflns_Friedel_fraction_max     .
_reflns_number_gt                14117
_reflns_number_total             16494
_reflns_odcompleteness_completeness 99.91
_reflns_odcompleteness_iscentric 1
_reflns_odcompleteness_theta     26.32
_reflns_special_details          
;
 Reflections were merged by SHELXL according to the crystal
 class for the calculation of statistics and refinement.
 
 Structure factors included contributions from the .fab file.
 
 _reflns_Friedel_fraction is defined as the number of unique
 Friedel pairs measured divided by the number that would be
 possible theoretically, ignoring centric projections and
 systematic absences.
;
_reflns_threshold_expression     'I > 2\s(I)'
_computing_cell_refinement       'CrysAlisPro 1.171.39.43a (Rigaku OD, 2018)'
_computing_data_collection       'CrysAlisPro 1.171.39.43a (Rigaku OD, 2018)'
_computing_data_reduction        'CrysAlisPro 1.171.39.43a (Rigaku OD, 2018)'
_computing_molecular_graphics    'Olex2 (Dolomanov et al., 2009)'
_computing_publication_material  'Olex2 (Dolomanov et al., 2009)'
_computing_structure_refinement  'ShelXL (Sheldrick, 2015)'
_computing_structure_solution    'ShelXT (Sheldrick, 2015)'
_refine_diff_density_max         1.736
_refine_diff_density_min         -0.951
_refine_diff_density_rms         0.101
_refine_ls_extinction_coef       .
_refine_ls_extinction_method     none
_refine_ls_goodness_of_fit_ref   1.059
_refine_ls_hydrogen_treatment    constr
_refine_ls_matrix_type           full
_refine_ls_number_parameters     847
_refine_ls_number_reflns         16494
_refine_ls_number_restraints     0
_refine_ls_R_factor_all          0.0444
_refine_ls_R_factor_gt           0.0351
_refine_ls_restrained_S_all      1.059
_refine_ls_shift/su_max          0.004
_refine_ls_shift/su_mean         0.000
_refine_ls_structure_factor_coef Fsqd
_refine_ls_weighting_details     
'w=1/[\s^2^(Fo^2^)+(0.1000P)^2^] where P=(Fo^2^+2Fc^2^)/3'
_refine_ls_weighting_scheme      calc
_refine_ls_wR_factor_gt          0.1185
_refine_ls_wR_factor_ref         0.1282
_refine_special_details          ?
_olex2_refinement_description    
;
1. Fixed Uiso
 At 1.2 times of:
  All C(H) groups
2.a Aromatic/amide H refined with riding coordinates:
 C00K(H00K), C00M(H00M), C00N(H00N), C00T(H00T), C00V(H00V), C00W(H00W),
 C00Y(H00Y), C013(H013), C01E(H01E), C01F(H01F), C01H(H01H), C01I(H01I),
 C01L(H01L), C01O(H01O), C01P(H01P), C01R(H01R), C01T(H01T), C01U(H01U),
 C01V(H01V), C01W(H01W), C01X(H01X), C01Y(H01Y), C021(H021), C023(H023),
 C024(H024), C025(H025), C026(H026), C027(H027), C028(H028), C029(H029),
 C02A(H02A), C02B(H02B), C02E(H02E), C02F(H02F), C02G(H02G), C02I(H02I),
 C02J(H02J), C02K(H02K), C02L(H02L)
;
_atom_sites_solution_hydrogens   geom
_atom_sites_solution_primary     dual
_atom_sites_solution_secondary   ?
loop_
_atom_site_label
_atom_site_type_symbol
_atom_site_fract_x
_atom_site_fract_y
_atom_site_fract_z
_atom_site_U_iso_or_equiv
_atom_site_adp_type
_atom_site_occupancy
_atom_site_site_symmetry_order
_atom_site_calc_flag
_atom_site_refinement_flags_posn
_atom_site_refinement_flags_adp
_atom_site_refinement_flags_occupancy
_atom_site_disorder_assembly
_atom_site_disorder_group
Lu01 Lu 0.20919(2) 0.81193(2) 0.63481(2) 0.01918(6) Uani 1 1 d . . . . .
P002 P 0.30721(4) 0.71110(5) 0.52695(3) 0.02192(14) Uani 1 1 d . . . . .
P003 P 0.79604(4) 0.42188(5) 0.73750(3) 0.02276(14) Uani 1 1 d . . . . .
O004 O 0.30288(12) 0.70910(16) 0.66782(9) 0.0285(5) Uani 1 1 d . . . . .
O005 O 0.26049(12) 0.76262(16) 0.56423(8) 0.0293(4) Uani 1 1 d . . . . .
O006 O 0.11317(11) 0.75838(15) 0.57309(8) 0.0285(4) Uani 1 1 d . . . . .
O007 O 0.15900(13) 0.67402(15) 0.66624(9) 0.0307(5) Uani 1 1 d . . . . .
O008 O 0.31686(11) 0.90719(15) 0.64375(8) 0.0284(4) Uani 1 1 d . . . . .
O009 O 0.78056(12) 0.35791(14) 0.78255(8) 0.0267(4) Uani 1 1 d . . . . .
O00A O 0.09358(12) 0.87128(16) 0.65613(8) 0.0304(4) Uani 1 1 d . . . . .
O00B O 0.18779(12) 0.94827(15) 0.58626(9) 0.0331(5) Uani 1 1 d . . . . .
F00C F 0.02222(14) 0.7579(2) 0.49253(9) 0.0653(7) Uani 1 1 d . . . . .
F00D F 0.04635(15) 0.47177(18) 0.68152(12) 0.0686(7) Uani 1 1 d . . . . .
F00E F 0.3875(2) 0.5579(2) 0.69617(11) 0.0944(13) Uani 1 1 d . . . . .
F00F F -0.07355(14) 0.9932(2) 0.63573(15) 0.0816(10) Uani 1 1 d . . . . .
F00G F -0.05861(15) 0.7070(3) 0.54339(12) 0.0748(9) Uani 1 1 d . . . . .
F00H F 0.38904(18) 1.0611(2) 0.69502(17) 0.0864(11) Uani 1 1 d . . . . .
F00I F -0.06136(14) 0.8388(2) 0.63573(14) 0.0713(8) Uani 1 1 d . . . . .
F00J F 0.16405(16) 0.4693(2) 0.68374(15) 0.0824(10) Uani 1 1 d . . . . .
C00K C 0.69049(15) 0.53923(19) 0.68617(11) 0.0233(5) Uani 1 1 d . . . . .
H00K H 0.719818 0.591884 0.696981 0.028 Uiso 1 1 calc R . . . .
F00L F -0.02878(16) 0.9186(3) 0.70345(12) 0.0872(11) Uani 1 1 d . . . . .
C00M C 0.44531(16) 0.7739(2) 0.56766(11) 0.0248(5) Uani 1 1 d . . . . .
H00M H 0.430219 0.836477 0.558031 0.030 Uiso 1 1 calc R . . . .
C00N C 0.51142(16) 0.7602(2) 0.59441(11) 0.0254(6) Uani 1 1 d . . . . .
H00N H 0.540915 0.814089 0.602796 0.030 Uiso 1 1 calc R . . . .
F00O F 0.1102(2) 0.5537(2) 0.73812(11) 0.0900(11) Uani 1 1 d . . . . .
C00P C 0.71225(15) 0.4463(2) 0.69941(11) 0.0230(5) Uani 1 1 d . . . . .
C00Q C 0.39914(16) 0.69212(19) 0.55437(11) 0.0221(5) Uani 1 1 d . . . . .
C00R C 0.27002(15) 0.5927(2) 0.51081(11) 0.0263(6) Uani 1 1 d . . . . .
F00S F 0.3664(3) 0.6254(2) 0.76503(11) 0.1129(17) Uani 1 1 d . . . . .
C00T C 0.06061(19) 0.6181(2) 0.61017(15) 0.0377(7) Uani 1 1 d . . . . .
H00T H 0.023720 0.571221 0.605559 0.045 Uiso 1 1 calc R . . . .
C00U C 0.46169(15) 0.40394(19) 0.59800(11) 0.0228(5) Uani 1 1 d . . . . .
C00V C 0.45068(16) 0.3709(2) 0.54721(12) 0.0307(6) Uani 1 1 d . . . . .
H00V H 0.474731 0.401529 0.520834 0.037 Uiso 1 1 calc R . . . .
C00W C 0.42196(15) 0.5999(2) 0.56773(11) 0.0219(5) Uani 1 1 d . . . . .
H00W H 0.391813 0.547165 0.558332 0.026 Uiso 1 1 calc R . . . .
C00X C 0.62317(15) 0.55611(19) 0.65590(10) 0.0221(5) Uani 1 1 d . . . . .
C00Y C 0.66768(16) 0.3648(2) 0.68367(11) 0.0251(5) Uani 1 1 d . . . . .
H00Y H 0.683120 0.302011 0.692539 0.030 Uiso 1 1 calc R . . . .
F00Z F 0.0078(2) 0.6067(2) 0.50282(13) 0.0862(10) Uani 1 1 d . . . . .
C010 C 0.31249(17) 0.7801(2) 0.46873(11) 0.0274(6) Uani 1 1 d . . . . .
C011 C 0.53676(15) 0.6651(2) 0.60999(11) 0.0224(5) Uani 1 1 d . . . . .
C012 C 0.37438(16) 0.8961(2) 0.67146(12) 0.0301(6) Uani 1 1 d . . . . .
C013 C 0.40054(18) 0.8135(2) 0.69733(13) 0.0307(7) Uani 1 1 d . . . . .
H013 H 0.444295 0.816572 0.717857 0.037 Uiso 1 1 calc R . . . .
C014 C 0.51125(15) 0.48791(19) 0.61101(10) 0.0212(5) Uani 1 1 d . . . . .
C015 C 0.49062(15) 0.58262(19) 0.59561(10) 0.0210(5) Uani 1 1 d . . . . .
C016 C 0.10927(17) 0.6146(2) 0.65330(13) 0.0314(6) Uani 1 1 d . . . . .
C017 C 0.06695(18) 0.6921(2) 0.57356(14) 0.0316(7) Uani 1 1 d . . . . .
C018 C 0.36184(17) 0.7260(2) 0.69282(12) 0.0300(6) Uani 1 1 d . . . . .
C019 C 0.85453(17) 0.3615(2) 0.69416(12) 0.0308(6) Uani 1 1 d . . . . .
C01A C 0.60236(15) 0.6511(2) 0.64028(11) 0.0239(5) Uani 1 1 d . . . . .
C01B C 0.83358(16) 0.5384(2) 0.75648(12) 0.0302(6) Uani 1 1 d . . . . .
F01C F 0.4455(3) 1.0145(3) 0.63184(16) 0.1221(17) Uani 1 1 d . . . . .
C01D C 0.57788(15) 0.47383(19) 0.64069(10) 0.0220(5) Uani 1 1 d . . . . .
C01E C 0.42524(18) 0.3568(2) 0.63685(13) 0.0334(7) Uani 1 1 d . . . . .
H01E H 0.432489 0.377602 0.670977 0.040 Uiso 1 1 calc R . . . .
C01F C 0.60298(16) 0.37836(19) 0.65586(11) 0.0241(5) Uani 1 1 d . . . . .
H01F H 0.574130 0.324462 0.646369 0.029 Uiso 1 1 calc R . . . .
C01G C 0.65045(16) 0.7354(2) 0.65708(12) 0.0280(6) Uani 1 1 d . . . . .
C01H C 0.3777(2) 0.7942(2) 0.44436(13) 0.0328(7) Uani 1 1 d . . . . .
H01H H 0.421049 0.765101 0.457681 0.039 Uiso 1 1 calc R . . . .
C01I C 0.2338(2) 0.5423(3) 0.54891(15) 0.0414(8) Uani 1 1 d . . . . .
H01I H 0.227060 0.571172 0.580846 0.050 Uiso 1 1 calc R . . . .
C01J C 0.3955(2) 0.6378(3) 0.72218(15) 0.0435(8) Uani 1 1 d . . . . .
F01K F 0.4681(2) 0.6432(4) 0.7293(2) 0.145(2) Uani 1 1 d . . . . .
C01L C 0.8920(2) 0.2779(3) 0.71082(14) 0.0392(8) Uani 1 1 d . . . . .
H01L H 0.888537 0.255921 0.744617 0.047 Uiso 1 1 calc R . . . .
F01M F 0.4832(2) 0.9761(3) 0.7061(2) 0.140(2) Uani 1 1 d . . . . .
C01O C 0.2802(2) 0.5480(3) 0.46352(13) 0.0384(7) Uani 1 1 d . . . . .
H01O H 0.304484 0.581010 0.438057 0.046 Uiso 1 1 calc R . . . .
C01P C 0.3788(2) 0.8516(2) 0.40011(13) 0.0430(9) Uani 1 1 d . . . . .
H01P H 0.423050 0.862606 0.384533 0.052 Uiso 1 1 calc R . . . .
C01Q C 0.04858(18) 0.9276(2) 0.63287(14) 0.0346(7) Uani 1 1 d . . . . .
C01R C 0.8047(2) 0.5840(2) 0.79898(15) 0.0388(7) Uani 1 1 d . . . . .
H01R H 0.769902 0.552117 0.818028 0.047 Uiso 1 1 calc R . . . .
C01S C 0.42351(19) 0.9878(3) 0.67634(16) 0.0436(8) Uani 1 1 d . . . . .
C01T C 0.4035(2) 0.2917(3) 0.53563(17) 0.0448(9) Uani 1 1 d . . . . .
H01T H 0.396393 0.270041 0.501644 0.054 Uiso 1 1 calc R . . . .
C01U C 0.2472(2) 0.8213(3) 0.44766(17) 0.0512(11) Uani 1 1 d . . . . .
H01U H 0.202972 0.812099 0.463592 0.061 Uiso 1 1 calc R . . . .
C01V C 0.0618(2) 0.9900(3) 0.59231(16) 0.0434(8) Uani 1 1 d . . . . .
H01V H 0.023700 1.029007 0.578343 0.052 Uiso 1 1 calc R . . . .
C01W C 0.6488(2) 0.7706(3) 0.70746(14) 0.0412(8) Uani 1 1 d . . . . .
H01W H 0.616189 0.744243 0.730186 0.049 Uiso 1 1 calc R . . . .
C01X C 0.8598(2) 0.3940(3) 0.64358(14) 0.0439(8) Uani 1 1 d . . . . .
H01X H 0.834203 0.449597 0.632391 0.053 Uiso 1 1 calc R . . . .
C01Y C 0.2080(2) 0.4490(3) 0.5385(2) 0.0555(11) Uani 1 1 d . . . . .
H01Y H 0.184321 0.414679 0.563729 0.067 Uiso 1 1 calc R . . . .
C01Z C -0.0297(2) 0.9216(3) 0.65215(18) 0.0497(9) Uani 1 1 d . . . . .
C020 C 0.1314(2) 0.9953(2) 0.57211(15) 0.0401(8) Uani 1 1 d . . . . .
C021 C 0.2170(2) 0.4067(3) 0.49135(17) 0.0467(9) Uani 1 1 d . . . . .
H021 H 0.197821 0.344818 0.484421 0.056 Uiso 1 1 calc R . . . .
C022 C 0.1063(2) 0.5271(3) 0.68959(17) 0.0477(9) Uani 1 1 d . . . . .
C023 C 0.9346(2) 0.2271(3) 0.67690(16) 0.0545(11) Uani 1 1 d . . . . .
H023 H 0.959190 0.170482 0.687762 0.065 Uiso 1 1 calc R . . . .
C024 C 0.9028(3) 0.3446(4) 0.60988(17) 0.0595(11) Uani 1 1 d . . . . .
H024 H 0.906691 0.366719 0.576153 0.071 Uiso 1 1 calc R . . . .
C025 C 0.8862(2) 0.5855(3) 0.72757(17) 0.0469(9) Uani 1 1 d . . . . .
H025 H 0.906265 0.554194 0.699750 0.056 Uiso 1 1 calc R . . . .
C026 C 0.2541(2) 0.4545(3) 0.45438(15) 0.0454(9) Uani 1 1 d . . . . .
H026 H 0.261768 0.424122 0.422996 0.055 Uiso 1 1 calc R . . . .
C027 C 0.8281(3) 0.6775(3) 0.8127(2) 0.0581(13) Uani 1 1 d . . . . .
H027 H 0.809871 0.708172 0.841380 0.070 Uiso 1 1 calc R . . . .
C028 C 0.6969(3) 0.8461(3) 0.72359(18) 0.0544(11) Uani 1 1 d . . . . .
H028 H 0.696242 0.869528 0.757294 0.065 Uiso 1 1 calc R . . . .
C029 C 0.3782(2) 0.2790(3) 0.62507(17) 0.0457(9) Uani 1 1 d . . . . .
H029 H 0.353407 0.248569 0.651154 0.055 Uiso 1 1 calc R . . . .
C02A C 0.6982(2) 0.7774(3) 0.62325(17) 0.0406(8) Uani 1 1 d . . . . .
H02A H 0.698505 0.755085 0.589309 0.049 Uiso 1 1 calc R . . . .
C02B C 0.8786(3) 0.7242(3) 0.7836(2) 0.0672(14) Uani 1 1 d . . . . .
H02B H 0.893549 0.787164 0.792542 0.081 Uiso 1 1 calc R . . . .
F02C F 0.1552(5) 1.1520(4) 0.54504(18) 0.204(4) Uani 1 1 d . . . . .
C02D C 0.0092(2) 0.6913(3) 0.52798(16) 0.0459(10) Uani 1 1 d . . . . .
C02E C 0.9404(3) 0.2606(4) 0.62728(18) 0.0649(13) Uani 1 1 d . . . . .
H02E H 0.969743 0.226986 0.604905 0.078 Uiso 1 1 calc R . . . .
C02F C 0.7449(2) 0.8858(3) 0.69032(19) 0.0550(11) Uani 1 1 d . . . . .
H02F H 0.777070 0.935199 0.701723 0.066 Uiso 1 1 calc R . . . .
C02G C 0.9077(3) 0.6792(3) 0.7410(3) 0.0682(15) Uani 1 1 d . . . . .
H02G H 0.941525 0.712093 0.721679 0.082 Uiso 1 1 calc R . . . .
F02H F 0.0881(3) 1.0777(4) 0.49621(18) 0.159(2) Uani 1 1 d . . . . .
C02I C 0.3681(2) 0.2466(3) 0.57402(18) 0.0508(10) Uani 1 1 d . . . . .
H02I H 0.337026 0.193986 0.566195 0.061 Uiso 1 1 calc R . . . .
C02J C 0.2488(3) 0.8762(4) 0.40263(17) 0.0666(14) Uani 1 1 d . . . . .
H02J H 0.205163 0.902636 0.388053 0.080 Uiso 1 1 calc R . . . .
C02K C 0.7456(2) 0.8527(3) 0.6398(2) 0.0550(11) Uani 1 1 d . . . . .
H02K H 0.777557 0.880516 0.617021 0.066 Uiso 1 1 calc R . . . .
C02L C 0.3139(3) 0.8921(3) 0.37937(15) 0.0575(12) Uani 1 1 d . . . . .
H02L H 0.314348 0.930173 0.349622 0.069 Uiso 1 1 calc R . . . .
C02M C 0.1431(3) 1.0705(3) 0.5284(2) 0.0645(13) Uani 1 1 d . . . . .
F3 F 0.1934(5) 1.0460(5) 0.4999(3) 0.236(4) Uani 1 1 d . . . . .

loop_
_atom_site_aniso_label
_atom_site_aniso_U_11
_atom_site_aniso_U_22
_atom_site_aniso_U_33
_atom_site_aniso_U_23
_atom_site_aniso_U_13
_atom_site_aniso_U_12
Lu01 0.01799(8) 0.01906(8) 0.02000(8) 0.00222(3) -0.00333(5) -0.00040(3)
P002 0.0191(3) 0.0261(3) 0.0202(3) 0.0038(3) -0.0023(3) 0.0036(3)
P003 0.0222(3) 0.0235(3) 0.0218(3) 0.0001(3) -0.0057(3) 0.0031(3)
O004 0.0258(11) 0.0250(9) 0.0340(12) 0.0054(9) -0.0058(9) 0.0043(8)
O005 0.0253(10) 0.0349(11) 0.0274(10) 0.0005(9) -0.0010(8) 0.0061(9)
O006 0.0241(10) 0.0317(11) 0.0293(10) -0.0031(8) -0.0019(8) -0.0023(8)
O007 0.0282(11) 0.0259(10) 0.0374(12) 0.0073(9) -0.0031(9) -0.0075(8)
O008 0.0212(10) 0.0296(10) 0.0336(11) 0.0043(8) -0.0053(8) -0.0042(8)
O009 0.0325(11) 0.0250(10) 0.0220(9) 0.0020(8) -0.0058(8) 0.0034(8)
O00A 0.0273(10) 0.0355(11) 0.0278(10) -0.0027(9) -0.0026(8) 0.0069(9)
O00B 0.0300(11) 0.0276(10) 0.0408(12) 0.0102(9) -0.0067(9) -0.0001(8)
F00C 0.0556(15) 0.099(2) 0.0385(13) 0.0082(13) -0.0179(11) -0.0137(14)
F00D 0.0606(15) 0.0447(13) 0.101(2) 0.0188(13) 0.0070(14) -0.0244(12)
F00E 0.172(4) 0.0590(17) 0.0524(16) 0.0086(13) 0.0035(19) 0.066(2)
F00F 0.0350(13) 0.0713(18) 0.139(3) 0.0054(18) 0.0113(15) 0.0281(13)
F00G 0.0271(12) 0.137(3) 0.0586(17) 0.0091(17) -0.0088(12) 0.0012(14)
F00H 0.071(2) 0.0415(14) 0.149(3) -0.0244(17) 0.026(2) -0.0198(13)
F00I 0.0367(13) 0.0693(16) 0.109(2) -0.0271(17) 0.0180(14) -0.0100(12)
F00J 0.0630(17) 0.0478(14) 0.137(3) 0.0406(17) 0.0084(18) 0.0075(13)
C00K 0.0219(12) 0.0210(12) 0.0260(13) -0.0005(10) -0.0067(11) 0.0014(10)
F00L 0.0521(16) 0.145(3) 0.0659(18) -0.0360(19) 0.0199(14) 0.0196(17)
C00M 0.0237(13) 0.0224(13) 0.0278(14) 0.0051(11) -0.0019(11) 0.0021(11)
C00N 0.0233(13) 0.0235(13) 0.0290(14) 0.0048(11) -0.0014(11) 0.0004(10)
F00O 0.154(3) 0.0610(17) 0.0556(16) 0.0206(13) 0.0096(19) -0.0469(19)
C00P 0.0228(12) 0.0232(12) 0.0222(12) -0.0020(10) -0.0058(10) 0.0026(10)
C00Q 0.0198(13) 0.0275(14) 0.0187(13) 0.0035(9) -0.0006(10) 0.0007(9)
C00R 0.0204(13) 0.0277(13) 0.0297(14) 0.0007(11) -0.0071(11) 0.0040(10)
F00S 0.202(4) 0.094(2) 0.0489(15) 0.0464(16) 0.062(2) 0.095(3)
C00T 0.0302(16) 0.0308(16) 0.051(2) -0.0043(14) -0.0017(14) -0.0087(13)
C00U 0.0188(12) 0.0206(12) 0.0282(13) 0.0007(10) -0.0041(10) 0.0013(10)
C00V 0.0250(14) 0.0364(16) 0.0301(15) -0.0059(12) -0.0038(12) -0.0015(12)
C00W 0.0195(12) 0.0228(12) 0.0233(13) 0.0019(10) -0.0003(10) -0.0017(10)
C00X 0.0221(12) 0.0212(12) 0.0225(12) 0.0010(10) -0.0027(10) 0.0015(10)
C00Y 0.0308(14) 0.0193(12) 0.0243(13) 0.0005(10) -0.0063(11) 0.0047(10)
F00Z 0.105(2) 0.079(2) 0.0702(18) -0.0337(16) -0.0299(17) -0.0155(18)
C010 0.0326(15) 0.0256(13) 0.0237(14) 0.0040(11) -0.0018(12) 0.0066(12)
C011 0.0216(13) 0.0208(11) 0.0244(13) 0.0032(10) -0.0025(11) -0.0006(10)
C012 0.0205(13) 0.0346(15) 0.0346(16) -0.0042(12) -0.0027(12) -0.0034(11)
C013 0.0191(14) 0.0443(19) 0.0276(15) 0.0018(12) -0.0094(12) 0.0023(11)
C014 0.0207(12) 0.0218(12) 0.0209(12) 0.0006(10) -0.0010(10) -0.0006(10)
C015 0.0188(12) 0.0228(12) 0.0213(12) 0.0020(10) -0.0004(10) 0.0016(10)
C016 0.0266(14) 0.0224(13) 0.0455(18) 0.0019(12) 0.0032(13) -0.0014(11)
C017 0.0200(14) 0.0400(18) 0.0344(17) -0.0112(12) -0.0032(13) -0.0005(11)
C018 0.0272(15) 0.0373(17) 0.0252(14) 0.0068(12) 0.0005(12) 0.0115(13)
C019 0.0268(14) 0.0374(16) 0.0276(14) -0.0010(12) -0.0040(12) 0.0077(12)
C01A 0.0236(13) 0.0211(12) 0.0266(13) 0.0015(10) -0.0022(11) 0.0006(10)
C01B 0.0260(14) 0.0296(14) 0.0332(15) 0.0019(12) -0.0138(12) 0.0005(11)
F01C 0.154(4) 0.110(3) 0.110(3) -0.034(2) 0.073(3) -0.100(3)
C01D 0.0236(13) 0.0216(12) 0.0204(12) 0.0017(10) -0.0021(10) 0.0027(10)
C01E 0.0355(16) 0.0308(15) 0.0338(16) 0.0036(12) 0.0006(13) -0.0068(13)
C01F 0.0286(14) 0.0185(12) 0.0245(13) -0.0007(10) -0.0040(11) -0.0016(10)
C01G 0.0242(13) 0.0187(12) 0.0396(16) -0.0009(11) -0.0093(12) 0.0031(10)
C01H 0.0394(18) 0.0321(14) 0.0272(15) 0.0005(12) 0.0058(13) 0.0024(13)
C01I 0.0399(18) 0.0391(18) 0.046(2) -0.0041(15) 0.0128(15) -0.0075(14)
C01J 0.0436(19) 0.044(2) 0.0424(19) 0.0115(16) 0.0001(16) 0.0175(16)
F01K 0.055(2) 0.149(4) 0.226(6) 0.125(4) -0.034(3) 0.013(2)
C01L 0.0410(19) 0.0406(18) 0.0353(17) -0.0017(15) -0.0051(15) 0.0157(16)
F01M 0.095(3) 0.066(2) 0.245(5) -0.002(3) -0.107(3) -0.0311(19)
C01O 0.049(2) 0.0377(17) 0.0284(15) 0.0020(13) -0.0026(14) -0.0003(15)
C01P 0.071(3) 0.0300(16) 0.0292(16) 0.0035(13) 0.0166(17) 0.0027(16)
C01Q 0.0277(15) 0.0324(16) 0.0428(18) -0.0143(13) -0.0067(13) 0.0088(12)
C01R 0.0420(18) 0.0263(15) 0.0470(19) -0.0067(13) -0.0070(15) 0.0042(13)
C01S 0.0324(17) 0.0421(19) 0.056(2) -0.0088(16) -0.0043(16) -0.0131(15)
C01T 0.038(2) 0.0465(19) 0.049(2) -0.0205(17) -0.0102(17) -0.0054(16)
C01U 0.040(2) 0.067(3) 0.046(2) 0.0195(18) -0.0022(18) 0.0181(18)
C01V 0.0333(17) 0.0359(17) 0.060(2) 0.0021(16) -0.0107(16) 0.0152(14)
C01W 0.049(2) 0.0348(17) 0.0379(18) -0.0040(14) -0.0118(16) -0.0041(15)
C01X 0.044(2) 0.054(2) 0.0333(17) 0.0046(15) 0.0022(15) 0.0118(17)
C01Y 0.050(2) 0.042(2) 0.077(3) 0.003(2) 0.025(2) -0.0066(18)
C01Z 0.0325(18) 0.052(2) 0.065(3) -0.0154(19) 0.0050(17) 0.0130(16)
C020 0.0406(18) 0.0279(15) 0.050(2) 0.0093(14) -0.0110(16) 0.0040(13)
C021 0.0365(18) 0.0348(17) 0.068(3) -0.0067(17) -0.0062(17) -0.0074(14)
C022 0.052(2) 0.0317(17) 0.059(2) 0.0085(16) 0.0038(18) -0.0121(16)
C023 0.055(2) 0.066(3) 0.042(2) -0.0094(19) -0.0032(18) 0.032(2)
C024 0.063(3) 0.082(3) 0.0339(19) 0.003(2) 0.0101(19) 0.015(3)
C025 0.0395(19) 0.0405(19) 0.060(2) 0.0017(17) -0.0041(17) -0.0106(15)
C026 0.060(2) 0.0360(18) 0.0388(18) -0.0048(14) -0.0100(17) 0.0029(16)
C027 0.056(3) 0.034(2) 0.082(4) -0.022(2) -0.022(3) 0.0048(17)
C028 0.070(3) 0.0347(18) 0.055(2) -0.0088(17) -0.027(2) -0.0077(19)
C029 0.041(2) 0.0370(18) 0.059(2) 0.0036(17) 0.0028(17) -0.0133(16)
C02A 0.0364(18) 0.0304(17) 0.055(2) -0.0002(16) 0.0043(16) -0.0076(14)
C02B 0.059(3) 0.0291(19) 0.111(4) -0.004(2) -0.023(3) -0.0080(18)
F02C 0.419(11) 0.089(3) 0.097(3) 0.049(3) -0.059(5) -0.138(5)
C02D 0.0330(19) 0.066(3) 0.038(2) -0.0090(16) -0.0107(16) -0.0078(15)
C02E 0.063(3) 0.085(3) 0.048(2) -0.019(2) 0.008(2) 0.033(3)
C02F 0.051(2) 0.0260(16) 0.084(3) 0.0012(18) -0.031(2) -0.0086(15)
C02G 0.063(3) 0.048(2) 0.092(4) 0.009(2) -0.011(3) -0.026(2)
F02H 0.186(5) 0.162(4) 0.120(4) 0.099(3) -0.085(3) -0.064(4)
C02I 0.043(2) 0.0374(19) 0.071(3) -0.0107(18) -0.0064(19) -0.0163(16)
C02J 0.076(3) 0.075(3) 0.047(2) 0.027(2) -0.007(2) 0.033(3)
C02K 0.045(2) 0.036(2) 0.084(3) 0.004(2) 0.000(2) -0.0135(17)
C02L 0.094(3) 0.049(2) 0.0308(17) 0.0161(17) 0.012(2) 0.026(2)
C02M 0.060(3) 0.056(3) 0.077(3) 0.037(2) -0.002(2) 0.019(2)
F3 0.304(8) 0.232(7) 0.188(6) 0.182(6) 0.149(6) 0.171(6)

_geom_special_details            
;
 All esds (except the esd in the dihedral angle between two l.s. planes)
 are estimated using the full covariance matrix.  The cell esds are taken
 into account individually in the estimation of esds in distances, angles
 and torsion angles; correlations between esds in cell parameters are only
 used when they are defined by crystal symmetry.  An approximate (isotropic)
 treatment of cell esds is used for estimating esds involving l.s. planes.
;
loop_
_geom_bond_atom_site_label_1
_geom_bond_atom_site_label_2
_geom_bond_distance
_geom_bond_site_symmetry_2
_geom_bond_publ_flag
Lu01 O004 2.331(2) . ?
Lu01 O005 2.201(2) . ?
Lu01 O006 2.409(2) . ?
Lu01 O007 2.268(2) . ?
Lu01 O008 2.348(2) . ?
Lu01 O009 2.2263(19) 2_656 ?
Lu01 O00A 2.342(2) . ?
Lu01 O00B 2.273(2) . ?
P002 O005 1.496(2) . ?
P002 C00Q 1.792(3) . ?
P002 C00R 1.797(3) . ?
P002 C010 1.786(3) . ?
P003 O009 1.498(2) . ?
P003 C00P 1.794(3) . ?
P003 C019 1.789(3) . ?
P003 C01B 1.794(3) . ?
O004 C018 1.239(4) . ?
O006 C017 1.237(4) . ?
O007 C016 1.246(4) . ?
O008 C012 1.241(4) . ?
O00A C01Q 1.252(4) . ?
O00B C020 1.245(4) . ?
F00C C02D 1.324(5) . ?
F00D C022 1.331(4) . ?
F00E C01J 1.289(5) . ?
F00F C01Z 1.318(5) . ?
F00G C02D 1.331(5) . ?
F00H C01S 1.291(5) . ?
F00I C01Z 1.330(5) . ?
F00J C022 1.329(5) . ?
C00K C00P 1.371(4) . ?
C00K C00X 1.431(4) . ?
F00L C01Z 1.327(5) . ?
C00M C00N 1.362(4) . ?
C00M C00Q 1.429(4) . ?
C00N C011 1.433(4) . ?
F00O C022 1.305(5) . ?
C00P C00Y 1.425(4) . ?
C00Q C00W 1.369(4) . ?
C00R C01I 1.397(5) . ?
C00R C01O 1.390(4) . ?
F00S C01J 1.266(5) . ?
C00T C016 1.383(5) . ?
C00T C017 1.397(5) . ?
C00U C00V 1.393(4) . ?
C00U C014 1.487(4) . ?
C00U C01E 1.392(4) . ?
C00V C01T 1.404(5) . ?
C00W C015 1.422(4) . ?
C00X C01A 1.409(4) . ?
C00X C01D 1.437(4) . ?
C00Y C01F 1.353(4) . ?
F00Z C02D 1.329(5) . ?
C010 C01H 1.384(5) . ?
C010 C01U 1.394(5) . ?
C011 C015 1.442(4) . ?
C011 C01A 1.399(4) . ?
C012 C013 1.385(4) . ?
C012 C01S 1.542(4) . ?
C013 C018 1.391(5) . ?
C014 C015 1.403(4) . ?
C014 C01D 1.407(4) . ?
C016 C022 1.526(5) . ?
C017 C02D 1.532(5) . ?
C018 C01J 1.536(4) . ?
C019 C01L 1.388(5) . ?
C019 C01X 1.391(5) . ?
C01A C01G 1.496(4) . ?
C01B C01R 1.392(5) . ?
C01B C025 1.402(5) . ?
F01C C01S 1.292(5) . ?
C01D C01F 1.433(4) . ?
C01E C029 1.389(5) . ?
C01G C01W 1.392(5) . ?
C01G C02A 1.389(5) . ?
C01H C01P 1.390(5) . ?
C01I C01Y 1.383(5) . ?
C01J F01K 1.321(5) . ?
C01L C023 1.389(5) . ?
F01M C01S 1.302(5) . ?
C01O C026 1.382(5) . ?
C01P C02L 1.382(6) . ?
C01Q C01V 1.385(5) . ?
C01Q C01Z 1.532(5) . ?
C01R C027 1.390(5) . ?
C01T C02I 1.361(6) . ?
C01U C02J 1.389(6) . ?
C01V C020 1.394(5) . ?
C01W C028 1.401(5) . ?
C01X C024 1.379(6) . ?
C01Y C021 1.368(6) . ?
C020 C02M 1.554(5) . ?
C021 C026 1.367(6) . ?
C023 C02E 1.373(6) . ?
C024 C02E 1.400(7) . ?
C025 C02G 1.380(6) . ?
C027 C02B 1.375(8) . ?
C028 C02F 1.371(7) . ?
C029 C02I 1.396(6) . ?
C02A C02K 1.396(5) . ?
C02B C02G 1.392(8) . ?
F02C C02M 1.213(7) . ?
C02F C02K 1.384(7) . ?
F02H C02M 1.265(6) . ?
C02J C02L 1.371(7) . ?
C02M F3 1.251(7) . ?

loop_
_geom_angle_atom_site_label_1
_geom_angle_atom_site_label_2
_geom_angle_atom_site_label_3
_geom_angle
_geom_angle_site_symmetry_1
_geom_angle_site_symmetry_3
_geom_angle_publ_flag
O004 Lu01 O006 122.84(7) . . ?
O004 Lu01 O008 73.52(8) . . ?
O004 Lu01 O00A 140.03(8) . . ?
O005 Lu01 O004 77.59(8) . . ?
O005 Lu01 O006 71.32(8) . . ?
O005 Lu01 O007 103.77(9) . . ?
O005 Lu01 O008 82.24(8) . . ?
O005 Lu01 O009 150.11(8) . 2_656 ?
O005 Lu01 O00A 136.65(7) . . ?
O005 Lu01 O00B 82.01(8) . . ?
O007 Lu01 O004 70.32(8) . . ?
O007 Lu01 O006 72.20(8) . . ?
O007 Lu01 O008 140.89(8) . . ?
O007 Lu01 O00A 79.81(8) . . ?
O007 Lu01 O00B 145.49(8) . . ?
O008 Lu01 O006 143.11(7) . . ?
O009 Lu01 O004 78.46(8) 2_656 . ?
O009 Lu01 O006 137.79(7) 2_656 . ?
O009 Lu01 O007 84.56(8) 2_656 . ?
O009 Lu01 O008 73.99(8) 2_656 . ?
O009 Lu01 O00A 72.71(8) 2_656 . ?
O009 Lu01 O00B 107.47(8) 2_656 . ?
O00A Lu01 O006 68.88(7) . . ?
O00A Lu01 O008 122.20(8) . . ?
O00B Lu01 O004 142.90(8) . . ?
O00B Lu01 O006 77.88(8) . . ?
O00B Lu01 O008 73.26(7) . . ?
O00B Lu01 O00A 73.59(8) . . ?
O005 P002 C00Q 111.13(13) . . ?
O005 P002 C00R 110.95(13) . . ?
O005 P002 C010 110.66(13) . . ?
C00Q P002 C00R 106.79(12) . . ?
C010 P002 C00Q 108.53(14) . . ?
C010 P002 C00R 108.64(14) . . ?
O009 P003 C00P 110.29(13) . . ?
O009 P003 C019 111.11(13) . . ?
O009 P003 C01B 113.15(13) . . ?
C019 P003 C00P 104.80(14) . . ?
C019 P003 C01B 110.78(16) . . ?
C01B P003 C00P 106.27(13) . . ?
C018 O004 Lu01 131.8(2) . . ?
P002 O005 Lu01 163.85(14) . . ?
C017 O006 Lu01 133.0(2) . . ?
C016 O007 Lu01 138.3(2) . . ?
C012 O008 Lu01 130.9(2) . . ?
P003 O009 Lu01 154.67(13) . 2_646 ?
C01Q O00A Lu01 131.9(2) . . ?
C020 O00B Lu01 134.4(2) . . ?
C00P C00K C00X 120.8(2) . . ?
C00N C00M C00Q 120.0(3) . . ?
C00M C00N C011 121.8(3) . . ?
C00K C00P P003 122.2(2) . . ?
C00K C00P C00Y 120.4(2) . . ?
C00Y C00P P003 117.3(2) . . ?
C00M C00Q P002 120.0(2) . . ?
C00W C00Q P002 119.7(2) . . ?
C00W C00Q C00M 120.0(3) . . ?
C01I C00R P002 117.9(2) . . ?
C01O C00R P002 122.4(2) . . ?
C01O C00R C01I 119.6(3) . . ?
C016 C00T C017 119.9(3) . . ?
C00V C00U C014 121.2(3) . . ?
C01E C00U C00V 118.8(3) . . ?
C01E C00U C014 120.1(3) . . ?
C00U C00V C01T 120.4(3) . . ?
C00Q C00W C015 121.7(3) . . ?
C00K C00X C01D 118.6(2) . . ?
C01A C00X C00K 120.8(2) . . ?
C01A C00X C01D 120.5(2) . . ?
C01F C00Y C00P 120.3(2) . . ?
C01H C010 P002 123.1(2) . . ?
C01H C010 C01U 119.5(3) . . ?
C01U C010 P002 117.4(3) . . ?
C00N C011 C015 118.0(2) . . ?
C01A C011 C00N 122.0(3) . . ?
C01A C011 C015 120.0(2) . . ?
O008 C012 C013 129.3(3) . . ?
O008 C012 C01S 114.2(3) . . ?
C013 C012 C01S 116.5(3) . . ?
C012 C013 C018 120.5(3) . . ?
C015 C014 C00U 120.3(2) . . ?
C015 C014 C01D 119.2(2) . . ?
C01D C014 C00U 120.4(2) . . ?
C00W C015 C011 118.6(2) . . ?
C014 C015 C00W 120.6(2) . . ?
C014 C015 C011 120.7(2) . . ?
O007 C016 C00T 127.8(3) . . ?
O007 C016 C022 113.5(3) . . ?
C00T C016 C022 118.7(3) . . ?
O006 C017 C00T 128.5(3) . . ?
O006 C017 C02D 115.6(3) . . ?
C00T C017 C02D 116.0(3) . . ?
O004 C018 C013 128.4(3) . . ?
O004 C018 C01J 114.7(3) . . ?
C013 C018 C01J 117.0(3) . . ?
C01L C019 P003 119.0(3) . . ?
C01L C019 C01X 119.9(3) . . ?
C01X C019 P003 121.1(3) . . ?
C00X C01A C01G 119.2(2) . . ?
C011 C01A C00X 119.5(2) . . ?
C011 C01A C01G 121.3(2) . . ?
C01R C01B P003 117.5(3) . . ?
C01R C01B C025 120.8(3) . . ?
C025 C01B P003 121.5(3) . . ?
C014 C01D C00X 120.1(2) . . ?
C014 C01D C01F 121.6(2) . . ?
C01F C01D C00X 118.3(2) . . ?
C029 C01E C00U 120.6(3) . . ?
C00Y C01F C01D 121.5(3) . . ?
C01W C01G C01A 119.8(3) . . ?
C02A C01G C01A 120.7(3) . . ?
C02A C01G C01W 119.5(3) . . ?
C010 C01H C01P 120.4(3) . . ?
C01Y C01I C00R 119.1(4) . . ?
F00E C01J C018 112.4(3) . . ?
F00E C01J F01K 101.7(4) . . ?
F00S C01J F00E 107.6(4) . . ?
F00S C01J C018 111.4(3) . . ?
F00S C01J F01K 110.3(4) . . ?
F01K C01J C018 112.9(3) . . ?
C019 C01L C023 119.8(3) . . ?
C026 C01O C00R 119.9(3) . . ?
C02L C01P C01H 119.7(4) . . ?
O00A C01Q C01V 127.5(3) . . ?
O00A C01Q C01Z 113.6(3) . . ?
C01V C01Q C01Z 118.9(3) . . ?
C027 C01R C01B 119.5(4) . . ?
F00H C01S C012 112.1(3) . . ?
F00H C01S F01C 107.0(4) . . ?
F00H C01S F01M 106.1(4) . . ?
F01C C01S C012 111.3(3) . . ?
F01C C01S F01M 106.0(4) . . ?
F01M C01S C012 113.8(3) . . ?
C02I C01T C00V 120.2(4) . . ?
C02J C01U C010 119.3(4) . . ?
C01Q C01V C020 121.0(3) . . ?
C01G C01W C028 119.3(4) . . ?
C024 C01X C019 120.6(4) . . ?
C021 C01Y C01I 120.7(4) . . ?
F00F C01Z F00I 107.0(3) . . ?
F00F C01Z F00L 108.6(3) . . ?
F00F C01Z C01Q 114.0(4) . . ?
F00I C01Z C01Q 109.4(3) . . ?
F00L C01Z F00I 105.9(4) . . ?
F00L C01Z C01Q 111.6(3) . . ?
O00B C020 C01V 127.4(3) . . ?
O00B C020 C02M 114.5(3) . . ?
C01V C020 C02M 118.1(3) . . ?
C026 C021 C01Y 120.5(3) . . ?
F00D C022 C016 114.1(3) . . ?
F00J C022 F00D 106.5(3) . . ?
F00J C022 C016 110.1(3) . . ?
F00O C022 F00D 108.1(4) . . ?
F00O C022 F00J 106.0(4) . . ?
F00O C022 C016 111.7(3) . . ?
C02E C023 C01L 119.8(4) . . ?
C01X C024 C02E 118.9(4) . . ?
C02G C025 C01B 119.0(4) . . ?
C021 C026 C01O 120.2(4) . . ?
C02B C027 C01R 119.6(5) . . ?
C02F C028 C01W 120.9(4) . . ?
C01E C029 C02I 119.9(4) . . ?
C01G C02A C02K 120.5(4) . . ?
C027 C02B C02G 121.3(4) . . ?
F00C C02D F00G 107.4(4) . . ?
F00C C02D F00Z 105.2(4) . . ?
F00C C02D C017 112.8(3) . . ?
F00G C02D C017 111.8(3) . . ?
F00Z C02D F00G 107.2(4) . . ?
F00Z C02D C017 112.1(3) . . ?
C023 C02E C024 121.0(4) . . ?
C028 C02F C02K 120.2(3) . . ?
C025 C02G C02B 119.8(5) . . ?
C01T C02I C029 120.3(3) . . ?
C02L C02J C01U 120.9(4) . . ?
C02F C02K C02A 119.6(4) . . ?
C02J C02L C01P 120.0(3) . . ?
F02C C02M C020 112.4(5) . . ?
F02C C02M F02H 106.4(5) . . ?
F02C C02M F3 109.5(7) . . ?
F02H C02M C020 113.3(4) . . ?
F3 C02M C020 112.6(4) . . ?
F3 C02M F02H 102.0(7) . . ?

_smtbx_masks_special_details     ?
loop_
_smtbx_masks_void_nr
_smtbx_masks_void_average_x
_smtbx_masks_void_average_y
_smtbx_masks_void_average_z
_smtbx_masks_void_volume
_smtbx_masks_void_count_electrons
_smtbx_masks_void_content
1 0.085 0.167 0.097 17.2 0.0 ?
2 0.085 0.333 0.597 17.2 0.0 ?
3 -0.085 0.667 0.403 17.2 0.0 ?
4 -0.085 0.833 0.903 17.2 0.0 ?
5 0.157 0.166 0.879 11.3 0.2 ?
6 0.157 0.334 0.379 11.3 0.2 ?
7 0.500 0.000 0.500 138.4 33.5 'C H4 O'
8 0.500 0.500 1.000 138.4 33.5 'C H4 O'
9 0.843 0.666 0.621 11.3 0.0 ?
10 0.843 0.834 0.121 11.3 0.0 ?

_shelx_res_file                  
;
TITL luhfabpdpa_meoh_a.res in P2(1)/c
    luhfabpdpa_meoh.res
    created by SHELXL-2018/3 at 14:51:36 on 14-Jul-2020
REM Old TITL luhfabpdpa_meoh_a.res in P2(1)/c
REM SHELXT solution in P2(1)/c: R1 0.100, Rweak 0.003, Alpha 0.026
REM <I/s> 0.643 for 580 systematic absences, Orientation as input
REM Formula found by SHELXT: C74 F18 Lu O2 P2
CELL 0.71073 18.1201 13.7081 25.8676 90 93.24 90
ZERR 4 0.0003 0.0002 0.0004 0 0.002 0
LATT 1
SYMM -X,0.5+Y,0.5-Z
SFAC C H F Lu O P
UNIT 260 156 72 4 32 8

L.S. 99
PLAN  10
BOND
list 4
fmap 2
acta
ABIN
REM <olex2.extras>
REM <HklSrc "%.\\LuhfabpDPA_MeOH.hkl">
REM </olex2.extras>

WGHT    0.100000
FVAR       0.13187
LU01  4    0.209188    0.811933    0.634812    11.00000    0.01799    0.01906 =
         0.02000    0.00222   -0.00333   -0.00040
P002  6    0.307214    0.711099    0.526950    11.00000    0.01910    0.02605 =
         0.02022    0.00382   -0.00228    0.00363
P003  6    0.796037    0.421882    0.737497    11.00000    0.02224    0.02346 =
         0.02178    0.00013   -0.00570    0.00314
O004  5    0.302881    0.709095    0.667817    11.00000    0.02581    0.02499 =
         0.03396    0.00544   -0.00580    0.00426
O005  5    0.260491    0.762622    0.564233    11.00000    0.02534    0.03494 =
         0.02742    0.00046   -0.00095    0.00612
O006  5    0.113170    0.758375    0.573090    11.00000    0.02412    0.03167 =
         0.02927   -0.00305   -0.00194   -0.00229
O007  5    0.158995    0.674023    0.666235    11.00000    0.02823    0.02591 =
         0.03740    0.00728   -0.00314   -0.00753
O008  5    0.316859    0.907195    0.643754    11.00000    0.02116    0.02964 =
         0.03364    0.00431   -0.00532   -0.00419
O009  5    0.780557    0.357908    0.782552    11.00000    0.03250    0.02495 =
         0.02196    0.00201   -0.00577    0.00339
O00A  5    0.093576    0.871284    0.656127    11.00000    0.02727    0.03548 =
         0.02785   -0.00268   -0.00263    0.00692
O00B  5    0.187787    0.948273    0.586257    11.00000    0.02999    0.02755 =
         0.04080    0.01022   -0.00669   -0.00008
F00C  3    0.022219    0.757854    0.492528    11.00000    0.05563    0.09945 =
         0.03846    0.00824   -0.01788   -0.01374
F00D  3    0.046348    0.471766    0.681515    11.00000    0.06061    0.04475 =
         0.10072    0.01884    0.00696   -0.02440
F00E  3    0.387451    0.557892    0.696165    11.00000    0.17163    0.05896 =
         0.05241    0.00859    0.00353    0.06625
F00F  3   -0.073549    0.993205    0.635734    11.00000    0.03505    0.07129 =
         0.13910    0.00537    0.01131    0.02813
F00G  3   -0.058612    0.707005    0.543391    11.00000    0.02713    0.13734 =
         0.05864    0.00914   -0.00878    0.00124
F00H  3    0.389044    1.061096    0.695021    11.00000    0.07122    0.04150 =
         0.14859   -0.02445    0.02599   -0.01984
F00I  3   -0.061358    0.838787    0.635732    11.00000    0.03674    0.06932 =
         0.10947   -0.02710    0.01795   -0.00998
F00J  3    0.164054    0.469252    0.683745    11.00000    0.06304    0.04783 =
         0.13677    0.04059    0.00843    0.00748
C00K  1    0.690485    0.539232    0.686167    11.00000    0.02193    0.02098 =
         0.02604   -0.00050   -0.00667    0.00144
AFIX  43
H00K  2    0.719818    0.591884    0.696981    11.00000   -1.20000
AFIX   0
F00L  3   -0.028781    0.918626    0.703454    11.00000    0.05209    0.14542 =
         0.06594   -0.03604    0.01986    0.01958
C00M  1    0.445311    0.773901    0.567655    11.00000    0.02369    0.02243 =
         0.02784    0.00508   -0.00186    0.00211
AFIX  43
H00M  2    0.430219    0.836477    0.558031    11.00000   -1.20000
AFIX   0
C00N  1    0.511422    0.760217    0.594411    11.00000    0.02330    0.02350 =
         0.02898    0.00478   -0.00143    0.00036
AFIX  43
H00N  2    0.540915    0.814089    0.602796    11.00000   -1.20000
AFIX   0
F00O  3    0.110243    0.553709    0.738116    11.00000    0.15388    0.06103 =
         0.05562    0.02062    0.00961   -0.04686
C00P  1    0.712249    0.446339    0.699412    11.00000    0.02277    0.02320 =
         0.02220   -0.00201   -0.00576    0.00256
C00Q  1    0.399137    0.692123    0.554370    11.00000    0.01985    0.02751 =
         0.01866    0.00347   -0.00057    0.00068
C00R  1    0.270023    0.592735    0.510805    11.00000    0.02037    0.02768 =
         0.02974    0.00074   -0.00715    0.00402
F00S  3    0.366370    0.625378    0.765033    11.00000    0.20170    0.09435 =
         0.04892    0.04644    0.06153    0.09468
C00T  1    0.060614    0.618088    0.610173    11.00000    0.03018    0.03085 =
         0.05149   -0.00432   -0.00173   -0.00866
AFIX  43
H00T  2    0.023720    0.571221    0.605559    11.00000   -1.20000
AFIX   0
C00U  1    0.461694    0.403940    0.597998    11.00000    0.01883    0.02064 =
         0.02822    0.00074   -0.00409    0.00127
C00V  1    0.450683    0.370932    0.547210    11.00000    0.02503    0.03637 =
         0.03005   -0.00593   -0.00383   -0.00146
AFIX  43
H00V  2    0.474731    0.401529    0.520834    11.00000   -1.20000
AFIX   0
C00W  1    0.421963    0.599890    0.567728    11.00000    0.01948    0.02275 =
         0.02331    0.00192   -0.00034   -0.00172
AFIX  43
H00W  2    0.391813    0.547165    0.558332    11.00000   -1.20000
AFIX   0
C00X  1    0.623170    0.556106    0.655901    11.00000    0.02213    0.02122 =
         0.02249    0.00104   -0.00268    0.00146
C00Y  1    0.667678    0.364815    0.683666    11.00000    0.03082    0.01929 =
         0.02428    0.00049   -0.00627    0.00466
AFIX  43
H00Y  2    0.683120    0.302011    0.692539    11.00000   -1.20000
AFIX   0
F00Z  3    0.007779    0.606665    0.502825    11.00000    0.10518    0.07918 =
         0.07017   -0.03369   -0.02988   -0.01554
C010  1    0.312489    0.780122    0.468728    11.00000    0.03256    0.02561 =
         0.02367    0.00401   -0.00181    0.00660
C011  1    0.536762    0.665062    0.609989    11.00000    0.02160    0.02078 =
         0.02436    0.00319   -0.00247   -0.00064
C012  1    0.374381    0.896102    0.671464    11.00000    0.02048    0.03460 =
         0.03460   -0.00421   -0.00268   -0.00340
C013  1    0.400538    0.813506    0.697326    11.00000    0.01906    0.04428 =
         0.02757    0.00182   -0.00944    0.00230
AFIX  43
H013  2    0.444295    0.816572    0.717857    11.00000   -1.20000
AFIX   0
C014  1    0.511248    0.487908    0.611013    11.00000    0.02065    0.02181 =
         0.02091    0.00058   -0.00099   -0.00058
C015  1    0.490624    0.582625    0.595614    11.00000    0.01877    0.02279 =
         0.02133    0.00203   -0.00042    0.00163
C016  1    0.109272    0.614619    0.653302    11.00000    0.02661    0.02236 =
         0.04548    0.00191    0.00316   -0.00136
C017  1    0.066952    0.692061    0.573556    11.00000    0.01998    0.04003 =
         0.03435   -0.01115   -0.00321   -0.00048
C018  1    0.361840    0.725996    0.692816    11.00000    0.02722    0.03730 =
         0.02523    0.00677    0.00051    0.01145
C019  1    0.854533    0.361460    0.694164    11.00000    0.02678    0.03741 =
         0.02756   -0.00103   -0.00402    0.00772
C01A  1    0.602359    0.651136    0.640281    11.00000    0.02360    0.02107 =
         0.02663    0.00146   -0.00215    0.00059
C01B  1    0.833584    0.538389    0.756483    11.00000    0.02596    0.02961 =
         0.03323    0.00188   -0.01381    0.00050
F01C  3    0.445503    1.014530    0.631837    11.00000    0.15398    0.11029 =
         0.10956   -0.03351    0.07328   -0.10021
C01D  1    0.577883    0.473833    0.640693    11.00000    0.02358    0.02156 =
         0.02036    0.00174   -0.00212    0.00269
C01E  1    0.425243    0.356807    0.636846    11.00000    0.03549    0.03083 =
         0.03384    0.00365    0.00062   -0.00676
AFIX  43
H01E  2    0.432489    0.377602    0.670977    11.00000   -1.20000
AFIX   0
C01F  1    0.602978    0.378361    0.655858    11.00000    0.02861    0.01851 =
         0.02453   -0.00072   -0.00402   -0.00162
AFIX  43
H01F  2    0.574130    0.324462    0.646369    11.00000   -1.20000
AFIX   0
C01G  1    0.650452    0.735388    0.657075    11.00000    0.02422    0.01875 =
         0.03963   -0.00095   -0.00931    0.00310
C01H  1    0.377681    0.794211    0.444360    11.00000    0.03944    0.03215 =
         0.02718    0.00050    0.00580    0.00242
AFIX  43
H01H  2    0.421049    0.765101    0.457681    11.00000   -1.20000
AFIX   0
C01I  1    0.233776    0.542350    0.548906    11.00000    0.03987    0.03908 =
         0.04644   -0.00411    0.01281   -0.00754
AFIX  43
H01I  2    0.227060    0.571172    0.580846    11.00000   -1.20000
AFIX   0
C01J  1    0.395474    0.637781    0.722177    11.00000    0.04359    0.04431 =
         0.04237    0.01155    0.00013    0.01751
F01K  3    0.468097    0.643247    0.729295    11.00000    0.05487    0.14877 =
         0.22590    0.12464   -0.03398    0.01296
C01L  1    0.891985    0.277865    0.710819    11.00000    0.04102    0.04056 =
         0.03527   -0.00168   -0.00513    0.01568
AFIX  43
H01L  2    0.888537    0.255921    0.744617    11.00000   -1.20000
AFIX   0
F01M  3    0.483174    0.976110    0.706149    11.00000    0.09487    0.06648 =
         0.24508   -0.00200   -0.10705   -0.03109
C01O  1    0.280172    0.548039    0.463518    11.00000    0.04861    0.03766 =
         0.02839    0.00205   -0.00259   -0.00027
AFIX  43
H01O  2    0.304484    0.581010    0.438057    11.00000   -1.20000
AFIX   0
C01P  1    0.378796    0.851565    0.400114    11.00000    0.07133    0.02999 =
         0.02916    0.00348    0.01664    0.00266
AFIX  43
H01P  2    0.423050    0.862606    0.384533    11.00000   -1.20000
AFIX   0
C01Q  1    0.048576    0.927592    0.632869    11.00000    0.02770    0.03240 =
         0.04279   -0.01432   -0.00672    0.00876
C01R  1    0.804653    0.583960    0.798981    11.00000    0.04196    0.02627 =
         0.04705   -0.00668   -0.00697    0.00417
AFIX  43
H01R  2    0.769902    0.552117    0.818028    11.00000   -1.20000
AFIX   0
C01S  1    0.423514    0.987826    0.676339    11.00000    0.03236    0.04208 =
         0.05556   -0.00880   -0.00430   -0.01306
C01T  1    0.403480    0.291728    0.535629    11.00000    0.03783    0.04648 =
         0.04874   -0.02046   -0.01019   -0.00541
AFIX  43
H01T  2    0.396393    0.270041    0.501644    11.00000   -1.20000
AFIX   0
C01U  1    0.247180    0.821314    0.447657    11.00000    0.04019    0.06679 =
         0.04607    0.01947   -0.00219    0.01807
AFIX  43
H01U  2    0.202972    0.812099    0.463592    11.00000   -1.20000
AFIX   0
C01V  1    0.061817    0.990022    0.592308    11.00000    0.03332    0.03593 =
         0.05956    0.00208   -0.01069    0.01520
AFIX  43
H01V  2    0.023700    1.029007    0.578343    11.00000   -1.20000
AFIX   0
C01W  1    0.648830    0.770567    0.707461    11.00000    0.04944    0.03475 =
         0.03792   -0.00401   -0.01182   -0.00411
AFIX  43
H01W  2    0.616189    0.744243    0.730186    11.00000   -1.20000
AFIX   0
C01X  1    0.859843    0.394015    0.643577    11.00000    0.04449    0.05386 =
         0.03329    0.00461    0.00216    0.01184
AFIX  43
H01X  2    0.834203    0.449597    0.632391    11.00000   -1.20000
AFIX   0
C01Y  1    0.208020    0.449003    0.538456    11.00000    0.04953    0.04185 =
         0.07743    0.00295    0.02454   -0.00662
AFIX  43
H01Y  2    0.184321    0.414679    0.563729    11.00000   -1.20000
AFIX   0
C01Z  1   -0.029719    0.921565    0.652146    11.00000    0.03247    0.05172 =
         0.06504   -0.01539    0.00495    0.01298
C020  1    0.131418    0.995279    0.572114    11.00000    0.04063    0.02789 =
         0.05024    0.00929   -0.01100    0.00399
C021  1    0.217040    0.406656    0.491350    11.00000    0.03647    0.03484 =
         0.06774   -0.00666   -0.00621   -0.00738
AFIX  43
H021  2    0.197821    0.344818    0.484421    11.00000   -1.20000
AFIX   0
C022  1    0.106272    0.527084    0.689588    11.00000    0.05202    0.03168 =
         0.05939    0.00854    0.00379   -0.01214
C023  1    0.934616    0.227072    0.676896    11.00000    0.05539    0.06556 =
         0.04173   -0.00941   -0.00318    0.03185
AFIX  43
H023  2    0.959190    0.170482    0.687762    11.00000   -1.20000
AFIX   0
C024  1    0.902785    0.344603    0.609877    11.00000    0.06304    0.08244 =
         0.03389    0.00258    0.01011    0.01461
AFIX  43
H024  2    0.906691    0.366719    0.576153    11.00000   -1.20000
AFIX   0
C025  1    0.886171    0.585542    0.727574    11.00000    0.03945    0.04047 =
         0.05985    0.00165   -0.00413   -0.01064
AFIX  43
H025  2    0.906265    0.554194    0.699750    11.00000   -1.20000
AFIX   0
C026  1    0.254095    0.454546    0.454376    11.00000    0.06000    0.03603 =
         0.03879   -0.00482   -0.00999    0.00291
AFIX  43
H026  2    0.261768    0.424122    0.422996    11.00000   -1.20000
AFIX   0
C027  1    0.828146    0.677456    0.812706    11.00000    0.05556    0.03376 =
         0.08197   -0.02205   -0.02191    0.00480
AFIX  43
H027  2    0.809871    0.708172    0.841380    11.00000   -1.20000
AFIX   0
C028  1    0.696910    0.846084    0.723586    11.00000    0.06958    0.03474 =
         0.05547   -0.00876   -0.02675   -0.00771
AFIX  43
H028  2    0.696242    0.869528    0.757294    11.00000   -1.20000
AFIX   0
C029  1    0.378163    0.279014    0.625069    11.00000    0.04115    0.03697 =
         0.05895    0.00364    0.00283   -0.01334
AFIX  43
H029  2    0.353407    0.248569    0.651154    11.00000   -1.20000
AFIX   0
C02A  1    0.698179    0.777373    0.623252    11.00000    0.03637    0.03036 =
         0.05534   -0.00025    0.00434   -0.00759
AFIX  43
H02A  2    0.698505    0.755085    0.589309    11.00000   -1.20000
AFIX   0
C02B  1    0.878575    0.724202    0.783604    11.00000    0.05878    0.02908 =
         0.11067   -0.00369   -0.02277   -0.00805
AFIX  43
H02B  2    0.893549    0.787164    0.792542    11.00000   -1.20000
AFIX   0
F02C  3    0.155197    1.152003    0.545041    11.00000    0.41914    0.08853 =
         0.09701    0.04900   -0.05902   -0.13826
C02D  1    0.009197    0.691270    0.527980    11.00000    0.03300    0.06559 =
         0.03760   -0.00899   -0.01066   -0.00784
C02E  1    0.940397    0.260596    0.627282    11.00000    0.06293    0.08464 =
         0.04769   -0.01901    0.00790    0.03285
AFIX  43
H02E  2    0.969743    0.226986    0.604905    11.00000   -1.20000
AFIX   0
C02F  1    0.744910    0.885844    0.690320    11.00000    0.05129    0.02604 =
         0.08382    0.00119   -0.03065   -0.00858
AFIX  43
H02F  2    0.777070    0.935199    0.701723    11.00000   -1.20000
AFIX   0
C02G  1    0.907676    0.679165    0.741019    11.00000    0.06309    0.04798 =
         0.09175    0.00876   -0.01092   -0.02620
AFIX  43
H02G  2    0.941525    0.712093    0.721679    11.00000   -1.20000
AFIX   0
F02H  3    0.088119    1.077669    0.496210    11.00000    0.18573    0.16240 =
         0.11968    0.09931   -0.08491   -0.06405
C02I  1    0.368069    0.246612    0.574016    11.00000    0.04314    0.03742 =
         0.07086   -0.01073   -0.00641   -0.01632
AFIX  43
H02I  2    0.337026    0.193986    0.566195    11.00000   -1.20000
AFIX   0
C02J  1    0.248811    0.876246    0.402631    11.00000    0.07634    0.07521 =
         0.04720    0.02687   -0.00692    0.03342
AFIX  43
H02J  2    0.205163    0.902636    0.388053    11.00000   -1.20000
AFIX   0
C02K  1    0.745646    0.852734    0.639794    11.00000    0.04482    0.03632 =
         0.08361    0.00379    0.00045   -0.01352
AFIX  43
H02K  2    0.777557    0.880516    0.617021    11.00000   -1.20000
AFIX   0
C02L  1    0.313897    0.892116    0.379366    11.00000    0.09410    0.04852 =
         0.03080    0.01605    0.01237    0.02608
AFIX  43
H02L  2    0.314348    0.930173    0.349622    11.00000   -1.20000
AFIX   0
C02M  1    0.143083    1.070504    0.528363    11.00000    0.06016    0.05583 =
         0.07690    0.03738   -0.00196    0.01869
F3    3    0.193448    1.045989    0.499879    11.00000    0.30354    0.23232 =
         0.18802    0.18160    0.14855    0.17127
HKLF 4


REM  luhfabpdpa_meoh_a.res in P2(1)/c
REM wR2 = 0.1282, GooF = S = 1.059, Restrained GooF = 1.059 for all data
REM R1 = 0.0351 for 14117 Fo > 4sig(Fo) and 0.0444 for all 16494 data
REM 847 parameters refined using 0 restraints

END

WGHT      0.0414     13.3058

REM Highest difference peak  1.736,  deepest hole -0.951,  1-sigma level  0.101
Q1    1   0.4369  0.6680  0.7673  11.00000  0.05    1.74
Q2    1   0.2098  0.8725  0.6370  11.00000  0.05    1.49
Q3    1   0.1725  0.8221  0.6214  11.00000  0.05    1.28
Q4    1   0.2467  0.8178  0.6500  11.00000  0.05    1.20
Q5    1   0.0880  1.1337  0.5324  11.00000  0.05    1.18
Q6    1   0.2089  0.7466  0.6382  11.00000  0.05    1.13
Q7    1   0.2088  1.0985  0.5364  11.00000  0.05    1.11
Q8    1   0.3415  0.5761  0.7383  11.00000  0.05    1.06
Q9    1   0.1849  0.8158  0.6588  11.00000  0.05    0.98
Q10   1   0.4355  1.0113  0.7225  11.00000  0.05    0.81
;
_shelx_res_checksum              96421
_shelx_fab_file                  
;
-24 0 2 -0.6740 0.5474
-24 1 1 0.6842 -0.0248
-24 1 2 -0.1322 0.5172
-24 1 3 0.8764 -0.5427
-24 1 4 0.3566 0.5439
-24 1 5 0.2307 -0.4803
-24 1 6 0.5904 -0.0864
-24 1 7 -0.3040 -0.0254
-24 1 8 0.3113 -0.6629
-24 1 9 -0.2885 0.0571
-24 1 10 0.1662 -0.7388
-24 1 11 -0.0136 -0.1791
-24 2 1 -0.1171 -0.1138
-24 2 2 0.0487 0.1131
-24 2 3 0.0620 -0.0374
-24 2 4 0.0594 0.3525
-24 2 5 -0.0318 -0.2212
-24 2 6 0.6273 0.4821
-24 2 7 -0.5390 -0.0119
-24 2 8 1.0045 0.2908
-24 2 9 -0.7690 0.5984
-24 3 1 -0.9138 -0.3409
-24 3 2 -0.2367 0.3445
-24 3 3 -1.2609 -0.1865
-24 3 4 0.0747 0.1002
-24 3 5 -1.1920 -0.0727
-24 3 6 0.2235 -0.2139
-24 3 7 -1.0961 -0.4141
-24 4 1 0.7819 -0.1661
-24 4 2 1.1347 0.1116
-24 4 3 0.3061 -0.3773
-24 4 6 1.7809 0.5038
-24 4 7 -0.2195 0.5411
-24 4 8 1.5455 0.3552
-23 0 2 1.3445 0.3399
-23 0 4 1.7903 0.0832
-23 0 6 1.2451 -0.2526
-23 0 8 0.5074 -0.0366
-23 0 10 0.6298 0.2331
-23 0 12 1.0917 -0.0765
-23 0 14 1.0426 -0.4558
-23 1 1 -0.8152 0.0645
-23 1 2 -0.3857 -0.3558
-23 1 3 -0.7849 -0.0133
-23 1 4 -0.2872 -0.1310
-23 1 5 -0.7189 -0.1111
-23 1 6 0.0557 0.0598
-23 1 7 -0.5563 0.1486
-23 1 8 0.0140 0.2940
-23 1 9 -0.3406 0.3591
-23 1 10 -0.1400 0.8217
-23 1 11 -0.4494 0.2136
-23 1 12 0.1607 0.9621
-23 1 13 -0.7847 0.0509
-23 2 1 -0.0263 0.0081
-23 2 2 -0.0250 0.0505
-23 2 3 0.0481 0.4764
-23 2 4 -0.4537 -0.1652
-23 2 5 0.5016 0.2920
-23 2 6 -0.8058 -0.2190
-23 2 7 0.5785 -0.4414
-23 2 8 -0.7079 -0.3798
-23 2 9 0.1531 -0.8344
-23 2 10 -0.4213 -0.4068
-23 2 11 -0.2685 -0.5570
-23 3 1 1.2022 -0.4272
-23 3 2 -0.2172 -0.0667
-23 3 3 1.1947 -0.2542
-23 3 4 -0.2572 -0.0300
-23 3 5 1.5525 0.4592
-23 3 6 -0.5314 0.1898
-23 3 7 2.0908 0.8056
-23 3 8 -0.5916 0.4187
-23 3 9 1.9038 0.3814
-23 3 10 -0.3161 0.2500
-23 3 11 0.9164 -0.2042
-23 3 12 0.0717 -0.1863
-23 3 13 -0.0071 -0.5187
-23 4 1 0.3666 0.3249
-23 4 2 -1.8115 -0.0238
-23 4 3 0.5076 -0.0821
-23 4 4 -2.4132 -0.1719
-23 4 5 0.4440 -0.4144
-23 4 6 -2.6370 -0.3574
-23 4 7 0.5595 -0.2528
-23 4 8 -2.3531 -0.3403
-23 4 9 0.7447 0.0558
-23 4 10 -1.6184 -0.0529
-23 4 11 0.4721 0.3685
-23 4 12 -0.7818 0.4024
-23 5 1 1.1907 -0.0653
-23 5 2 -0.1688 -0.1686
-23 5 3 2.0793 0.2405
-23 5 4 -0.4779 -0.0338
-23 5 5 2.6067 0.2554
-23 5 6 -0.8753 0.2178
-23 5 7 2.4757 0.1936
-23 5 8 -0.9540 0.2293
-23 5 9 1.9996 0.0002
-23 5 10 -0.5900 -0.1939
-23 6 3 0.3028 -0.0157
-23 6 4 -1.6805 -0.2038
-23 6 5 0.5837 -0.1761
-23 6 6 -1.9865 -0.2846
-23 6 8 -1.9685 0.0194
-23 6 10 -1.4118 0.4902
-22 0 2 -1.6550 -0.0245
-22 0 4 -1.3555 0.1686
-22 0 6 -0.8916 -0.1003
-22 0 8 -0.9850 -0.2630
-22 0 10 -1.1350 0.0908
-22 0 12 -0.8677 0.3548
-22 0 14 -0.5456 0.3381
-22 0 16 -0.1948 0.4401
-22 1 1 0.7632 0.2484
-22 1 2 0.0117 -0.1725
-22 1 3 1.0849 0.4027
-22 1 4 -0.3396 0.2617
-22 1 5 1.0354 0.0032
-22 1 6 -0.1675 0.3690
-22 1 7 0.6472 -0.3350
-22 1 8 -0.0379 -0.3143
-22 1 9 0.5078 -0.2421
-22 1 10 -0.4702 -0.8518
-22 1 11 0.7079 -0.0003
-22 1 12 -0.8083 -0.5217
-22 1 13 0.7850 0.1139
-22 1 14 -0.6650 0.1254
-22 1 15 0.5207 0.1064
-22 1 16 -0.4340 0.6745
-22 1 17 0.1003 0.0232
-22 1 18 -0.1640 1.0630
-22 2 1 -0.3464 -0.1862
-22 2 2 -0.0007 -0.3048
-22 2 3 -0.3940 -0.0988
-22 2 4 0.0561 -0.3415
-22 2 5 -0.1340 0.2030
-22 2 6 0.1046 0.1880
-22 2 7 0.2791 0.2933
-22 2 8 0.2838 0.5318
-22 2 9 0.5007 0.1791
-22 2 10 0.0930 0.1465
-22 2 11 0.6284 0.0826
-22 2 12 -0.4781 -0.3607
-22 2 13 0.8035 -0.1329
-22 2 14 -0.7195 -0.5521
-22 2 15 0.7490 -0.5376
-22 2 16 -0.5340 -0.5674
-22 2 17 0.3930 -0.7890
-22 3 1 -0.1999 0.3245
-22 3 2 0.5686 0.0609
-22 3 3 -0.7485 0.0176
-22 3 4 0.5722 -0.0900
-22 3 5 -1.5028 -0.2046
-22 3 6 0.4515 -0.2428
-22 3 7 -1.5755 -0.1375
-22 3 8 0.2352 -0.1149
-22 3 9 -0.8870 -0.0451
-22 3 10 -0.0866 0.1103
-22 3 11 -0.1329 0.1494
-22 3 12 -0.5514 0.4089
-22 3 13 0.3927 0.5656
-22 3 14 -0.6856 0.7946
-22 3 15 0.6500 0.7900
-22 3 16 -0.2952 0.8407
-22 3 17 0.4677 0.6484
-22 4 1 -1.1143 0.0731
-22 4 2 1.0591 -0.2776
-22 4 3 -0.7287 0.2051
-22 4 4 1.6684 -0.1096
-22 4 5 -0.7944 0.0527
-22 4 6 2.0114 0.1719
-22 4 7 -1.0530 0.0098
-22 4 8 1.8930 0.2907
-22 4 9 -0.7538 -0.0840
-22 4 10 1.3457 -0.0568
-22 4 11 -0.1228 -0.5314
-22 4 12 0.3758 -0.6939
-22 4 13 0.1950 -0.8849
-22 4 14 -0.5560 -0.9031
-22 4 15 0.1929 -0.8215
-22 5 1 -0.7067 -0.0182
-22 5 2 1.2014 0.1563
-22 5 3 -1.4999 0.1419
-22 5 4 1.2335 -0.2234
-22 5 5 -1.9484 -0.0268
-22 5 6 1.1544 -0.3776
-22 5 7 -2.2359 -0.1911
-22 5 8 0.8665 0.0087
-22 5 9 -1.9585 0.1334
-22 5 10 0.5893 0.6734
-22 5 11 -0.9761 0.5011
-22 5 12 0.4123 0.9360
-22 6 1 -1.0154 -0.2069
-22 6 2 0.6665 0.1759
-22 6 3 -1.0563 0.0689
-22 6 4 1.5522 0.2791
-22 6 5 -0.9808 0.3217
-22 6 6 2.1496 0.0412
-22 6 7 -0.8836 0.0519
-22 6 8 2.0395 -0.3535
-22 6 9 -0.8269 -0.3270
-22 6 10 1.3411 -0.5277
-22 6 11 -0.4218 -0.4711
-22 6 12 0.5436 -0.4747
-22 7 1 -0.2151 -0.1679
-22 7 2 0.6752 -0.1762
-22 7 3 -0.8625 -0.2624
-22 7 4 0.5079 -0.2385
-22 7 5 -1.4081 -0.0333
-22 7 6 0.5825 -0.0839
-22 7 7 -1.5446 0.2757
-22 7 8 0.5543 0.1031
-22 7 9 -1.4373 0.4030
-22 7 10 0.2629 0.3432
-22 7 11 -1.0580 0.5755
-22 8 6 0.9171 -0.1880
-22 8 7 -0.1642 0.0713
-22 8 8 1.0676 -0.4671
-21 0 2 0.8666 -0.2378
-21 0 4 0.4696 0.1780
-21 0 6 0.5053 0.2516
-21 0 8 0.4317 -0.1384
-21 0 10 0.1308 -0.2233
-21 0 12 0.1156 0.0186
-21 0 14 0.1823 -0.0226
-21 0 16 -0.0564 -0.2007
-21 0 18 -0.2509 -0.2726
-21 1 1 -1.1497 -0.0187
-21 1 2 0.4405 -0.1788
-21 1 3 -0.8375 0.0501
-21 1 4 0.1952 -0.3463
-21 1 5 -0.3660 0.0820
-21 1 6 0.1580 0.0730
-21 1 7 -0.1763 0.0239
-21 1 8 0.5481 0.3235
-21 1 9 -0.3132 -0.0182
-21 1 10 0.6353 0.0959
-21 1 11 -0.4658 -0.0502
-21 1 12 0.3144 -0.0275
-21 1 13 -0.4351 -0.1144
-21 1 14 0.1255 -0.0778
-21 1 15 -0.2490 -0.1414
-21 1 16 -0.0129 -0.3845
-21 1 17 0.0127 -0.0669
-21 1 18 -0.1736 -0.6663
-21 1 19 0.2456 0.0310
-21 1 20 -0.0517 -0.8437
-21 2 1 0.0131 -0.0891
-21 2 2 0.7483 0.2559
-21 2 3 -0.2658 -0.1594
-21 2 4 0.5132 -0.0104
-21 2 5 -0.5063 0.0085
-21 2 6 0.0684 -0.1985
-21 2 7 -0.4688 0.1668
-21 2 8 0.1255 0.0015
-21 2 9 -0.3890 0.0597
-21 2 10 0.6389 0.1337
-21 2 11 -0.5060 -0.0422
-21 2 12 0.8812 0.1845
-21 2 13 -0.5070 0.1377
-21 2 14 0.8059 0.3709
-21 2 15 -0.1903 0.3609
-21 2 16 0.5911 0.3933
-21 2 17 0.1193 0.4587
-21 2 18 0.1233 0.2519
-21 2 19 0.2142 0.5268
-21 3 1 -0.5247 0.0720
-21 3 2 -0.3085 0.1011
-21 3 3 -0.0192 -0.1962
-21 3 4 -0.1008 0.1620
-21 3 5 0.0771 -0.3051
-21 3 6 -0.0121 0.0021
-21 3 7 -0.1961 0.0042
-21 3 8 0.0879 -0.0678
-21 3 9 -0.4201 0.2351
-21 3 10 0.3936 -0.1899
-21 3 11 -0.6868 -0.0649
-21 3 12 0.4554 -0.4499
-21 3 13 -1.0311 -0.4584
-21 3 14 0.1453 -0.4250
-21 3 15 -0.9988 -0.5659
-21 3 16 -0.0296 -0.1791
-21 3 17 -0.5500 -0.5570
-21 4 1 0.5836 0.0578
-21 4 2 0.3271 0.1932
-21 4 3 0.7318 0.0898
-21 4 4 -0.0722 0.1427
-21 4 5 0.8692 -0.1571
-21 4 6 -0.3566 -0.0985
-21 4 7 0.4759 -0.2287
-21 4 8 -0.3393 -0.0829
-21 4 9 -0.0306 0.2002
-21 4 10 0.2814 0.2205
-21 4 11 -0.1774 0.5570
-21 4 12 1.0108 0.2771
-21 4 13 -0.1804 0.5182
-21 4 14 0.9819 0.1939
-21 4 15 -0.1007 0.3594
-21 4 16 0.4006 0.4125
-21 4 17 0.0965 0.0702
-21 5 1 -0.6142 -0.1802
-21 5 2 -1.2037 0.0907
-21 5 3 -0.2377 -0.0360
-21 5 4 -0.9859 0.3397
-21 5 5 0.4812 0.1434
-21 5 6 -0.6609 0.1333
-21 5 7 0.7708 -0.0304
-21 5 8 -0.5121 -0.3115
-21 5 9 0.3198 -0.1342
-21 5 10 -0.3579 -0.4078
-21 5 11 -0.1725 -0.0967
-21 5 12 0.0890 -0.2928
-21 5 13 -0.3959 -0.2651
-21 5 14 0.3938 -0.3534
-21 5 15 -0.4007 -0.3445
-21 6 1 1.3522 0.0717
-21 6 2 0.3034 -0.2343
-21 6 3 1.0880 -0.2395
-21 6 4 -0.3962 -0.0056
-21 6 5 0.8523 -0.1330
-21 6 6 -0.6860 0.1967
-21 6 7 0.7206 0.0161
-21 6 8 -0.6316 0.1293
-21 6 9 0.2341 0.1305
-21 6 10 -0.4911 0.0806
-21 6 11 -0.2609 0.4876
-21 6 12 -0.2564 0.2363
-21 6 13 -0.2312 0.5829
-21 6 14 -0.0724 0.2984
-21 7 1 -0.4911 0.2497
-21 7 2 -0.8968 -0.0252
-21 7 3 0.0513 0.1084
-21 7 4 -0.9124 0.0479
-21 7 5 0.4646 -0.0059
-21 7 6 -0.6896 0.1509
-21 7 7 0.8919 -0.0820
-21 7 8 -0.1712 -0.0385
-21 7 9 0.9880 -0.4334
-21 7 10 0.2375 -0.3746
-21 7 11 0.4809 -0.6166
-21 7 12 0.4505 -0.4614
-21 7 13 0.1535 -0.2608
-21 8 1 0.6828 0.0747
-21 8 2 0.0754 0.0015
-21 8 3 0.7024 -0.1169
-21 8 4 -0.2521 -0.1199
-21 8 5 0.4604 -0.2382
-21 8 6 -0.7603 0.0497
-21 8 7 0.0598 0.0293
-21 8 8 -0.8935 0.4138
-21 8 9 -0.1567 0.3842
-21 8 10 -0.7223 0.5626
-21 8 11 -0.3706 0.4078
-21 8 12 -0.5529 0.5906
-21 9 7 0.6626 -0.2326
-21 9 8 0.1557 -0.1068
-21 9 9 0.6081 -0.4659
-20 0 2 -0.8117 -0.0414
-20 0 4 -0.3805 -0.0907
-20 0 6 0.2229 0.1176
-20 0 8 0.7141 0.0392
-20 0 10 0.4944 -0.1885
-20 0 12 -0.0290 -0.1129
-20 0 14 -0.2577 -0.0377
-20 0 16 -0.3465 -0.0815
-20 0 18 -0.2529 0.1371
-20 0 20 0.1555 0.3964
-20 1 1 1.2437 -0.2420
-20 1 2 -0.3925 0.2836
-20 1 3 0.5917 -0.1483
-20 1 4 -0.2959 -0.0703
-20 1 5 0.0726 0.0227
-20 1 6 -0.4401 -0.1284
-20 1 7 -0.1735 0.1189
-20 1 8 -0.1931 0.1302
-20 1 9 -0.1386 0.0941
-20 1 10 0.2789 0.0991
-20 1 11 0.0610 0.0336
-20 1 12 0.4245 -0.0697
-20 1 13 0.3085 0.0396
-20 1 14 0.4665 -0.0514
-20 1 15 0.4703 0.0689
-20 1 16 0.5141 -0.0659
-20 1 17 0.3944 0.0418
-20 1 18 0.2863 0.0558
-20 1 19 0.1113 -0.0407
-20 1 20 0.0675 0.5601
-20 1 21 -0.1723 -0.1309
-20 1 22 0.0762 0.9552
-20 2 1 0.9768 -0.0583
-20 2 2 -1.1081 0.2819
-20 2 3 0.7935 -0.1581
-20 2 4 -0.5126 0.1443
-20 2 5 0.4268 -0.1725
-20 2 6 -0.3872 -0.1805
-20 2 7 0.1143 0.0146
-20 2 8 -0.6198 -0.1380
-20 2 9 0.0332 0.1069
-20 2 10 -0.7194 0.0333
-20 2 11 -0.1548 -0.0830
-20 2 12 -0.8242 -0.0055
-20 2 13 -0.5833 -0.1653
-20 2 14 -0.9085 0.0019
-20 2 15 -0.7933 0.0201
-20 2 16 -0.6061 -0.0058
-20 2 17 -0.6009 0.1223
-20 2 18 -0.1912 -0.2390
-20 2 19 -0.2715 -0.0163
-20 2 20 -0.0221 -0.3373
-20 2 21 0.0072 -0.3182
-20 2 22 0.0863 -0.2085
-20 3 1 1.0679 0.0501
-20 3 2 -0.7732 0.0421
-20 3 3 1.1093 0.1287
-20 3 4 -0.3774 0.1058
-20 3 5 1.1098 -0.0731
-20 3 6 -0.1599 -0.0489
-20 3 7 0.9525 -0.1842
-20 3 8 -0.2450 -0.0264
-20 3 9 1.0553 0.0368
-20 3 10 -0.0623 0.1907
-20 3 11 1.4582 0.1144
-20 3 12 0.3418 0.1000
-20 3 13 1.4765 -0.0780
-20 3 14 0.4036 -0.1179
-20 3 15 0.9413 -0.0670
-20 3 16 0.2793 -0.0777
-20 3 17 0.3216 0.2001
-20 3 18 0.2528 -0.0729
-20 3 19 -0.1081 0.4814
-20 3 20 0.1135 -0.1737
-20 4 1 0.2670 -0.1343
-20 4 2 -1.2920 -0.0447
-20 4 3 -0.0907 0.1758
-20 4 4 -1.1191 0.1112
-20 4 5 0.0584 0.2658
-20 4 6 -0.9679 0.0113
-20 4 7 0.2460 -0.0631
-20 4 8 -1.3652 -0.1379
-20 4 9 0.1566 -0.2130
-20 4 10 -1.7996 0.1466
-20 4 11 0.1201 -0.0593
-20 4 12 -1.4889 0.3734
-20 4 13 0.1372 -0.0013
-20 4 14 -0.8237 0.0375
-20 4 15 0.0705 0.0618
-20 4 16 -0.3589 -0.3429
-20 4 17 0.1380 0.2410
-20 5 1 1.4923 -0.1048
-20 5 2 0.2270 -0.1981
-20 5 3 1.1139 -0.1323
-20 5 4 0.2791 -0.0361
-20 5 5 0.9355 0.1087
-20 5 6 0.3640 0.1281
-20 5 7 1.1775 0.0467
-20 5 8 0.1227 -0.0802
-20 5 9 1.2873 -0.1845
-20 5 10 -0.5314 -0.1699
-20 5 11 1.2094 -0.1249
-20 5 12 -0.8220 0.1673
-20 5 13 0.9607 -0.0666
-20 5 14 -0.4985 0.2810
-20 5 15 0.2345 -0.0778
-20 5 16 -0.2582 -0.1029
-20 6 1 -0.4943 0.0930
-20 6 2 -1.2365 -0.0995
-20 6 3 -0.6929 -0.0613
-20 6 4 -1.1776 -0.1289
-20 6 5 -0.7778 0.0413
-20 6 6 -0.9296 0.1464
-20 6 7 -0.1795 0.1450
-20 6 8 -0.5780 0.2073
-20 6 9 0.4805 -0.1381
-20 6 10 -0.5318 -0.0778
-20 6 11 0.6245 -0.2479
-20 6 12 -0.5895 -0.1901
-20 6 13 0.7384 -0.0168
-20 6 14 -0.2151 -0.0196
-20 6 15 0.8184 -0.0093
-20 7 1 1.1563 0.0855
-20 7 2 1.0263 0.1324
-20 7 3 1.1041 -0.0166
-20 7 4 0.9865 -0.1717
-20 7 5 0.5064 -0.1626
-20 7 6 0.4052 -0.1531
-20 7 7 0.0713 0.0689
-20 7 8 -0.1833 0.1233
-20 7 9 0.2098 0.2176
-20 7 10 -0.5896 0.2687
-20 7 11 0.1524 0.0862
-20 7 12 -0.7995 0.3073
-20 7 13 -0.2932 0.1797
-20 7 14 -0.6399 0.2208
-20 8 1 -0.8473 -0.1361
-20 8 2 -0.7256 0.0823
-20 8 3 -0.8698 0.1119
-20 8 4 -0.1800 0.1488
-20 8 5 -0.6268 0.0837
-20 8 6 0.2355 0.0448
-20 8 7 -0.3087 -0.0088
-20 8 8 0.4174 -0.0586
-20 8 9 0.2536 -0.0608
-20 8 10 0.4683 -0.3734
-20 8 11 0.7727 -0.3593
-20 8 12 0.3044 -0.6218
-20 8 13 0.6305 -0.5779
-20 8 14 0.2218 -0.3119
-20 9 1 0.0160 0.0966
-20 9 2 0.5347 -0.1029
-20 9 3 -0.1466 -0.0253
-20 9 4 0.6106 -0.1747
-20 9 5 -0.4478 -0.2000
-20 9 6 0.4510 -0.2547
-20 9 7 -0.7643 -0.2094
-20 9 8 -0.0127 0.0127
-20 9 9 -0.8449 0.2231
-20 9 10 -0.2556 0.4971
-20 9 11 -0.5723 0.7166
-20 9 12 -0.2362 0.5606
-20 9 13 -0.2880 0.7030
-20 10 1 -0.1606 -0.0766
-20 10 9 -0.0553 -0.2734
-20 10 10 0.5406 -0.4351
-20 10 11 0.0468 -0.5921
-19 0 2 1.6292 0.0401
-19 0 4 0.8646 -0.1151
-19 0 6 -0.0068 0.0410
-19 0 8 -0.2775 0.2122
-19 0 10 -0.0759 0.0296
-19 0 12 0.2409 -0.0629
-19 0 14 0.7244 0.1048
-19 0 16 0.9808 0.1222
-19 0 18 0.6068 0.0437
-19 0 20 0.0423 -0.0389
-19 0 22 -0.3943 -0.3572
-19 0 24 -0.7638 -0.6047
-19 1 1 -1.7215 0.0757
-19 1 2 0.6363 -0.0718
-19 1 3 -1.1886 0.1383
-19 1 4 0.4735 -0.0435
-19 1 5 -0.5738 0.0063
-19 1 6 -0.0318 -0.0765
-19 1 7 -0.1062 -0.1230
-19 1 8 -0.5407 0.1022
-19 1 9 0.0768 -0.1162
-19 1 10 -0.6632 0.1473
-19 1 11 -0.1288 -0.0545
-19 1 12 -0.7372 -0.0374
-19 1 13 -0.6021 0.0313
-19 1 14 -0.7777 0.0373
-19 1 15 -0.9040 0.1022
-19 1 16 -0.4651 0.2365
-19 1 17 -0.7676 0.0743
-19 1 18 -0.1522 0.1599
-19 1 19 -0.3081 0.0165
-19 1 20 -0.1046 -0.0114
-19 1 21 0.2181 0.0157
-19 1 22 -0.0261 -0.2797
-19 1 23 0.5413 0.0444
-19 1 24 0.0184 -0.7737
-19 2 1 -1.4568 0.1850
-19 2 2 1.2625 -0.1524
-19 2 3 -0.8441 0.2141
-19 2 4 1.0891 -0.0387
-19 2 5 -0.1831 -0.0262
-19 2 6 0.8313 -0.0430
-19 2 7 0.2093 -0.1925
-19 2 8 0.4531 0.0410
-19 2 9 0.6061 -0.0120
-19 2 10 0.4579 0.1550
-19 2 11 1.1160 0.1009
-19 2 12 0.7287 -0.0633
-19 2 13 1.2218 -0.0758
-19 2 14 0.7229 -0.2772
-19 2 15 0.7914 -0.2180
-19 2 16 0.5716 -0.1085
-19 2 17 0.2653 -0.2134
-19 2 18 0.4334 0.0735
-19 2 19 -0.0532 -0.1025
-19 2 20 0.0846 0.1390
-19 2 21 -0.0396 0.1687
-19 2 22 -0.2402 0.3225
-19 2 23 0.1957 0.4424
-19 2 24 -0.2204 0.4088
-19 3 1 -1.4350 -0.0239
-19 3 2 1.1554 -0.1526
-19 3 3 -1.4018 0.2956
-19 3 4 0.5507 0.0659
-19 3 5 -1.0838 0.2679
-19 3 6 0.2106 0.0540
-19 3 7 -0.9966 -0.1382
-19 3 8 -0.3040 -0.0729
-19 3 9 -1.2564 -0.2104
-19 3 10 -0.7500 0.0920
-19 3 11 -1.2219 0.1768
-19 3 12 -0.7032 0.1817
-19 3 13 -0.7706 0.3722
-19 3 14 -0.5024 -0.0010
-19 3 15 -0.3551 0.2018
-19 3 16 -0.3052 0.0504
-19 3 17 -0.1157 -0.1040
-19 3 18 0.0903 0.2580
-19 3 19 -0.0701 -0.4497
-19 3 20 0.2859 0.1189
-19 3 21 -0.1878 -0.6369
-19 3 22 -0.0350 -0.1666
-19 4 1 -1.1549 -0.2079
-19 4 2 1.3387 -0.2195
-19 4 3 -0.7938 -0.1007
-19 4 4 1.2387 -0.0818
-19 4 5 -0.2845 0.1869
-19 4 6 1.5592 0.1127
-19 4 7 0.1504 0.0966
-19 4 8 1.7649 -0.1377
-19 4 9 0.1169 -0.2015
-19 4 10 1.3772 -0.2917
-19 4 11 -0.0708 -0.1819
-19 4 12 0.9433 -0.0792
-19 4 13 -0.0923 -0.0464
-19 4 14 0.6404 -0.0655
-19 4 15 -0.2178 -0.0569
-19 4 16 0.1204 -0.1308
-19 4 17 -0.3899 -0.0758
-19 4 18 -0.2102 0.2596
-19 4 19 -0.2886 -0.1547
-19 4 20 0.0727 0.7557
-19 4 21 -0.0566 -0.2485
-19 5 1 -1.2785 -0.0103
-19 5 2 0.4851 -0.0626
-19 5 3 -1.4661 -0.1743
-19 5 4 -0.2336 -0.1765
-19 5 5 -1.6878 0.0093
-19 5 6 -0.2822 0.1533
-19 5 7 -1.5912 0.2062
-19 5 8 0.4033 0.2379
-19 5 9 -1.4875 0.0954
-19 5 10 0.7342 -0.0903
-19 5 11 -1.3500 0.1187
-19 5 12 0.5019 -0.0991
-19 5 13 -0.6950 0.2465
-19 5 14 0.4913 0.2021
-19 5 15 0.0047 0.0247
-19 5 16 0.6749 0.2395
-19 5 17 0.0333 -0.2519
-19 5 18 0.5004 0.1584
-19 5 19 -0.2669 -0.3324
-19 5 20 0.0848 0.2773
-19 5 21 -0.4708 -0.5413
-19 6 1 -0.0451 0.1289
-19 6 2 1.7668 0.1765
-19 6 3 0.5626 -0.0043
-19 6 4 1.5563 -0.1555
-19 6 5 0.4028 -0.1070
-19 6 6 1.0867 -0.1707
-19 6 7 -0.0847 0.0621
-19 6 8 1.0867 0.0873
-19 6 9 -0.4682 -0.0277
-19 6 10 1.2682 0.0438
-19 6 11 -0.9487 -0.2089
-19 6 12 0.8839 -0.1804
-19 6 13 -1.0724 0.0498
-19 6 14 0.2119 -0.1543
-19 6 15 -0.4781 0.1501
-19 6 16 0.0159 0.0041
-19 6 17 0.0204 -0.3299
-19 6 18 0.3978 0.0760
-19 6 19 0.0342 -0.6475
-19 6 20 0.8708 0.1181
-19 7 1 -1.5346 -0.0708
-19 7 2 -0.5088 0.0972
-19 7 3 -1.2235 0.0381
-19 7 4 -0.5310 0.0216
-19 7 5 -0.8296 -0.0465
-19 7 6 -0.3489 -0.0790
-19 7 7 -0.7614 0.1082
-19 7 8 0.1403 0.0438
-19 7 9 -0.5188 0.2543
-19 7 10 0.7307 0.0617
-19 7 11 -0.2478 -0.1436
-19 7 12 0.8332 -0.0976
-19 7 13 -0.4035 -0.3982
-19 7 14 0.4064 -0.0920
-19 7 15 -0.5652 0.0659
-19 7 16 -0.1553 0.1285
-19 7 17 -0.5782 0.4654
-19 7 18 -0.5804 0.4572
-19 7 19 -0.9408 0.3391
-19 8 1 0.1952 0.0300
-19 8 2 0.7470 0.0883
-19 8 3 0.5623 0.0816
-19 8 4 0.5043 0.0036
-19 8 5 0.7271 -0.1196
-19 8 6 0.0866 -0.2781
-19 8 7 0.2033 -0.3052
-19 8 8 -0.2045 -0.1895
-19 8 9 -0.4463 0.0504
-19 8 10 -0.0551 0.1973
-19 8 11 -0.3958 0.4510
-19 8 12 0.1397 0.3449
-19 8 13 0.0602 0.2793
-19 8 14 0.1984 0.2562
-19 8 15 0.4132 -0.0946
-19 8 16 0.5999 -0.0174
-19 9 1 -0.1194 -0.2009
-19 9 2 -0.3175 -0.0742
-19 9 3 -0.0767 0.0419
-19 9 4 -0.6382 0.2177
-19 9 5 0.4466 0.3836
-19 9 6 -0.5168 0.2697
-19 9 7 0.7825 0.2845
-19 9 8 -0.3506 0.0002
-19 9 9 0.5383 -0.1175
-19 9 10 -0.1790 -0.2122
-19 9 11 0.1941 -0.4123
-19 9 12 -0.0542 -0.4191
-19 9 13 0.0574 -0.5024
-19 9 14 -0.4237 -0.5022
-19 9 15 -0.1930 -0.3097
-19 10 1 0.0253 -0.0348
-19 10 2 -0.3330 0.1140
-19 10 3 0.3196 -0.2106
-19 10 4 -0.6812 -0.1970
-19 10 5 0.5917 -0.2269
-19 10 6 -0.8777 -0.3165
-19 10 7 0.7950 -0.1182
-19 10 8 -0.7621 -0.2450
-19 10 9 0.6692 0.1114
-19 10 10 -0.6392 0.1716
-19 10 11 0.4143 0.4644
-19 10 12 -0.4346 0.7098
-19 10 13 0.4197 0.6043
-19 10 14 -0.1161 0.7120
-19 11 1 0.5829 -0.1747
-18 0 2 -2.3545 0.0867
-18 0 4 -1.8776 0.0683
-18 0 6 -1.4151 -0.0602
-18 0 8 -1.0145 0.0242
-18 0 10 -0.7441 0.0639
-18 0 12 -0.9002 -0.0014
-18 0 14 -1.1181 0.0685
-18 0 16 -0.9246 0.0372
-18 0 18 -0.5643 -0.1364
-18 0 20 -0.1170 -0.0460
-18 0 22 0.5464 0.1712
-18 0 24 1.0045 0.2532
-18 0 26 1.0067 0.4159
-18 1 1 2.1140 -0.0392
-18 1 2 -0.7194 0.0282
-18 1 3 1.9770 -0.0422
-18 1 4 -0.2357 0.0876
-18 1 5 1.6533 -0.0329
-18 1 6 0.2880 -0.0951
-18 1 7 1.1049 -0.0087
-18 1 8 0.5313 -0.1503
-18 1 9 0.7150 0.0935
-18 1 10 0.7193 0.0122
-18 1 11 0.7433 0.0777
-18 1 12 0.7370 0.0099
-18 1 13 0.8776 -0.0890
-18 1 14 0.3318 -0.0349
-18 1 15 0.8284 -0.1511
-18 1 16 -0.0598 0.0397
-18 1 17 0.6142 -0.0671
-18 1 18 -0.1667 -0.0694
-18 1 19 0.2762 0.0242
-18 1 20 -0.2060 -0.2108
-18 1 21 -0.1253 0.0518
-18 1 22 -0.0508 -0.0428
-18 1 23 -0.5236 -0.0422
-18 1 24 0.3027 0.1469
-18 1 25 -0.8612 -0.1842
-18 2 1 1.2873 -0.1111
-18 2 2 -1.8206 0.0628
-18 2 3 0.6314 -0.0001
-18 2 4 -1.6125 0.2399
-18 2 5 0.0455 0.1385
-18 2 6 -1.0882 0.0578
-18 2 7 -0.5853 0.0258
-18 2 8 -0.7784 -0.2204
-18 2 9 -1.1982 -0.0020
-18 2 10 -0.6441 -0.1229
-18 2 11 -1.2144 0.1237
-18 2 12 -0.4233 0.0588
-18 2 13 -0.6319 0.0446
-18 2 14 -0.3556 0.0455
-18 2 15 -0.0096 -0.1168
-18 2 16 -0.4120 0.0998
-18 2 17 0.3839 -0.0955
-18 2 18 -0.2542 0.1141
-18 2 19 0.4266 -0.0153
-18 2 20 -0.0750 -0.1381
-18 2 21 0.1186 0.0292
-18 2 22 -0.0178 -0.2929
-18 2 23 -0.2104 -0.0164
-18 2 24 0.2218 -0.1878
-18 2 25 -0.3951 -0.2282
-18 3 1 1.4988 -0.1280
-18 3 2 -1.0890 -0.1530
-18 3 3 1.3203 -0.2455
-18 3 4 -0.4771 0.0489
-18 3 5 1.1799 0.0155
-18 3 6 0.4824 0.1352
-18 3 7 1.1150 0.1178
-18 3 8 1.0813 -0.1367
-18 3 9 0.7155 -0.0372
-18 3 10 0.9740 -0.1592
-18 3 11 0.1686 -0.0170
-18 3 12 0.6815 0.1313
-18 3 13 -0.0454 0.0776
-18 3 14 0.2645 0.1200
-18 3 15 -0.0273 0.0177
-18 3 16 -0.4383 -0.0420
-18 3 17 0.0749 0.0066
-18 3 18 -0.8006 0.0664
-18 3 19 0.2708 0.1185
-18 3 20 -0.4617 0.1757
-18 3 21 0.3355 0.2934
-18 3 22 0.0282 0.1586
-18 3 23 0.2053 0.5220
-18 3 24 0.3215 0.2543
-18 3 25 0.0462 0.5722
-18 4 1 1.1765 0.0652
-18 4 2 -1.1950 -0.0667
-18 4 3 0.3967 -0.1933
-18 4 4 -1.4634 -0.0757
-18 4 5 -0.3991 -0.0775
-18 4 6 -1.3150 0.2027
-18 4 7 -0.6016 0.1520
-18 4 8 -0.6967 0.0990
-18 4 9 -0.4822 0.0522
-18 4 10 -0.4039 -0.2440
-18 4 11 -0.3764 -0.1049
-18 4 12 -0.2911 -0.0723
-18 4 13 -0.0645 -0.0849
-18 4 14 0.1505 0.2236
-18 4 15 0.3700 -0.0452
-18 4 16 0.3231 0.0133
-18 4 17 0.5930 0.0321
-18 4 18 -0.1857 -0.2944
-18 4 19 0.6053 0.0515
-18 4 20 -0.6821 -0.3913
-18 4 21 0.3717 -0.1935
-18 4 22 -0.7021 -0.5333
-18 4 23 -0.0620 -0.4149
-18 4 24 -0.4374 -0.6528
-18 5 1 1.4879 0.2318
-18 5 2 -0.0218 0.1098
-18 5 3 1.5292 -0.0326
-18 5 4 0.3588 -0.1472
-18 5 5 1.1485 -0.1436
-18 5 6 0.1380 -0.0408
-18 5 7 0.9008 0.0588
-18 5 8 0.1121 0.2521
-18 5 9 0.8142 0.0591
-18 5 10 0.1693 0.0536
-18 5 11 0.4200 -0.0705
-18 5 12 -0.2278 -0.2249
-18 5 13 0.0583 0.0038
-18 5 14 -0.5613 -0.0531
-18 5 15 0.1589 -0.0198
-18 5 16 -0.3627 0.0710
-18 5 17 0.4148 -0.1129
-18 5 18 -0.1211 -0.1097
-18 5 19 0.7086 0.1775
-18 5 20 -0.1388 -0.1144
-18 5 21 1.0235 0.5557
-18 5 22 -0.1669 0.1681
-18 5 23 0.8745 0.5938
-18 6 1 0.0567 0.1092
-18 6 2 -1.3987 0.1001
-18 6 3 -0.1613 0.0500
-18 6 4 -0.8920 -0.0397
-18 6 5 -0.3052 -0.1616
-18 6 6 -0.8255 -0.2271
-18 6 7 -0.1800 0.0279
-18 6 8 -0.9127 0.0047
-18 6 9 0.4306 0.1957
-18 6 10 -0.6067 0.2136
-18 6 11 0.6809 -0.1000
-18 6 12 -0.3090 0.0410
-18 6 13 0.1805 -0.1280
-18 6 14 -0.4871 -0.0576
-18 6 15 -0.1839 0.3054
-18 6 16 -0.9266 0.1192
-18 6 17 -0.1610 0.3870
-18 6 18 -1.2974 0.1859
-18 6 19 -0.2383 0.1181
-18 6 20 -1.4116 -0.0463
-18 6 21 -0.2057 0.0158
-18 6 22 -1.1570 -0.3381
-18 6 23 0.1295 -0.0563
-18 7 1 1.0596 0.0290
-18 7 2 -0.1320 0.0731
-18 7 3 0.9035 0.1951
-18 7 4 0.3073 0.1317
-18 7 5 0.6798 -0.0621
-18 7 6 0.2255 -0.1389
-18 7 7 0.2322 -0.2392
-18 7 8 -0.3425 -0.2311
-18 7 9 0.1953 0.1359
-18 7 10 -0.6142 -0.0146
-18 7 11 0.7338 0.2652
-18 7 12 -0.2947 0.1002
-18 7 13 0.9738 -0.1641
-18 7 14 0.3065 -0.0068
-18 7 15 0.9412 -0.3168
-18 7 16 0.8181 -0.2218
-18 7 17 1.4144 -0.1035
-18 7 18 0.8703 -0.3810
-18 7 19 1.9794 -0.0986
-18 7 20 0.4710 -0.2858
-18 7 21 1.7634 -0.1686
-18 7 22 0.0284 -0.1090
-18 8 1 0.5011 -0.1307
-18 8 2 -0.6756 -0.0974
-18 8 3 -0.0448 0.0666
-18 8 4 -0.2949 0.1428
-18 8 5 -0.0263 0.2539
-18 8 6 0.1190 0.1823
-18 8 7 0.1383 0.0271
-18 8 8 0.0072 0.0351
-18 8 9 -0.0002 -0.0998
-18 8 10 -0.3099 -0.0557
-18 8 11 -0.0824 0.0871
-18 8 12 -0.5490 -0.1885
-18 8 13 -0.1506 0.0381
-18 8 14 -0.9760 -0.1982
-18 8 15 -0.6473 -0.1814
-18 8 16 -1.4848 0.1016
-18 8 17 -1.1366 -0.0424
-18 8 18 -1.7659 0.3053
-18 8 19 -0.9169 0.2856
-18 8 20 -1.8013 0.2630
-18 9 1 0.2211 0.0259
-18 9 2 -0.4388 -0.0757
-18 9 3 -0.0501 -0.0863
-18 9 4 -0.0458 -0.0751
-18 9 5 -0.3095 -0.0587
-18 9 6 0.3823 -0.0736
-18 9 7 -0.1318 -0.1144
-18 9 8 0.4625 -0.1577
-18 9 9 0.0551 -0.1834
-18 9 10 0.2398 0.0371
-18 9 11 0.0756 0.0892
-18 9 12 0.3442 0.3632
-18 9 13 0.2818 0.4595
-18 9 14 0.6877 0.3291
-18 9 15 0.7430 0.4512
-18 9 16 0.7454 0.1524
-18 9 17 1.2051 0.1186
-18 9 18 0.5669 0.0941
-18 9 19 1.4282 -0.2284
-18 10 1 0.7010 0.0489
-18 10 2 0.2212 -0.1110
-18 10 3 0.1455 -0.0907
-18 10 4 0.2537 -0.0671
-18 10 5 -0.6103 0.0003
-18 10 6 0.2281 0.2099
-18 10 7 -0.9482 0.1586
-18 10 8 0.2302 0.2466
-18 10 9 -0.7980 0.0240
-18 10 10 0.1097 -0.0822
-18 10 11 -0.5442 -0.2651
-18 10 12 0.0215 -0.3500
-18 10 13 -0.3773 -0.4673
-18 10 14 0.1105 -0.4901
-18 10 15 -0.3361 -0.5477
-18 10 16 -0.0122 -0.5700
-18 11 1 -0.2153 0.3213
-18 11 2 -0.2705 0.1205
-18 11 3 -0.1186 0.3118
-18 11 4 0.4724 0.1284
-18 11 5 -0.1389 0.0063
-18 11 6 1.0695 0.0264
-18 11 7 -0.1296 -0.1870
-18 11 8 1.2603 0.0273
-18 11 9 -0.0673 -0.1884
-18 11 10 0.9660 0.0698
-18 11 11 -0.2414 0.0146
-18 11 12 0.3714 0.2365
-18 11 13 -0.5374 0.4533
-18 11 14 -0.0352 0.5419
-18 12 1 0.1661 -0.1001
-17 0 2 2.1865 -0.1672
-17 0 4 2.3208 -0.0362
-17 0 6 2.3010 -0.0619
-17 0 8 2.0474 -0.0562
-17 0 10 1.8332 0.0049
-17 0 12 1.5206 -0.1023
-17 0 14 0.9414 -0.1600
-17 0 16 0.4762 -0.0726
-17 0 18 0.2299 -0.0611
-17 0 20 0.0354 0.0369
-17 0 22 0.0151 0.2074
-17 0 24 -0.0375 0.0067
-17 0 26 -0.4478 -0.3745
-17 1 1 -2.0061 -0.0742
-17 1 2 0.5112 0.0068
-17 1 3 -2.3623 0.0756
-17 1 4 0.1409 -0.0279
-17 1 5 -2.2150 0.2096
-17 1 6 -0.1955 -0.0450
-17 1 7 -1.9050 0.0786
-17 1 8 -0.5204 -0.0571
-17 1 9 -1.7313 -0.0480
-17 1 10 -0.5912 0.0919
-17 1 11 -1.4547 -0.0218
-17 1 12 -0.2200 0.1145
-17 1 13 -0.9867 -0.0128
-17 1 14 0.1640 -0.1065
-17 1 15 -0.5424 0.0050
-17 1 16 0.3453 -0.1902
-17 1 17 -0.2390 0.0790
-17 1 18 0.4500 -0.1524
-17 1 19 -0.1393 0.0874
-17 1 20 0.2713 -0.1329
-17 1 21 -0.1630 0.0533
-17 1 22 -0.1294 0.1378
-17 1 23 -0.0431 0.0579
-17 1 24 -0.2785 0.5273
-17 1 25 0.2299 0.0966
-17 1 26 -0.2509 0.5969
-17 1 27 0.4308 0.2034
-17 2 1 -0.6219 -0.1440
-17 2 2 1.8875 -0.0942
-17 2 3 -0.4452 -0.1974
-17 2 4 1.9049 -0.0341
-17 2 5 0.0819 0.0440
-17 2 6 1.8025 0.0055
-17 2 7 0.8578 0.0876
-17 2 8 1.4528 -0.0886
-17 2 9 1.0897 -0.0976
-17 2 10 0.9124 0.0111
-17 2 11 0.6659 -0.0332
-17 2 12 0.5811 0.2384
-17 2 13 0.0877 0.1668
-17 2 14 0.3746 0.1588
-17 2 15 -0.4382 0.2083
-17 2 16 0.0740 -0.0364
-17 2 17 -0.7217 0.1923
-17 2 18 0.0325 -0.0286
-17 2 19 -0.5939 0.1349
-17 2 20 0.3030 -0.0360
-17 2 21 -0.2739 0.0290
-17 2 22 0.3686 -0.0906
-17 2 23 0.0903 -0.0141
-17 2 24 0.1606 -0.0135
-17 2 25 0.4698 -0.1100
-17 2 26 -0.0453 0.0246
-17 3 1 -1.4868 0.0807
-17 3 2 0.4859 -0.0648
-17 3 3 -1.6770 -0.0889
-17 3 4 -0.3172 -0.0789
-17 3 5 -1.6831 -0.0138
-17 3 6 -0.9232 0.1667
-17 3 7 -1.1367 0.1615
-17 3 8 -1.0828 0.0723
-17 3 9 -0.4405 -0.0335
-17 3 10 -1.0918 -0.2082
-17 3 11 -0.1423 -0.3104
-17 3 12 -0.6744 -0.1464
-17 3 13 -0.0257 -0.2691
-17 3 14 0.2413 -0.0599
-17 3 15 0.0862 -0.0977
-17 3 16 0.8141 -0.2065
-17 3 17 0.0111 0.0325
-17 3 18 0.7219 -0.2046
-17 3 19 -0.2063 0.0507
-17 3 20 0.4838 -0.0994
-17 3 21 -0.4522 -0.1169
-17 3 22 0.2423 -0.1986
-17 3 23 -0.6126 -0.2275
-17 3 24 -0.0994 -0.2925
-17 3 25 -0.4544 -0.1514
-17 3 26 -0.3557 -0.2283
-17 4 1 -0.1144 0.1099
-17 4 2 1.8283 0.1266
-17 4 3 0.3665 -0.0432
-17 4 4 1.5665 -0.2135
-17 4 5 0.6468 -0.1423
-17 4 6 0.7942 -0.0725
-17 4 7 0.9156 0.0553
-17 4 8 0.4085 0.2398
-17 4 9 1.1383 0.2107
-17 4 10 0.1607 0.1005
-17 4 11 0.8785 0.1731
-17 4 12 -0.3178 0.0114
-17 4 13 0.2517 0.1218
-17 4 14 -0.3669 0.2422
-17 4 15 -0.2719 0.0130
-17 4 16 0.1481 0.1829
-17 4 17 -0.5546 -0.0646
-17 4 18 0.5077 -0.0912
-17 4 19 -0.5439 0.1111
-17 4 20 0.5931 -0.0012
-17 4 21 -0.3484 0.3460
-17 4 22 0.6574 0.2865
-17 4 23 -0.2859 0.4812
-17 4 24 0.5883 0.4028
-17 4 25 -0.2384 0.6144
-17 5 1 -1.5808 0.0679
-17 5 2 -0.2623 0.2253
-17 5 3 -1.2659 0.0314
-17 5 4 -0.2101 0.0067
-17 5 5 -0.9163 -0.1315
-17 5 6 -0.6265 -0.2468
-17 5 7 -0.5473 -0.0545
-17 5 8 -0.9004 -0.0172
-17 5 9 -0.0266 0.0023
-17 5 10 -0.5242 0.0478
-17 5 11 0.1794 -0.1489
-17 5 12 -0.2507 -0.2784
-17 5 13 -0.0708 -0.0711
-17 5 14 -0.3995 -0.1934
-17 5 15 -0.3328 0.1591
-17 5 16 -0.3450 0.2877
-17 5 17 -0.6226 0.0850
-17 5 18 0.0124 0.3360
-17 5 19 -0.9791 -0.0897
-17 5 20 0.3027 -0.1338
-17 5 21 -0.9451 -0.1789
-17 5 22 0.5013 -0.6155
-17 5 23 -0.5792 -0.3804
-17 5 24 0.6333 -0.8406
-17 6 1 -0.1587 0.0238
-17 6 2 0.9489 0.0894
-17 6 3 0.1467 0.1159
-17 6 4 0.8830 0.2232
-17 6 5 0.2526 -0.1177
-17 6 6 0.6027 -0.0577
-17 6 7 -0.0208 -0.1263
-17 6 8 0.0377 -0.1081
-17 6 9 0.0361 0.2556
-17 6 10 -0.0647 0.2082
-17 6 11 0.4739 0.2274
-17 6 12 0.4317 0.1805
-17 6 13 0.5708 -0.1788
-17 6 14 0.8886 -0.2399
-17 6 15 0.5271 -0.2454
-17 6 16 1.0876 -0.4136
-17 6 17 0.7175 -0.1460
-17 6 18 1.1848 -0.1542
-17 6 19 0.5306 -0.1164
-17 6 20 1.1323 0.2051
-17 6 21 -0.2163 0.2279
-17 6 22 0.8065 0.3627
-17 6 23 -0.8082 0.7210
-17 7 1 -0.8433 -0.0841
-17 7 2 0.2752 -0.0727
-17 7 3 -0.6386 0.1379
-17 7 4 0.2006 0.2034
-17 7 5 -0.0839 0.0993
-17 7 6 0.4100 0.1887
-17 7 7 -0.0460 -0.3003
-17 7 8 0.3308 -0.0912
-17 7 9 -0.5135 -0.2315
-17 7 10 -0.0443 -0.1652
-17 7 11 -0.6113 0.2033
-17 7 12 -0.4089 -0.0016
-17 7 13 -0.6211 0.1914
-17 7 14 -0.7127 0.1858
-17 7 15 -1.2040 0.0128
-17 7 16 -0.8595 0.2353
-17 7 17 -1.7020 0.1469
-17 7 18 -0.7231 0.0349
-17 7 19 -1.4370 0.1474
-17 7 20 -0.2889 -0.2336
-17 7 21 -0.8204 -0.1560
-17 7 22 0.3993 -0.4003
-17 8 1 -0.8814 -0.0843
-17 8 2 0.2686 -0.1686
-17 8 3 -0.8210 -0.1276
-17 8 4 0.0174 -0.0458
-17 8 5 -0.5166 0.0943
-17 8 6 0.1227 0.1119
-17 8 7 -0.0408 -0.0082
-17 8 8 0.3402 0.1018
-17 8 9 -0.0551 -0.2731
-17 8 10 0.4844 0.0972
-17 8 11 -0.2150 -0.0663
-17 8 12 0.7213 0.0348
-17 8 13 0.1832 0.2492
-17 8 14 0.9483 -0.1144
-17 8 15 0.6864 0.1378
-17 8 16 1.1044 -0.0156
-17 8 17 0.6051 -0.0012
-17 8 18 1.2600 0.2119
-17 8 19 0.1283 0.1937
-17 8 20 1.0817 0.1768
-17 8 21 -0.2991 0.4099
-17 9 1 -0.0552 0.0957
-17 9 2 1.0809 -0.0613
-17 9 3 -0.0719 -0.0669
-17 9 4 0.4830 -0.0674
-17 9 5 -0.3256 -0.0127
-17 9 6 0.0592 0.0760
-17 9 7 -0.3721 0.1465
-17 9 8 -0.0443 0.0475
-17 9 9 -0.2575 0.0069
-17 9 10 -0.0899 -0.0155
-17 9 11 -0.3196 -0.1929
-17 9 12 0.0267 0.0617
-17 9 13 -0.4484 -0.1700
-17 9 14 0.2861 -0.1172
-17 9 15 -0.5002 -0.1808
-17 9 16 0.2971 -0.5394
-17 9 17 -0.5674 -0.3670
-17 9 18 0.2026 -0.6445
-17 9 19 -0.6297 -0.4559
-17 9 20 0.3538 -0.4084
-17 10 1 -1.1368 0.0734
-17 10 2 0.2015 0.1166
-17 10 3 -0.5650 0.1184
-17 10 4 0.3416 0.0374
-17 10 5 0.0010 0.0398
-17 10 6 0.4350 0.0206
-17 10 7 0.3373 0.0388
-17 10 8 0.5373 -0.0238
-17 10 9 0.3669 -0.0209
-17 10 10 0.3172 -0.2129
-17 10 11 -0.0016 -0.1059
-17 10 12 -0.2312 -0.1050
-17 10 13 -0.5051 0.0802
-17 10 14 -0.4450 0.4389
-17 10 15 -0.8084 0.4946
-17 10 16 -0.1257 0.8468
-17 10 17 -0.8942 0.8095
-17 10 18 0.2198 0.7587
-17 11 1 -0.3206 -0.1282
-17 11 2 0.6072 -0.1643
-17 11 3 -0.3683 -0.1883
-17 11 4 0.0606 -0.2178
-17 11 5 -0.5238 -0.2026
-17 11 6 -0.5375 -0.1618
-17 11 7 -0.6449 0.0219
-17 11 8 -0.6825 0.1224
-17 11 9 -0.3452 0.3396
-17 11 10 -0.1922 0.2840
-17 11 11 0.2333 0.2924
-17 11 12 0.4072 0.0259
-17 11 13 0.6061 -0.1535
-17 11 14 0.7145 -0.4352
-17 11 15 0.6299 -0.6817
-17 11 16 0.8341 -0.7500
-17 12 1 -0.5578 0.0102
-17 12 2 0.4370 0.2636
-17 12 3 -0.2945 0.2339
-17 12 4 0.5026 0.3228
-17 13 1 -0.2389 -0.1704
-16 0 2 -1.4960 -0.1050
-16 0 4 -1.9906 -0.0379
-16 0 6 -2.1976 0.1021
-16 0 8 -2.3345 0.0736
-16 0 10 -2.2963 0.0298
-16 0 12 -1.8270 -0.0306
-16 0 14 -1.1356 -0.0343
-16 0 16 -0.4651 0.1321
-16 0 18 -0.1051 0.1480
-16 0 20 -0.4073 -0.0269
-16 0 22 -0.9248 -0.0043
-16 0 24 -0.9479 0.0506
-16 0 26 -0.6780 -0.1188
-16 1 1 1.5463 -0.1004
-16 1 2 -0.0765 0.0455
-16 1 3 1.7458 -0.1656
-16 1 4 0.0439 0.0492
-16 1 5 1.8877 -0.0344
-16 1 6 0.2068 0.0990
-16 1 7 2.1957 -0.0290
-16 1 8 0.3309 0.0152
-16 1 9 2.2768 -0.1132
-16 1 10 0.2488 -0.0721
-16 1 11 1.9637 -0.0090
-16 1 12 0.1239 -0.0627
-16 1 13 1.3873 0.1067
-16 1 14 -0.0223 -0.0891
-16 1 15 0.6772 0.0330
-16 1 16 -0.2238 0.0063
-16 1 17 0.1888 -0.0884
-16 1 18 -0.1836 0.2363
-16 1 19 0.2136 -0.1554
-16 1 20 0.0339 0.2071
-16 1 21 0.5711 -0.1376
-16 1 22 0.0789 -0.0336
-16 1 23 0.9488 -0.0562
-16 1 24 0.1796 -0.2334
-16 1 25 1.0840 -0.0811
-16 1 26 0.5162 -0.5780
-16 1 27 0.7952 -0.1669
-16 1 28 0.6687 -0.9827
-16 2 1 0.2383 0.1956
-16 2 2 -1.7572 -0.0714
-16 2 3 0.1165 -0.1109
-16 2 4 -2.0471 0.0169
-16 2 5 -0.4375 -0.1743
-16 2 6 -1.9469 0.2162
-16 2 7 -0.7372 0.0338
-16 2 8 -1.7294 0.1605
-16 2 9 -0.6663 0.0340
-16 2 10 -1.6641 -0.0675
-16 2 11 -0.4974 -0.0445
-16 2 12 -1.4153 -0.1260
-16 2 13 -0.1604 0.0053
-16 2 14 -0.7800 -0.1186
-16 2 15 0.2030 -0.0171
-16 2 16 -0.2745 -0.1108
-16 2 17 0.2976 -0.1079
-16 2 18 -0.1867 0.0791
-16 2 19 0.2133 -0.1765
-16 2 20 -0.3317 0.2323
-16 2 21 0.0067 -0.2333
-16 2 22 -0.6989 0.1363
-16 2 23 -0.3438 -0.0735
-16 2 24 -1.1321 0.0915
-16 2 25 -0.6122 0.3006
-16 2 26 -1.2053 0.1854
-16 2 27 -0.7407 0.5157
-16 3 1 1.4706 0.1874
-16 3 2 0.4366 -0.0087
-16 3 3 2.0428 0.1320
-16 3 4 0.4908 -0.2205
-16 3 5 1.8354 -0.1524
-16 3 6 0.6325 -0.0380
-16 3 7 1.3402 -0.1456
-16 3 8 1.0621 0.1671
-16 3 9 1.1685 0.0130
-16 3 10 1.1028 0.0397
-16 3 11 1.0564 0.0722
-16 3 12 0.5306 0.0154
-16 3 13 0.7521 0.1546
-16 3 14 0.0822 0.1579
-16 3 15 0.4374 0.1774
-16 3 16 -0.0304 0.0604
-16 3 17 0.2206 0.0564
-16 3 18 -0.1464 -0.0544
-16 3 19 0.2459 -0.0326
-16 3 20 -0.1655 0.1046
-16 3 21 0.5693 -0.1065
-16 3 22 0.0169 0.2248
-16 3 23 0.8944 -0.1861
-16 3 24 0.2317 0.1646
-16 3 25 1.0835 -0.1230
-16 3 26 0.5036 0.0706
-16 3 27 1.1719 -0.0327
-16 4 1 -0.5796 0.0182
-16 4 2 -1.6426 0.1539
-16 4 3 -0.4797 0.1426
-16 4 4 -1.3963 -0.0637
-16 4 5 -0.6183 0.0450
-16 4 6 -1.2348 -0.1387
-16 4 7 -1.0465 -0.0277
-16 4 8 -0.9048 0.1660
-16 4 9 -1.2270 -0.0456
-16 4 10 -0.4366 0.0986
-16 4 11 -1.0141 -0.1461
-16 4 12 -0.5034 -0.3025
-16 4 13 -0.6694 -0.1447
-16 4 14 -0.8111 -0.2292
-16 4 15 -0.3557 0.0066
-16 4 16 -0.6332 0.1060
-16 4 17 -0.2061 0.1001
-16 4 18 -0.3008 0.1072
-16 4 19 -0.1139 0.1117
-16 4 20 -0.3140 -0.0191
-16 4 21 0.1708 -0.0275
-16 4 22 -0.5279 -0.0399
-16 4 23 0.3907 -0.3605
-16 4 24 -0.7964 -0.0561
-16 4 25 0.2355 -0.5438
-16 5 1 1.0949 0.0307
-16 5 2 0.1371 0.0675
-16 5 3 1.3201 0.1166
-16 5 4 0.4215 0.0845
-16 5 5 1.0723 -0.0566
-16 5 6 0.6690 -0.2354
-16 5 7 0.4937 -0.1101
-16 5 8 0.6721 -0.0816
-16 5 9 0.2713 0.0823
-16 5 10 0.9708 0.4236
-16 5 11 0.4992 0.1039
-16 5 12 1.2942 0.3126
-16 5 13 0.7076 -0.0088
-16 5 14 1.0150 -0.2161
-16 5 15 0.8481 -0.0223
-16 5 16 0.5443 -0.3564
-16 5 17 0.8605 -0.1169
-16 5 18 0.3460 -0.1665
-16 5 19 0.5031 -0.1780
-16 5 20 0.0735 0.0376
-16 5 21 0.1713 0.0602
-16 5 22 -0.4692 0.2970
-16 5 23 0.2747 0.2615
-16 5 24 -0.9240 0.6079
-16 6 1 -0.0455 -0.0904
-16 6 2 -0.9716 -0.1008
-16 6 3 0.1145 0.2303
-16 6 4 -0.8599 0.2132
-16 6 5 0.3186 0.1971
-16 6 6 -0.3076 0.1159
-16 6 7 -0.1276 -0.1609
-16 6 8 -0.2293 -0.2796
-16 6 9 -0.8027 -0.1894
-16 6 10 -0.6003 -0.2052
-16 6 11 -0.9083 -0.0612
-16 6 12 -0.7722 0.1937
-16 6 13 -0.8555 -0.1159
-16 6 14 -0.7796 0.2982
-16 6 15 -1.0331 0.0714
-16 6 16 -0.8566 0.1429
-16 6 17 -0.8747 0.4079
-16 6 18 -0.7837 0.0376
-16 6 19 -0.2604 0.2250
-16 6 20 -0.3882 -0.0022
-16 6 21 0.3818 -0.2970
-16 6 22 0.0700 -0.1487
-16 6 23 0.9933 -0.6684
-16 6 24 0.1694 -0.4194
-16 6 25 1.3800 -0.9382
-16 7 1 0.3636 -0.2136
-16 7 2 -0.5853 -0.1901
-16 7 3 0.2245 -0.1233
-16 7 4 -0.7931 -0.1787
-16 7 5 0.4392 0.1812
-16 7 6 -0.4665 0.0631
-16 7 7 0.6891 0.0802
-16 7 8 0.1303 0.1294
-16 7 9 0.4085 -0.0744
-16 7 10 0.4248 0.0686
-16 7 11 0.2653 0.1361
-16 7 12 0.4444 0.0279
-16 7 13 0.7212 0.0852
-16 7 14 0.4626 -0.0180
-16 7 15 0.9546 -0.3431
-16 7 16 0.5610 -0.0518
-16 7 17 0.5900 -0.3427
-16 7 18 0.5014 -0.0569
-16 7 19 0.1754 0.1066
-16 7 20 -0.0281 0.1077
-16 7 21 -0.0869 0.3819
-16 7 22 -0.7485 0.5606
-16 7 23 -0.2703 0.4439
-16 7 24 -1.1210 0.9321
-16 8 1 1.0711 -0.0027
-16 8 2 -0.0445 0.0826
-16 8 3 0.8492 -0.0888
-16 8 4 -0.3391 0.0351
-16 8 5 0.4710 0.1309
-16 8 6 -0.5608 -0.0331
-16 8 7 0.4416 0.2211
-16 8 8 -0.5360 -0.1665
-16 8 9 0.4062 -0.1608
-16 8 10 -0.3772 -0.1376
-16 8 11 0.0868 -0.3028
-16 8 12 -0.1476 0.0734
-16 8 13 0.0355 0.0706
-16 8 14 -0.0798 0.1031
-16 8 15 0.3348 0.1970
-16 8 16 -0.2574 -0.0268
-16 8 17 0.3964 -0.1850
-16 8 18 -0.2103 -0.1321
-16 8 19 0.1950 -0.5403
-16 8 20 0.1668 -0.3395
-16 8 21 0.2062 -0.6152
-16 8 22 0.3846 -0.5299
-16 8 23 0.5141 -0.6242
-16 9 1 -0.0282 0.0243
-16 9 2 -0.8963 0.0270
-16 9 3 0.2903 -0.1398
-16 9 4 -0.7200 -0.0513
-16 9 5 0.4272 -0.1591
-16 9 6 -0.4870 0.0664
-16 9 7 0.4338 0.1739
-16 9 8 -0.2890 0.0592
-16 9 9 0.3757 0.2785
-16 9 10 -0.5491 -0.1561
-16 9 11 -0.0078 -0.0629
-16 9 12 -1.0736 -0.1209
-16 9 13 -0.5071 -0.2354
-16 9 14 -1.2074 0.1628
-16 9 15 -0.5836 0.0876
-16 9 16 -1.0010 0.3451
-16 9 17 -0.2647 0.5354
-16 9 18 -0.8132 0.5129
-16 9 19 -0.0527 0.6730
-16 9 20 -0.5810 0.7198
-16 9 21 -0.2188 0.5211
-16 10 1 0.9718 -0.0803
-16 10 2 -0.1737 0.0849
-16 10 3 0.8279 -0.0480
-16 10 4 -0.3872 0.0151
-16 10 5 0.5825 -0.1584
-16 10 6 -0.6374 -0.0403
-16 10 7 0.3684 -0.1232
-16 10 8 -0.3463 0.1082
-16 10 9 0.5850 0.1507
-16 10 10 0.4078 0.1472
-16 10 11 1.1436 0.3048
-16 10 12 0.8257 -0.0039
-16 10 13 1.5735 0.1295
-16 10 14 0.6930 -0.1393
-16 10 15 1.6318 -0.2841
-16 10 16 0.4509 -0.3542
-16 10 17 1.3608 -0.6712
-16 10 18 0.3369 -0.7030
-16 10 19 0.9726 -0.8104
-16 10 20 0.3094 -0.8903
-16 11 1 0.2261 0.0243
-16 11 2 -0.9359 0.0307
-16 11 3 0.3165 0.0474
-16 11 4 -0.8128 0.1015
-16 11 5 0.4881 0.0409
-16 11 6 -0.7139 0.0531
-16 11 7 0.3005 -0.0566
-16 11 8 -0.8506 -0.0283
-16 11 9 -0.2175 -0.1547
-16 11 10 -0.9848 -0.1263
-16 11 11 -0.6492 -0.2427
-16 11 12 -1.0618 -0.2770
-16 11 13 -0.7722 -0.1782
-16 11 14 -1.2428 -0.2207
-16 11 15 -0.5901 0.2108
-16 11 16 -1.4400 0.2208
-16 11 17 -0.2994 0.7252
-16 11 18 -1.3657 0.7834
-16 12 1 0.9495 -0.0668
-16 12 2 -0.0942 0.0164
-16 12 3 1.0797 -0.0401
-16 12 4 -0.1093 -0.1126
-16 12 5 1.1393 -0.0360
-16 12 6 -0.0684 -0.1920
-16 12 7 1.1091 -0.0665
-16 12 8 0.0696 -0.0777
-16 12 9 0.8976 0.1018
-16 12 10 0.2806 0.2867
-16 12 11 0.7072 0.4409
-16 12 12 0.4780 0.5186
-16 12 13 0.7096 0.4929
-16 12 14 0.4880 0.2554
-16 12 15 0.7942 0.0717
-16 13 1 0.0025 -0.0032
-16 13 2 -1.2059 -0.0285
-16 13 3 -0.1382 0.0435
-16 13 4 -1.4108 0.0310
-16 14 1 0.7253 0.0651
-15 0 2 1.6064 0.1080
-15 0 4 1.5963 -0.0976
-15 0 6 1.6684 -0.0206
-15 0 8 2.1094 0.0967
-15 0 10 2.4911 0.1397
-15 0 12 2.4247 0.1090
-15 0 14 1.7923 -0.0053
-15 0 16 0.9993 -0.0164
-15 0 18 0.7188 -0.0170
-15 0 20 0.8936 -0.2119
-15 0 22 1.1600 -0.2180
-15 0 24 1.6381 0.1316
-15 0 26 2.0836 0.3238
-15 1 1 -1.1779 0.0498
-15 1 2 -0.2068 0.0741
-15 1 3 -1.4491 -0.1910
-15 1 4 -0.1104 -0.0538
-15 1 5 -1.8050 -0.1207
-15 1 6 -0.1569 -0.1554
-15 1 7 -2.0687 0.1237
-15 1 8 -0.2374 -0.1023
-15 1 9 -2.2884 0.1239
-15 1 10 -0.3119 0.0440
-15 1 11 -2.3891 0.0048
-15 1 12 -0.2907 0.2369
-15 1 13 -2.0357 -0.0304
-15 1 14 -0.1730 0.2748
-15 1 15 -1.3471 -0.0321
-15 1 16 -0.1892 0.1569
-15 1 17 -0.7952 0.0154
-15 1 18 -0.2389 0.0850
-15 1 19 -0.6504 0.0820
-15 1 20 -0.1656 -0.1021
-15 1 21 -0.9859 0.1010
-15 1 22 -0.3442 -0.3872
-15 1 23 -1.5616 0.1493
-15 1 24 -0.8442 -0.2441
-15 1 25 -1.9065 0.1311
-15 1 26 -1.1242 0.2905
-15 1 27 -1.8749 -0.0977
-15 2 1 0.2006 0.2544
-15 2 2 1.6022 0.0184
-15 2 3 0.5460 0.1937
-15 2 4 1.6930 -0.0074
-15 2 5 0.5204 -0.0764
-15 2 6 1.7619 -0.0058
-15 2 7 0.3541 -0.0628
-15 2 8 2.0929 -0.0631
-15 2 9 0.4350 0.0181
-15 2 10 2.3115 -0.1715
-15 2 11 0.5103 -0.0624
-15 2 12 2.0840 -0.0966
-15 2 13 0.4731 -0.1026
-15 2 14 1.5934 0.0577
-15 2 15 0.4653 -0.1004
-15 2 16 1.0063 0.0176
-15 2 17 0.4175 -0.0712
-15 2 18 0.5310 -0.0369
-15 2 19 0.4127 0.0782
-15 2 20 0.6081 0.0107
-15 2 21 0.5972 0.1533
-15 2 22 1.1854 -0.0883
-15 2 23 0.8614 0.0742
-15 2 24 1.7144 -0.2507
-15 2 25 1.2303 0.0113
-15 2 26 1.9413 -0.2077
-15 2 27 1.6471 -0.1522
-15 3 1 -1.3944 -0.1219
-15 3 2 -0.3912 0.0950
-15 3 3 -1.6874 0.0799
-15 3 4 -0.3287 -0.0790
-15 3 5 -1.5292 0.0653
-15 3 6 -0.6172 -0.0835
-15 3 7 -1.6377 0.0521
-15 3 8 -0.7536 0.1412
-15 3 9 -1.8864 0.1519
-15 3 10 -0.6493 0.0997
-15 3 11 -1.9709 0.0938
-15 3 12 -0.7235 -0.0791
-15 3 13 -1.8088 -0.0369
-15 3 14 -0.8192 0.0129
-15 3 15 -1.3100 -0.0522
-15 3 16 -0.6801 0.1030
-15 3 17 -0.7170 -0.0390
-15 3 18 -0.5835 -0.0026
-15 3 19 -0.4314 0.0199
-15 3 20 -0.6137 -0.0308
-15 3 21 -0.5253 0.1097
-15 3 22 -0.6610 0.0034
-15 3 23 -0.9772 0.1051
-15 3 24 -0.8937 -0.0080
-15 3 25 -1.5706 0.1364
-15 3 26 -1.2145 0.0786
-15 3 27 -1.7484 0.2535
-15 4 1 0.4334 -0.0532
-15 4 2 0.9366 0.2097
-15 4 3 0.3027 -0.0056
-15 4 4 1.4110 0.1661
-15 4 5 0.4258 -0.0637
-15 4 6 1.3441 -0.2256
-15 4 7 0.6264 -0.1403
-15 4 8 1.1817 -0.1900
-15 4 9 0.8195 -0.0317
-15 4 10 1.5942 0.0977
-15 4 11 0.9883 0.0849
-15 4 12 1.9619 0.0030
-15 4 13 1.0226 0.0573
-15 4 14 1.5681 -0.1256
-15 4 15 0.9761 -0.0370
-15 4 16 0.8982 0.0384
-15 4 17 0.8574 -0.1581
-15 4 18 0.4523 0.1040
-15 4 19 0.5791 -0.1757
-15 4 20 0.2218 -0.0094
-15 4 21 0.3483 -0.0466
-15 4 22 0.3292 -0.0875
-15 4 23 0.3037 -0.0073
-15 4 24 0.6985 -0.1563
-15 4 25 0.2624 -0.0265
-15 4 26 0.9379 -0.1518
-15 5 1 -0.3657 -0.1067
-15 5 2 -0.2902 -0.0910
-15 5 3 -0.7720 0.0445
-15 5 4 -0.1320 0.2978
-15 5 5 -0.7353 0.1068
-15 5 6 -0.0793 0.1805
-15 5 7 -0.8454 0.0179
-15 5 8 -0.6885 -0.1843
-15 5 9 -1.2003 0.0152
-15 5 10 -1.2419 -0.0708
-15 5 11 -1.4674 0.0157
-15 5 12 -1.0544 0.1352
-15 5 13 -1.5559 -0.0285
-15 5 14 -0.7744 -0.0010
-15 5 15 -1.2916 0.0743
-15 5 16 -0.8627 -0.0418
-15 5 17 -0.5974 0.1269
-15 5 18 -0.8230 0.1866
-15 5 19 -0.0359 -0.0225
-15 5 20 -0.3678 0.3150
-15 5 21 0.0590 -0.0264
-15 5 22 0.2401 0.1814
-15 5 23 -0.0027 0.0770
-15 5 24 0.6678 -0.1184
-15 5 25 -0.1420 -0.0556
-15 6 1 -0.1865 -0.1342
-15 6 2 0.2298 -0.1735
-15 6 3 -0.4960 -0.0860
-15 6 4 0.2563 -0.1142
-15 6 5 -0.1894 0.0039
-15 6 6 0.5863 0.1058
-15 6 7 0.3791 -0.0988
-15 6 8 0.9651 -0.0250
-15 6 9 0.6108 -0.0158
-15 6 10 0.9405 -0.1618
-15 6 11 0.7309 0.2519
-15 6 12 0.8662 0.0184
-15 6 13 0.8093 0.1153
-15 6 14 0.9588 0.1125
-15 6 15 0.5788 -0.2156
-15 6 16 0.8107 -0.0944
-15 6 17 0.3620 -0.2024
-15 6 18 0.2538 -0.2760
-15 6 19 0.3073 -0.1275
-15 6 20 -0.3020 -0.1562
-15 6 21 -0.1010 -0.1540
-15 6 22 -0.3963 0.1432
-15 6 23 -0.8098 0.0808
-15 6 24 -0.1338 0.3071
-15 6 25 -1.2384 0.4650
-15 7 1 0.3803 -0.1045
-15 7 2 0.7003 0.0719
-15 7 3 -0.2159 -0.0627
-15 7 4 0.5913 0.0315
-15 7 5 -0.5639 0.2507
-15 7 6 0.1587 0.1074
-15 7 7 -0.3787 0.1855
-15 7 8 -0.1123 0.0548
-15 7 9 -0.3424 -0.2671
-15 7 10 -0.1351 -0.1719
-15 7 11 -0.5531 -0.2193
-15 7 12 -0.0481 -0.2577
-15 7 13 -0.3586 0.2322
-15 7 14 0.0057 -0.0720
-15 7 15 0.0409 0.2693
-15 7 16 0.0020 0.2093
-15 7 17 0.0936 0.0436
-15 7 18 0.0534 0.2542
-15 7 19 0.0568 0.0205
-15 7 20 0.1400 -0.0236
-15 7 21 0.1843 -0.0223
-15 7 22 0.3343 -0.2751
-15 7 23 0.2356 -0.2895
-15 7 24 0.8412 -0.4338
-15 7 25 0.1552 -0.6022
-15 8 1 -0.5389 0.1225
-15 8 2 -0.1952 -0.0381
-15 8 3 -0.5791 -0.2305
-15 8 4 0.1463 -0.1717
-15 8 5 -0.7388 -0.2505
-15 8 6 0.3111 -0.0937
-15 8 7 -0.5007 0.1930
-15 8 8 0.1593 0.0675
-15 8 9 -0.1289 0.2754
-15 8 10 -0.2830 0.1379
-15 8 11 -0.4445 -0.0659
-15 8 12 -0.6115 0.1057
-15 8 13 -1.0843 -0.1053
-15 8 14 -0.5898 -0.0926
-15 8 15 -1.0608 0.1248
-15 8 16 -0.5091 -0.2569
-15 8 17 -0.4456 0.1286
-15 8 18 -0.4317 -0.0646
-15 8 19 -0.0091 0.0109
-15 8 20 -0.2036 0.2545
-15 8 21 -0.0657 0.1782
-15 8 22 -0.0509 0.4548
-15 8 23 -0.3464 0.6345
-15 8 24 -0.0505 0.7323
-15 9 1 0.4490 0.0039
-15 9 2 0.6749 0.0401
-15 9 3 0.3530 0.2020
-15 9 4 0.6579 0.0379
-15 9 5 0.1195 0.0332
-15 9 6 0.5652 0.0502
-15 9 7 0.0063 -0.0752
-15 9 8 0.7840 0.0275
-15 9 9 0.5385 0.0331
-15 9 10 1.1752 -0.1337
-15 9 11 1.3045 0.0155
-15 9 12 1.3593 -0.1266
-15 9 13 1.4389 -0.0990
-15 9 14 1.3958 0.1196
-15 9 15 0.9271 -0.0452
-15 9 16 1.2553 0.1303
-15 9 17 0.4379 0.0732
-15 9 18 0.7251 -0.1940
-15 9 19 0.3376 -0.1095
-15 9 20 0.0963 -0.5404
-15 9 21 0.3186 -0.6683
-15 9 22 -0.1934 -0.8229
-15 9 23 0.0672 -1.1083
-15 9 24 -0.1366 -0.9678
-15 10 1 -0.5875 0.0502
-15 10 2 -0.6590 -0.0531
-15 10 3 -0.7619 -0.0155
-15 10 4 -0.4713 -0.2008
-15 10 5 -0.8366 -0.0140
-15 10 6 -0.5984 -0.1934
-15 10 7 -1.0612 -0.0158
-15 10 8 -1.0303 0.1133
-15 10 9 -1.4087 0.0416
-15 10 10 -1.2889 0.2655
-15 10 11 -1.5952 0.0319
-15 10 12 -1.2992 -0.0423
-15 10 13 -1.5521 -0.1276
-15 10 14 -1.1739 -0.3184
-15 10 15 -1.3716 -0.2567
-15 10 16 -0.8522 -0.1119
-15 10 17 -1.1107 -0.0768
-15 10 18 -0.4272 0.4115
-15 10 19 -0.6698 0.4985
-15 10 20 -0.1436 0.8820
-15 10 21 -0.0464 1.0621
-15 10 22 -0.1237 1.0931
-15 11 1 0.7849 0.0393
-15 11 2 1.0460 0.0200
-15 11 3 0.8995 0.1688
-15 11 4 1.3611 0.0494
-15 11 5 0.9716 0.1359
-15 11 6 1.6247 -0.1341
-15 11 7 1.1335 -0.0614
-15 11 8 1.5845 -0.2396
-15 11 9 1.2870 -0.1331
-15 11 10 1.4060 0.0657
-15 11 11 1.2878 0.0603
-15 11 12 1.3671 0.4776
-15 11 13 1.0178 0.2941
-15 11 14 1.3694 0.5272
-15 11 15 0.5781 0.2836
-15 11 16 1.1693 0.1606
-15 11 17 0.2390 -0.1041
-15 11 18 0.7335 -0.3387
-15 11 19 0.1342 -0.6992
-15 11 20 0.3350 -0.7285
-15 12 1 -1.2117 -0.0428
-15 12 2 -1.0655 -0.0033
-15 12 3 -1.7749 -0.1555
-15 12 4 -1.1244 -0.0085
-15 12 5 -2.1480 -0.0114
-15 12 6 -1.1232 0.0857
-15 12 7 -2.1279 0.1121
-15 12 8 -1.1618 0.0520
-15 12 9 -1.7935 -0.0177
-15 12 10 -1.1770 -0.1115
-15 12 11 -1.2927 -0.2832
-15 12 12 -0.9065 -0.2798
-15 12 13 -0.7885 -0.5166
-15 12 14 -0.3659 -0.3544
-15 12 15 -0.5299 -0.6046
-15 12 16 0.0943 -0.2281
-15 12 17 -0.5977 -0.3692
-15 12 18 0.1272 0.1495
-15 13 1 1.0243 0.1830
-15 13 2 1.7112 0.1598
-15 13 3 1.2254 0.0975
-15 13 4 2.2542 0.3023
-15 13 5 1.1923 -0.0860
-15 13 6 2.5414 0.2280
-15 13 7 1.1311 -0.1761
-15 13 8 2.3125 0.0404
-15 13 9 1.0099 -0.1567
-15 13 10 1.4599 0.0177
-15 13 11 0.6193 0.0446
-15 13 12 0.4761 0.3651
-15 13 13 0.1038 0.4642
-15 13 14 0.0241 0.7845
-15 14 1 -1.3789 -0.1966
-15 14 2 -0.9831 -0.2260
-15 14 3 -1.9370 -0.3720
-15 15 1 0.9178 0.2764
-14 0 2 -2.3721 0.1801
-14 0 4 -2.0015 -0.0879
-14 0 6 -2.1744 -0.2679
-14 0 8 -2.6272 -0.1487
-14 0 10 -2.9216 0.0338
-14 0 12 -2.7649 0.0803
-14 0 14 -2.2469 -0.0738
-14 0 16 -1.7353 -0.1605
-14 0 18 -1.2951 0.0117
-14 0 20 -1.0769 0.0871
-14 0 22 -1.5188 -0.0109
-14 0 24 -2.3087 0.0580
-14 1 1 2.3441 0.2338
-14 1 2 -0.0187 0.0438
-14 1 3 2.4220 0.1057
-14 1 4 0.1895 0.2030
-14 1 5 2.1831 -0.0774
-14 1 6 0.3016 0.0958
-14 1 7 2.1717 -0.0091
-14 1 8 0.2384 -0.0632
-14 1 9 2.5633 0.0643
-14 1 10 0.1300 -0.1183
-14 1 11 2.8045 -0.0048
-14 1 12 0.1032 -0.0681
-14 1 13 2.5614 -0.0465
-14 1 14 0.2079 -0.0927
-14 1 15 1.9827 -0.0222
-14 1 16 0.2294 -0.2504
-14 1 17 1.3854 0.0435
-14 1 18 0.1544 -0.1894
-14 1 19 1.1458 0.0795
-14 1 20 0.4117 0.1139
-14 1 21 1.3358 -0.0425
-14 1 22 0.9680 0.1953
-14 1 23 1.7262 -0.1266
-14 1 24 1.3259 0.1034
-14 1 25 2.2137 0.0469
-14 1 26 1.4696 0.1974
-14 2 1 -0.3558 -0.0546
-14 2 2 -1.9636 -0.0951
-14 2 3 -0.3162 0.1740
-14 2 4 -1.9595 -0.1192
-14 2 5 -0.1076 0.0465
-14 2 6 -2.0485 -0.0269
-14 2 7 -0.1750 -0.0963
-14 2 8 -2.2681 0.0914
-14 2 9 -0.3079 -0.0247
-14 2 10 -2.4878 0.0793
-14 2 11 -0.3797 0.0296
-14 2 12 -2.5219 0.0554
-14 2 13 -0.4472 0.0637
-14 2 14 -2.1270 0.1069
-14 2 15 -0.4116 0.1071
-14 2 16 -1.4812 0.0186
-14 2 17 -0.3896 0.0669
-14 2 18 -1.1321 -0.1461
-14 2 19 -0.5632 0.0411
-14 2 20 -1.1686 -0.0785
-14 2 21 -0.9176 -0.0052
-14 2 22 -1.3364 0.0807
-14 2 23 -1.5510 -0.1622
-14 2 24 -1.6058 0.0650
-14 2 25 -2.2755 -0.1467
-14 2 26 -1.8215 -0.0191
-14 3 1 1.2923 -0.1474
-14 3 2 0.0467 0.1706
-14 3 3 1.2855 0.0276
-14 3 4 0.3080 0.0904
-14 3 5 1.4636 0.1494
-14 3 6 0.2759 -0.1462
-14 3 7 1.8235 0.0360
-14 3 8 0.1749 -0.1033
-14 3 9 2.2051 -0.0429
-14 3 10 0.3765 0.0311
-14 3 11 2.4231 -0.0893
-14 3 12 0.5853 -0.0179
-14 3 13 2.1657 -0.1613
-14 3 14 0.5818 -0.0052
-14 3 15 1.5548 -0.1013
-14 3 16 0.6025 0.0837
-14 3 17 1.0288 0.0451
-14 3 18 0.6570 0.0221
-14 3 19 0.7830 0.1531
-14 3 20 0.7495 -0.0473
-14 3 21 0.8689 0.1741
-14 3 22 1.1288 -0.0508
-14 3 23 1.0938 -0.0052
-14 3 24 1.6197 -0.1304
-14 3 25 1.0255 -0.2103
-14 3 26 1.7939 -0.1520
-14 3 27 0.6684 -0.1262
-14 3 29 0.3446 0.0307
-14 4 1 0.1501 -0.0767
-14 4 2 -0.8287 -0.1238
-14 4 3 0.0137 -0.1041
-14 4 4 -0.8713 0.1367
-14 4 5 -0.0900 0.0262
-14 4 6 -0.9413 0.0212
-14 4 7 -0.1942 0.0757
-14 4 8 -1.6183 -0.1341
-14 4 9 -0.3695 0.0749
-14 4 10 -2.1816 0.0690
-14 4 11 -0.4917 0.0840
-14 4 12 -2.0142 0.1722
-14 4 13 -0.5433 0.0362
-14 4 14 -1.5363 0.0072
-14 4 15 -0.5680 -0.0487
-14 4 16 -1.0598 -0.0656
-14 4 17 -0.5720 -0.1307
-14 4 18 -0.6223 -0.0779
-14 4 19 -0.6427 -0.0939
-14 4 20 -0.4391 -0.1042
-14 4 21 -0.6995 0.1689
-14 4 22 -0.3985 0.0048
-14 4 23 -0.6040 0.3603
-14 4 24 -0.2109 0.0891
-14 4 25 -0.5443 0.2382
-14 4 26 0.0290 0.0246
-14 4 27 -0.5419 0.1052
-14 4 28 0.2390 0.0299
-14 5 1 -0.1657 0.0688
-14 5 2 -0.1837 -0.1419
-14 5 3 0.0415 0.0361
-14 5 4 -0.3517 0.0086
-14 5 5 0.3584 0.0166
-14 5 6 0.0593 0.1035
-14 5 7 0.8898 -0.0421
-14 5 8 0.3592 -0.1781
-14 5 9 1.4021 -0.0347
-14 5 10 0.1453 -0.2431
-14 5 11 1.6684 0.0010
-14 5 12 0.0768 0.0655
-14 5 13 1.4428 -0.0483
-14 5 14 0.3584 0.1626
-14 5 15 0.8552 0.0124
-14 5 16 0.5067 -0.0036
-14 5 17 0.4763 0.1501
-14 5 18 0.4098 -0.1082
-14 5 19 0.3563 0.0389
-14 5 20 0.2193 -0.1615
-14 5 21 0.1317 -0.1216
-14 5 22 -0.0164 -0.2191
-14 5 23 -0.1022 -0.0441
-14 5 24 -0.2444 -0.2414
-14 5 25 -0.2774 0.0051
-14 5 26 -0.4685 -0.2122
-14 6 1 0.3094 -0.1006
-14 6 2 0.6382 -0.0830
-14 6 3 0.3125 -0.0554
-14 6 4 0.2245 -0.0900
-14 6 5 0.2232 0.1576
-14 6 6 -0.2255 0.1893
-14 6 7 0.1815 0.1212
-14 6 8 -0.4324 0.2019
-14 6 9 0.0669 -0.0517
-14 6 10 -0.7014 -0.1344
-14 6 11 0.1110 0.0350
-14 6 12 -0.9500 -0.2148
-14 6 13 0.3716 0.0790
-14 6 14 -0.7511 0.0412
-14 6 15 0.2666 -0.1020
-14 6 16 -0.2639 0.1788
-14 6 17 -0.1738 -0.0296
-14 6 18 -0.0389 0.0593
-14 6 19 -0.2294 0.2641
-14 6 20 -0.2279 -0.0372
-14 6 21 0.1293 0.3178
-14 6 22 -0.3797 0.0777
-14 6 23 0.5145 0.2173
-14 6 24 -0.0737 0.1370
-14 6 25 0.8790 0.1176
-14 7 1 -0.6512 0.1619
-14 7 2 -0.5054 0.0557
-14 7 3 -0.6547 -0.1906
-14 7 4 -0.4982 -0.1390
-14 7 5 -0.6977 -0.1878
-14 7 6 -0.4987 -0.1850
-14 7 7 -0.3076 0.0650
-14 7 8 -0.4982 0.0337
-14 7 9 0.0762 -0.0144
-14 7 10 -0.5587 0.1690
-14 7 11 -0.1249 -0.1245
-14 7 12 -0.7256 0.0669
-14 7 13 -0.3538 0.1067
-14 7 14 -0.8173 -0.0805
-14 7 15 -0.1120 0.1551
-14 7 16 -0.5991 -0.0681
-14 7 17 0.1885 -0.1794
-14 7 18 -0.0807 -0.0328
-14 7 19 0.3407 -0.3527
-14 7 20 0.2153 -0.2240
-14 7 21 0.5358 -0.1722
-14 7 22 -0.1618 -0.3252
-14 7 23 0.6625 0.1069
-14 7 24 -0.7091 0.0162
-14 7 25 0.5142 0.2886
-14 8 1 0.5036 0.1199
-14 8 2 1.0476 -0.0440
-14 8 3 0.8880 0.1339
-14 8 4 1.0058 0.1448
-14 8 5 0.7391 -0.0394
-14 8 6 0.9873 0.1953
-14 8 7 0.4977 0.0715
-14 8 8 1.0392 0.0387
-14 8 9 0.8895 0.1606
-14 8 10 1.0468 -0.1475
-14 8 11 1.3888 -0.1748
-14 8 12 0.9759 -0.1048
-14 8 13 1.2243 -0.3885
-14 8 14 0.8604 0.0518
-14 8 15 0.6793 -0.0481
-14 8 16 0.4706 0.1216
-14 8 17 0.3074 0.3634
-14 8 18 -0.1900 0.2333
-14 8 19 0.1355 0.3185
-14 8 20 -0.6718 0.2486
-14 8 21 -0.0043 -0.0677
-14 8 22 -0.9082 -0.1388
-14 8 23 -0.0434 -0.3335
-14 8 24 -1.0432 -0.5406
-14 9 1 -1.5037 0.0335
-14 9 2 -0.6875 -0.0183
-14 9 3 -1.5824 -0.0028
-14 9 4 -0.8238 -0.2126
-14 9 5 -1.5027 -0.1866
-14 9 6 -1.0088 -0.1490
-14 9 7 -1.7426 -0.2486
-14 9 8 -1.0805 0.1576
-14 9 9 -2.0038 0.1159
-14 9 10 -1.0612 0.2489
-14 9 11 -1.7417 0.4238
-14 9 12 -1.1638 0.0672
-14 9 13 -1.1661 0.1699
-14 9 14 -1.1478 -0.0471
-14 9 15 -0.7636 -0.3409
-14 9 16 -0.7180 -0.1066
-14 9 17 -0.5067 -0.4538
-14 9 18 -0.1833 -0.1621
-14 9 19 0.0099 -0.0270
-14 9 20 0.1219 0.0205
-14 9 21 0.7445 0.4295
-14 9 22 0.1973 0.3853
-14 9 23 1.0479 0.6087
-14 9 24 0.0525 0.6304
-14 10 1 0.7552 0.0091
-14 10 2 2.1029 0.0568
-14 10 3 0.9254 0.0668
-14 10 4 2.3405 0.1736
-14 10 5 1.0765 0.1092
-14 10 6 2.3943 -0.0083
-14 10 7 1.2075 -0.0649
-14 10 8 2.1925 -0.1673
-14 10 9 1.1343 -0.2636
-14 10 10 1.9919 -0.1057
-14 10 11 0.9466 -0.1723
-14 10 12 1.7573 -0.0449
-14 10 13 0.8527 0.1563
-14 10 14 1.2431 0.0043
-14 10 15 0.8290 0.3649
-14 10 16 0.6022 0.1600
-14 10 17 0.5961 0.2210
-14 10 18 0.1577 0.2239
-14 10 19 0.1162 -0.0824
-14 10 20 -0.0245 -0.0874
-14 10 21 -0.1479 -0.3622
-14 10 22 -0.1189 -0.7264
-14 10 23 -0.0192 -0.7130
-14 11 1 -2.4786 0.0448
-14 11 2 -1.0558 0.0337
-14 11 3 -2.6572 -0.0377
-14 11 4 -1.2438 0.0154
-14 11 5 -2.7019 -0.0867
-14 11 6 -1.2491 0.0569
-14 11 7 -2.5963 0.0020
-14 11 8 -1.2017 0.0179
-14 11 9 -2.2817 0.1438
-14 11 10 -1.1346 0.0300
-14 11 11 -1.7353 0.1766
-14 11 12 -0.8792 0.0401
-14 11 13 -1.1022 -0.0045
-14 11 14 -0.5147 -0.1848
-14 11 15 -0.6140 -0.2782
-14 11 16 -0.3250 -0.5534
-14 11 17 -0.3815 -0.3799
-14 11 18 -0.4143 -0.5777
-14 11 19 -0.3638 -0.0851
-14 11 20 -0.4876 0.0691
-14 11 21 -0.3541 0.5618
-14 12 1 1.2803 -0.0290
-14 12 2 2.4324 0.0451
-14 12 3 1.4840 0.0789
-14 12 4 2.5824 0.1639
-14 12 5 1.6340 0.1051
-14 12 6 2.5876 0.1655
-14 12 7 1.6305 -0.0156
-14 12 8 2.3718 -0.0532
-14 12 9 1.2890 -0.1944
-14 12 10 1.7382 -0.3016
-14 12 11 0.7006 -0.1238
-14 12 12 0.8762 -0.1752
-14 12 13 0.3164 0.3299
-14 12 14 0.2980 0.3432
-14 12 15 0.3972 0.8045
-14 12 16 0.2767 0.7372
-14 12 17 0.6138 0.7840
-14 12 18 0.5023 0.4667
-14 12 19 0.4969 0.2570
-14 13 1 -2.0173 0.0191
-14 13 2 -1.5407 -0.3120
-14 13 3 -2.0028 -0.0371
-14 13 4 -1.8798 -0.3614
-14 13 5 -1.9962 -0.0888
-14 13 6 -1.9572 -0.1049
-14 13 7 -1.8359 0.0609
-14 13 8 -1.5038 0.2163
-14 13 9 -1.3329 0.2240
-14 13 10 -0.7801 0.1979
-14 13 11 -0.7341 0.0748
-14 13 12 -0.3454 -0.1849
-14 13 13 -0.4279 -0.3100
-14 13 14 -0.3541 -0.6288
-14 13 15 -0.3474 -0.5369
-14 14 1 1.1432 0.0750
-14 14 2 1.2677 0.1199
-14 14 3 1.3581 0.3969
-14 14 4 1.2072 -0.0355
-14 14 5 1.5867 0.4102
-14 14 6 0.9603 -0.1627
-14 14 7 1.4523 0.1487
-14 14 8 0.6773 -0.1251
-14 14 9 0.9827 -0.0892
-14 14 10 0.5645 -0.0715
-14 14 11 0.5512 -0.1152
-14 14 12 0.4653 -0.0489
-14 15 1 -0.4122 -0.0517
-14 15 2 -0.6516 -0.2780
-14 15 3 -0.2412 -0.0348
-13 0 2 3.8775 0.1060
-13 0 4 3.7225 0.1757
-13 0 6 3.5944 -0.0689
-13 0 8 3.4271 -0.2028
-13 0 10 3.2477 -0.0986
-13 0 12 2.9374 0.0799
-13 0 14 2.3972 0.1046
-13 0 16 1.6459 0.0099
-13 0 18 1.1438 0.0840
-13 0 20 1.4231 0.1592
-13 0 22 2.1231 -0.0608
-13 0 24 2.6193 -0.1587
-13 0 26 2.9710 0.1102
-13 1 1 -4.2572 0.0786
-13 1 2 0.2427 -0.1112
-13 1 3 -3.5901 0.2114
-13 1 4 0.0022 0.1067
-13 1 5 -3.1041 0.0158
-13 1 6 0.0902 0.1869
-13 1 7 -3.1671 -0.1474
-13 1 8 0.1862 0.0076
-13 1 9 -3.3368 -0.0812
-13 1 10 0.1392 -0.1959
-13 1 11 -3.1622 0.0364
-13 1 12 0.0799 -0.1714
-13 1 13 -2.5711 0.0844
-13 1 14 0.2112 0.0222
-13 1 15 -1.8127 0.0077
-13 1 16 0.3571 0.0582
-13 1 17 -1.3370 -0.1052
-13 1 18 0.0942 -0.0168
-13 1 19 -1.3042 -0.0713
-13 1 20 -0.4529 0.0901
-13 1 21 -1.5868 -0.0127
-13 1 22 -0.8911 0.1648
-13 1 23 -2.1331 -0.0648
-13 1 24 -1.2739 -0.0335
-13 1 25 -2.6256 -0.0480
-13 1 26 -1.5420 -0.2174
-13 1 27 -2.5364 0.0036
-13 2 1 -0.9120 -0.2822
-13 2 2 3.2991 -0.0228
-13 2 3 -0.7446 -0.0110
-13 2 4 2.8500 -0.0835
-13 2 5 -0.2939 0.1729
-13 2 6 2.6188 -0.0040
-13 2 7 0.0059 0.0687
-13 2 8 2.7288 0.1432
-13 2 9 -0.0029 -0.0023
-13 2 10 2.8505 0.1205
-13 2 11 -0.1589 0.0243
-13 2 12 2.5267 -0.0545
-13 2 13 -0.4004 0.0667
-13 2 14 1.8719 -0.0877
-13 2 15 -0.5391 0.1028
-13 2 16 1.4089 0.0168
-13 2 17 -0.3997 0.0455
-13 2 18 1.2794 0.0512
-13 2 19 0.0490 0.0047
-13 2 20 1.3383 0.0655
-13 2 21 0.8949 0.0473
-13 2 22 1.5078 0.0984
-13 2 23 1.8020 -0.0713
-13 2 24 1.5447 0.0639
-13 2 25 2.0695 -0.2070
-13 2 26 1.2319 0.0744
-13 2 27 1.7181 0.0502
-13 3 1 -2.3525 -0.0697
-13 3 2 0.8239 -0.0041
-13 3 3 -2.1768 -0.1788
-13 3 4 0.5820 0.0758
-13 3 5 -2.0807 -0.0675
-13 3 6 0.4077 -0.0323
-13 3 7 -2.1301 -0.0394
-13 3 8 0.1640 -0.1117
-13 3 9 -2.2584 -0.0512
-13 3 10 0.1262 -0.0372
-13 3 11 -2.0789 0.0323
-13 3 12 0.3352 -0.0433
-13 3 13 -1.5720 0.0777
-13 3 14 0.5134 -0.1021
-13 3 15 -1.1428 0.0218
-13 3 16 0.5804 -0.0909
-13 3 17 -1.0452 -0.1044
-13 3 18 0.3806 -0.1220
-13 3 19 -1.2332 -0.1918
-13 3 20 -0.2593 -0.1049
-13 3 21 -1.2779 -0.0677
-13 3 22 -0.9824 0.0612
-13 3 23 -0.7460 0.0589
-13 3 24 -1.3941 0.1177
-13 3 25 0.0656 -0.1135
-13 3 26 -1.4996 0.0296
-13 3 27 0.6067 -0.3081
-13 3 28 -1.2356 0.0142
-13 3 29 0.8566 -0.2203
-13 3 30 -0.6269 -0.0502
-13 4 1 -1.0634 0.1436
-13 4 2 1.3846 -0.1142
-13 4 3 -0.8195 0.0586
-13 4 4 0.9600 0.0648
-13 4 5 -0.6092 0.0202
-13 4 6 1.2083 0.1980
-13 4 7 -0.4424 -0.0013
-13 4 8 1.5758 0.0624
-13 4 9 -0.4457 -0.0549
-13 4 10 1.5260 -0.0082
-13 4 11 -0.5832 -0.0409
-13 4 12 1.2066 -0.0043
-13 4 13 -0.6730 0.0679
-13 4 14 0.7967 -0.0776
-13 4 15 -0.5998 0.1955
-13 4 16 0.5778 -0.0063
-13 4 17 -0.3662 0.1868
-13 4 18 0.7991 0.1625
-13 4 19 -0.1573 0.0081
-13 4 20 0.9939 0.1553
-13 4 21 -0.0314 -0.0632
-13 4 22 0.6183 0.1054
-13 4 23 0.2305 0.0307
-13 4 24 -0.1917 0.1104
-13 4 25 0.5149 -0.0289
-13 4 26 -1.1005 0.0503
-13 4 27 0.4609 -0.1979
-13 4 28 -1.7388 0.0440
-13 4 29 0.2062 -0.1898
-13 4 30 -1.6800 0.1300
-13 5 1 -0.7478 -0.0384
-13 5 2 1.1698 -0.1608
-13 5 3 -0.2620 -0.0285
-13 5 4 0.8657 -0.1947
-13 5 5 -0.1546 -0.0207
-13 5 6 0.7411 0.0789
-13 5 7 -0.4531 -0.0477
-13 5 8 0.9980 0.1300
-13 5 9 -0.7854 -0.0476
-13 5 10 1.0865 -0.0204
-13 5 11 -0.7086 0.0090
-13 5 12 0.9354 0.0279
-13 5 13 -0.3512 -0.0218
-13 5 14 0.7940 0.0835
-13 5 15 -0.2589 -0.0608
-13 5 16 0.5707 -0.0568
-13 5 17 -0.4717 0.0167
-13 5 18 0.2944 -0.1462
-13 5 19 -0.6940 -0.0345
-13 5 20 0.1874 -0.0718
-13 5 21 -0.7948 -0.1884
-13 5 22 0.2641 0.0665
-13 5 23 -0.4239 -0.0746
-13 5 24 0.4149 0.1739
-13 5 25 0.5688 0.1159
-13 5 26 0.4599 0.1963
-13 5 27 1.4190 0.0606
-13 5 28 0.2947 0.2486
-13 6 1 -0.9213 0.0685
-13 6 2 -0.3526 0.1371
-13 6 3 -1.1891 -0.0006
-13 6 4 -0.7170 -0.0949
-13 6 5 -1.2763 0.0338
-13 6 6 -0.7945 -0.0803
-13 6 7 -1.2806 -0.0022
-13 6 8 -0.3274 0.1338
-13 6 9 -1.5077 -0.1788
-13 6 10 0.1533 0.0696
-13 6 11 -1.7275 -0.1320
-13 6 12 0.0584 -0.1282
-13 6 13 -1.3275 0.0737
-13 6 14 -0.2229 -0.0630
-13 6 15 -0.5764 0.0156
-13 6 16 0.0120 0.1466
-13 6 17 -0.1854 -0.1093
-13 6 18 0.7427 0.1412
-13 6 19 -0.1424 -0.0429
-13 6 20 1.2627 -0.0923
-13 6 21 -0.2690 -0.0502
-13 6 22 1.0850 -0.1835
-13 6 23 -0.5763 -0.1435
-13 6 24 0.5069 -0.0531
-13 6 25 -0.7165 -0.1565
-13 6 26 -0.0685 -0.1132
-13 7 1 0.9512 0.0645
-13 7 2 1.2336 -0.0096
-13 7 3 1.6099 -0.0526
-13 7 4 1.5139 0.0729
-13 7 5 1.5883 -0.0599
-13 7 6 1.6385 0.0106
-13 7 7 1.2923 0.1844
-13 7 8 1.7396 0.0437
-13 7 9 1.1153 0.1575
-13 7 10 1.9052 0.1455
-13 7 11 0.7465 -0.1841
-13 7 12 1.8141 0.0734
-13 7 13 0.2260 -0.1973
-13 7 14 1.1468 -0.1448
-13 7 15 -0.0594 0.0936
-13 7 16 0.1836 -0.1370
-13 7 17 -0.3666 0.1757
-13 7 18 -0.2554 0.2051
-13 7 19 -1.0096 0.0743
-13 7 20 0.1184 0.3400
-13 7 21 -1.6188 0.0334
-13 7 22 0.5289 0.0539
-13 7 23 -1.7276 0.1061
-13 7 24 0.4730 -0.0091
-13 7 25 -1.2522 0.2845
-13 8 1 -1.4823 0.0419
-13 8 2 -1.9396 -0.0219
-13 8 3 -1.5264 0.0756
-13 8 4 -2.4119 -0.0758
-13 8 5 -1.5262 -0.1940
-13 8 6 -2.4058 -0.0453
-13 8 7 -1.8910 -0.2495
-13 8 8 -1.9579 -0.0298
-13 8 9 -2.0375 0.1271
-13 8 10 -1.4034 -0.0227
-13 8 11 -1.5635 0.3043
-13 8 12 -0.9115 0.1035
-13 8 13 -0.9366 0.0613
-13 8 14 -0.3351 0.1778
-13 8 15 -0.5166 -0.1214
-13 8 16 0.2411 -0.0789
-13 8 17 -0.2208 -0.0391
-13 8 18 0.6476 -0.3121
-13 8 19 -0.0159 0.0419
-13 8 20 1.1817 -0.1386
-13 8 21 -0.0549 -0.0871
-13 8 22 1.8349 0.0105
-13 8 23 -0.3604 -0.2391
-13 8 24 1.9224 -0.1701
-13 8 25 -0.5137 -0.1826
-13 9 1 2.4706 -0.0683
-13 9 2 1.6163 0.0815
-13 9 3 2.8206 -0.0049
-13 9 4 1.6500 0.0197
-13 9 5 3.1076 0.1072
-13 9 6 1.4434 -0.0265
-13 9 7 2.9505 -0.0574
-13 9 8 1.3016 0.0698
-13 9 9 2.1396 -0.1958
-13 9 10 1.3033 0.0238
-13 9 11 1.2540 -0.0665
-13 9 12 1.0260 -0.2495
-13 9 13 0.7995 0.0604
-13 9 14 0.4374 -0.3017
-13 9 15 0.5574 -0.0162
-13 9 16 0.1040 -0.0372
-13 9 17 0.0553 -0.0667
-13 9 18 0.1891 0.1444
-13 9 19 -0.6431 0.1571
-13 9 20 0.3830 0.1366
-13 9 21 -1.0649 0.3398
-13 9 22 0.5092 0.0763
-13 9 23 -1.2281 0.1127
-13 9 24 0.4597 0.0449
-13 10 1 -1.5354 0.1412
-13 10 2 -3.3142 0.0931
-13 10 3 -1.3164 0.0603
-13 10 4 -3.4268 0.1345
-13 10 5 -1.1300 -0.0140
-13 10 6 -3.2416 -0.0476
-13 10 7 -0.8905 -0.0183
-13 10 8 -2.9074 -0.1520
-13 10 9 -0.6577 -0.0281
-13 10 10 -2.2430 0.1286
-13 10 11 -0.5254 0.0412
-13 10 12 -1.2749 0.4060
-13 10 13 -0.4147 0.2150
-13 10 14 -0.5793 0.2347
-13 10 15 -0.2325 0.2471
-13 10 16 -0.4655 -0.1999
-13 10 17 -0.1791 -0.0779
-13 10 18 -0.5526 -0.4191
-13 10 19 -0.4976 -0.4068
-13 10 20 -0.2817 -0.2317
-13 10 21 -0.8128 -0.2674
-13 10 22 0.4004 0.0064
-13 10 23 -0.6413 -0.0105
-13 11 1 3.3125 -0.1317
-13 11 2 1.1168 -0.0860
-13 11 3 3.4995 -0.0121
-13 11 4 0.7742 0.0089
-13 11 5 3.5694 0.0780
-13 11 6 0.5939 0.1531
-13 11 7 3.2635 0.0680
-13 11 8 0.4904 0.0238
-13 11 9 2.5345 -0.0721
-13 11 10 0.1806 -0.2500
-13 11 11 1.6394 -0.2626
-13 11 12 -0.1221 -0.2334
-13 11 13 0.9746 -0.2865
-13 11 14 0.0096 0.1290
-13 11 15 0.7866 -0.0068
-13 11 16 0.5353 0.4341
-13 11 17 0.9271 0.3446
-13 11 18 0.8631 0.3740
-13 11 19 0.8862 0.4358
-13 11 20 0.6337 0.2558
-13 11 21 0.4387 0.3449
-13 11 22 0.3561 0.4122
-13 11 23 -0.0126 0.2712
-13 12 1 -1.0216 0.0529
-13 12 2 -3.1850 -0.0203
-13 12 3 -0.6834 -0.0113
-13 12 4 -3.2448 -0.0511
-13 12 5 -0.4010 -0.0260
-13 12 6 -3.1126 -0.0582
-13 12 7 -0.1185 0.0289
-13 12 8 -2.5242 0.0546
-13 12 9 0.1204 0.0794
-13 12 10 -1.6696 0.1288
-13 12 11 0.1081 0.0581
-13 12 12 -1.1069 0.0873
-13 12 13 -0.2202 -0.0367
-13 12 14 -1.0510 0.0108
-13 12 15 -0.5676 -0.1986
-13 12 16 -1.0941 -0.0599
-13 12 17 -0.6027 -0.4862
-13 12 18 -0.8040 -0.2912
-13 12 19 -0.4543 -0.8164
-13 12 20 -0.4268 -0.6709
-13 13 1 2.0824 -0.0734
-13 13 2 0.7071 -0.0093
-13 13 3 2.1288 -0.0099
-13 13 4 0.2785 -0.0175
-13 13 5 2.1539 0.0657
-13 13 6 -0.0844 0.0050
-13 13 7 1.9539 0.1606
-13 13 8 -0.2412 0.0327
-13 13 9 1.6289 0.1582
-13 13 10 -0.0527 -0.0580
-13 13 11 1.3510 -0.0695
-13 13 12 0.3310 -0.2058
-13 13 13 1.0723 -0.3321
-13 13 14 0.6085 -0.1076
-13 13 15 0.7229 -0.1696
-13 13 16 0.6163 0.3653
-13 14 1 -0.3546 -0.1204
-13 14 2 -0.8243 0.2401
-13 14 3 -0.1610 -0.2146
-13 14 4 -0.7566 0.1177
-13 14 5 0.0220 -0.2092
-13 14 6 -0.9162 -0.2014
-13 14 7 0.1135 -0.0891
-13 14 8 -1.1474 -0.2580
-13 14 9 0.0271 0.2075
-13 14 10 -1.1366 0.0557
-13 14 11 -0.2040 0.5060
-13 14 12 -0.9143 0.2806
-13 14 13 -0.4738 0.4219
-13 14 14 -0.7796 0.1417
-13 15 1 -0.1983 -0.0565
-13 15 2 -0.1882 0.0619
-13 15 3 -0.1347 -0.1827
-13 15 4 -0.2014 0.3112
-13 15 5 0.0866 -0.1325
-13 16 2 0.6838 0.2303
-12 0 2 -5.4868 -0.0423
-12 0 4 -4.8413 0.3178
-12 0 6 -4.2239 0.3160
-12 0 8 -4.0003 0.0210
-12 0 10 -3.8200 -0.1390
-12 0 12 -3.1002 -0.0119
-12 0 14 -1.8193 0.1399
-12 0 16 -0.7843 0.0439
-12 0 18 -0.7609 -0.0628
-12 0 20 -1.4883 0.0231
-12 0 22 -2.3833 -0.0480
-12 0 24 -3.2578 -0.2469
-12 0 26 -3.6279 -0.0489
-12 0 28 -2.9855 0.3445
-12 1 1 5.3369 -0.1758
-12 1 2 -1.0545 -0.2503
-12 1 3 4.6164 -0.0136
-12 1 4 -1.0759 -0.2280
-12 1 5 4.3328 0.0467
-12 1 6 -0.8450 0.0584
-12 1 7 4.2142 -0.0565
-12 1 8 -0.4448 0.2236
-12 1 9 3.8920 -0.0993
-12 1 10 -0.2918 0.1227
-12 1 11 3.1762 -0.0340
-12 1 12 -0.5468 -0.0235
-12 1 13 2.1456 0.0652
-12 1 14 -0.8434 0.0322
-12 1 15 1.2186 0.0851
-12 1 16 -0.7404 0.1439
-12 1 17 0.7790 -0.0169
-12 1 18 -0.3372 0.0869
-12 1 19 1.0045 -0.0526
-12 1 20 0.1118 0.0142
-12 1 21 1.8262 0.0031
-12 1 22 0.5986 -0.0373
-12 1 23 2.6212 -0.0470
-12 1 24 0.8383 -0.2589
-12 1 25 2.7465 -0.0652
-12 1 26 0.4823 -0.3696
-12 1 27 2.3768 0.0990
-12 1 28 -0.0696 -0.0106
-12 2 1 2.4324 -0.0762
-12 2 2 -4.5882 0.1062
-12 2 3 1.7893 -0.1461
-12 2 4 -3.8921 0.0276
-12 2 5 1.2253 0.0596
-12 2 6 -3.6205 -0.0648
-12 2 7 0.9608 0.1185
-12 2 8 -3.4938 -0.0512
-12 2 9 0.8890 -0.0314
-12 2 10 -3.0160 0.0138
-12 2 11 1.0107 -0.1679
-12 2 12 -2.1483 -0.0079
-12 2 13 1.2390 -0.1722
-12 2 14 -1.2969 -0.0546
-12 2 15 1.3697 -0.0712
-12 2 16 -0.8145 -0.0450
-12 2 17 1.1446 -0.0654
-12 2 18 -0.8705 -0.0400
-12 2 19 0.3711 -0.1209
-12 2 20 -1.3169 0.0065
-12 2 21 -0.5080 0.0459
-12 2 22 -1.5955 0.1091
-12 2 23 -0.7978 0.2193
-12 2 24 -1.3763 0.0538
-12 2 25 -0.6176 0.0549
-12 2 26 -0.9311 -0.1546
-12 2 27 -0.3920 -0.1283
-12 2 28 -0.5470 -0.2365
-12 3 1 4.5489 0.1496
-12 3 2 -2.6479 -0.0685
-12 3 3 3.6863 -0.0804
-12 3 4 -2.1939 0.0267
-12 3 5 2.9072 -0.1368
-12 3 6 -1.5594 0.0942
-12 3 7 2.5185 -0.0040
-12 3 8 -1.1619 0.0632
-12 3 9 2.1946 0.0875
-12 3 10 -1.1930 0.0668
-12 3 11 1.6342 0.0959
-12 3 12 -1.4874 0.0736
-12 3 13 1.0026 0.0566
-12 3 14 -1.7952 0.0692
-12 3 15 0.6673 0.0404
-12 3 16 -1.7151 0.1228
-12 3 17 0.8255 0.0342
-12 3 18 -1.0950 0.0950
-12 3 19 1.1161 -0.0587
-12 3 20 -0.3543 -0.0046
-12 3 21 0.9840 -0.0632
-12 3 22 0.1873 0.0586
-12 3 23 0.4581 0.1471
-12 3 24 0.4919 0.1387
-12 3 25 -0.1619 0.2554
-12 3 26 0.3906 0.0379
-12 3 27 -0.7604 0.1540
-12 3 28 0.0024 0.0235
-12 3 29 -1.0565 0.1392
-12 3 30 -0.1594 0.1828
-12 4 1 2.9620 0.0474
-12 4 2 -2.9558 -0.0487
-12 4 3 2.8055 0.0376
-12 4 4 -2.1446 -0.0976
-12 4 5 2.3485 -0.0376
-12 4 6 -1.6772 -0.0130
-12 4 7 1.9204 -0.0692
-12 4 8 -1.2910 -0.0124
-12 4 9 1.7473 -0.0992
-12 4 10 -0.8459 -0.0198
-12 4 11 1.7467 -0.1270
-12 4 12 -0.2989 0.0425
-12 4 13 1.7424 -0.0907
-12 4 14 -0.0443 -0.0016
-12 4 15 1.6389 0.0343
-12 4 16 -0.4290 -0.0577
-12 4 17 1.4542 0.1152
-12 4 18 -0.9963 -0.0145
-12 4 19 1.1062 -0.0474
-12 4 20 -1.1466 -0.0616
-12 4 21 0.5185 -0.2789
-12 4 22 -0.7131 -0.1390
-12 4 23 0.0477 -0.2452
-12 4 24 0.2685 -0.0956
-12 4 25 0.0022 -0.0957
-12 4 26 1.2998 -0.1206
-12 4 27 0.0536 -0.0547
-12 4 28 1.6236 -0.2042
-12 4 29 -0.0619 0.0225
-12 4 30 1.2281 -0.1181
-12 5 1 2.4441 -0.0373
-12 5 2 -3.1462 0.1358
-12 5 3 1.2725 0.0221
-12 5 4 -2.9571 -0.0192
-12 5 5 0.5706 0.0536
-12 5 6 -2.7897 0.0116
-12 5 7 0.2844 0.0577
-12 5 8 -2.5389 0.0896
-12 5 9 0.0504 0.0441
-12 5 10 -2.3187 -0.0111
-12 5 11 -0.2286 0.0181
-12 5 12 -2.0934 -0.0516
-12 5 13 -0.3300 -0.0961
-12 5 14 -1.6049 0.0229
-12 5 15 -0.1139 -0.1816
-12 5 16 -1.0317 -0.0059
-12 5 17 0.5063 0.0109
-12 5 18 -0.7226 -0.0686
-12 5 19 1.3160 0.2242
-12 5 20 -0.6704 -0.0045
-12 5 21 1.4806 0.1204
-12 5 22 -0.6845 0.1770
-12 5 23 0.6414 0.0203
-12 5 24 -0.5301 0.3255
-12 5 25 -0.3892 0.0944
-12 5 26 -0.1572 0.1765
-12 5 27 -0.9430 -0.0263
-12 5 28 0.1462 -0.2109
-12 5 29 -1.0888 -0.2384
-12 5 30 0.2551 -0.4042
-12 6 1 3.4339 -0.0768
-12 6 2 -0.5482 0.1027
-12 6 3 3.4850 -0.1099
-12 6 4 0.4756 0.0093
-12 6 5 3.3100 -0.0234
-12 6 6 0.7104 -0.1467
-12 6 7 3.3035 0.0829
-12 6 8 0.5760 -0.0293
-12 6 9 3.2142 0.0105
-12 6 10 0.6512 0.1161
-12 6 11 2.5593 -0.0344
-12 6 12 0.7050 0.0322
-12 6 13 1.5924 0.1172
-12 6 14 0.2968 -0.0585
-12 6 15 0.7884 0.1470
-12 6 16 -0.4860 0.0446
-12 6 17 0.2507 0.0253
-12 6 18 -1.1808 0.1410
-12 6 19 0.1816 0.0203
-12 6 20 -1.5224 -0.0526
-12 6 21 0.5531 -0.0569
-12 6 22 -1.5779 -0.2943
-12 6 23 0.7127 -0.2601
-12 6 24 -1.2375 -0.0822
-12 6 25 0.4129 -0.1408
-12 6 26 -0.4153 0.3588
-12 6 27 0.0709 0.2665
-12 6 28 0.2774 0.4568
-12 7 1 -0.3734 0.0156
-12 7 2 -3.6417 -0.0119
-12 7 3 -1.1082 0.0041
-12 7 4 -3.6174 0.0801
-12 7 5 -1.5698 -0.0845
-12 7 6 -3.4752 0.0013
-12 7 7 -1.5823 0.0525
-12 7 8 -3.4765 -0.1535
-12 7 9 -1.0124 0.1938
-12 7 10 -3.1724 -0.0860
-12 7 11 -0.4121 -0.0150
-12 7 12 -2.0748 0.1016
-12 7 13 -0.2044 -0.2082
-12 7 14 -0.6175 0.0336
-12 7 15 0.0690 -0.0674
-12 7 16 0.1467 -0.2205
-12 7 17 0.7339 0.1103
-12 7 18 -0.0469 -0.1245
-12 7 19 1.4606 0.1481
-12 7 20 -0.3997 0.2559
-12 7 21 1.8949 0.1029
-12 7 22 -0.5090 0.2443
-12 7 23 1.8628 -0.0644
-12 7 24 -0.6191 -0.1048
-12 7 25 1.4182 -0.3095
-12 7 26 -0.5075 -0.2722
-12 8 1 3.4107 -0.0767
-12 8 2 1.9724 0.0399
-12 8 3 3.3421 0.0369
-12 8 4 2.2407 -0.1322
-12 8 5 3.3479 0.0071
-12 8 6 2.0417 -0.0682
-12 8 7 3.1755 -0.1178
-12 8 8 1.5864 0.0508
-12 8 9 2.7210 0.0375
-12 8 10 0.9158 -0.0165
-12 8 11 2.1196 0.2291
-12 8 12 0.1579 -0.0699
-12 8 13 1.2713 0.0375
-12 8 14 -0.2377 0.0654
-12 8 15 0.2999 -0.2901
-12 8 16 -0.2584 0.0299
-12 8 17 -0.2055 -0.3080
-12 8 18 -0.5774 -0.2428
-12 8 19 0.1190 -0.0427
-12 8 20 -1.2640 -0.2056
-12 8 21 0.8724 0.1026
-12 8 22 -1.6216 0.1656
-12 8 23 1.1716 0.0281
-12 8 24 -1.5331 0.4262
-12 8 25 0.7440 0.1906
-12 8 26 -1.3062 0.6369
-12 9 1 -2.4025 0.0141
-12 9 2 -3.0021 0.1825
-12 9 3 -2.6771 0.0504
-12 9 4 -2.4508 0.1309
-12 9 5 -2.6447 0.1707
-12 9 6 -2.2507 -0.1446
-12 9 7 -2.0810 0.0685
-12 9 8 -2.2919 -0.1899
-12 9 9 -1.3609 -0.1937
-12 9 10 -1.8953 0.0346
-12 9 11 -0.7823 -0.1476
-12 9 12 -1.0623 0.1549
-12 9 13 -0.3023 0.2108
-12 9 14 -0.4472 0.1902
-12 9 15 0.0710 0.3607
-12 9 16 -0.3193 0.2984
-12 9 17 0.1473 0.0746
-12 9 18 -0.5805 0.2745
-12 9 19 0.0158 -0.1767
-12 9 20 -1.0559 0.0416
-12 9 21 0.2567 -0.1232
-12 9 22 -1.3436 -0.2496
-12 9 23 0.9100 -0.3308
-12 9 24 -1.2262 -0.5685
-12 9 25 1.1032 -0.9301
-12 10 1 2.3886 -0.0620
-12 10 2 2.8273 -0.0878
-12 10 3 1.9013 -0.0506
-12 10 4 2.8229 -0.0016
-12 10 5 1.4349 -0.0289
-12 10 6 2.7922 0.0525
-12 10 7 1.1813 0.1516
-12 10 8 2.2459 -0.0675
-12 10 9 1.1239 0.2052
-12 10 10 1.2351 -0.1001
-12 10 11 0.9131 -0.0693
-12 10 12 0.5380 -0.0060
-12 10 13 0.4867 -0.3478
-12 10 14 0.5388 -0.0330
-12 10 15 0.3640 -0.2789
-12 10 16 0.8335 -0.1836
-12 10 17 0.8591 -0.0950
-12 10 18 0.8245 -0.1905
-12 10 19 1.3879 -0.0428
-12 10 20 0.3974 0.2120
-12 10 21 1.4192 0.2558
-12 10 22 0.0395 0.8617
-12 10 23 1.3065 0.8644
-12 10 24 -0.0255 1.1653
-12 11 1 -2.8642 -0.1162
-12 11 2 -1.3987 0.0717
-12 11 3 -2.9354 0.0479
-12 11 4 -0.7977 0.0688
-12 11 5 -2.8092 0.1046
-12 11 6 -0.4243 0.0586
-12 11 7 -2.4819 -0.0204
-12 11 8 -0.1351 -0.0335
-12 11 9 -1.9398 -0.0868
-12 11 10 -0.0838 -0.2072
-12 11 11 -1.3425 0.0097
-12 11 12 -0.3969 -0.1752
-12 11 13 -1.0543 0.1507
-12 11 14 -0.8163 0.1679
-12 11 15 -1.1555 0.2593
-12 11 16 -0.9521 0.4361
-12 11 17 -1.2001 0.2077
-12 11 18 -0.8567 0.0771
-12 11 19 -0.9290 -0.2347
-12 11 20 -1.0306 -0.7455
-12 11 21 -0.6328 -0.8821
-12 11 22 -1.3858 -1.1639
-12 11 23 -0.4479 -1.2234
-12 12 1 1.0240 -0.0066
-12 12 2 2.4134 -0.1160
-12 12 3 0.2982 -0.1600
-12 12 4 2.3860 -0.1169
-12 12 5 -0.2806 -0.1036
-12 12 6 2.2875 0.0032
-12 12 7 -0.4685 0.1173
-12 12 8 2.0693 0.2376
-12 12 9 -0.2443 0.2273
-12 12 10 1.9036 0.2626
-12 12 11 0.2019 0.0686
-12 12 12 1.7866 -0.1240
-12 12 13 0.5845 -0.1998
-12 12 14 1.5224 -0.5661
-12 12 15 0.7429 -0.2010
-12 12 16 1.1100 -0.4534
-12 12 17 0.8224 0.1927
-12 12 18 0.8721 0.2167
-12 12 19 0.9011 0.6252
-12 12 20 0.8007 0.7550
-12 12 21 0.7687 0.8809
-12 13 1 -1.4978 -0.0101
-12 13 2 0.0344 0.1170
-12 13 3 -1.5718 0.0913
-12 13 4 0.5561 0.0642
-12 13 5 -1.7199 -0.0258
-12 13 6 0.7409 -0.0731
-12 13 7 -1.9279 -0.2260
-12 13 8 0.5106 -0.1024
-12 13 9 -2.0237 -0.2041
-12 13 10 0.0410 0.0810
-12 13 11 -1.8970 0.0605
-12 13 12 -0.4351 0.2589
-12 13 13 -1.6614 0.2742
-12 13 14 -0.7879 0.1885
-12 13 15 -1.5040 0.2983
-12 13 16 -0.9376 -0.0839
-12 13 17 -1.2274 0.2940
-12 13 18 -0.7728 -0.3541
-12 14 1 0.0818 0.0186
-12 14 2 0.4019 -0.1024
-12 14 3 -0.3362 -0.0914
-12 14 4 0.8373 -0.0155
-12 14 5 -0.6253 -0.0987
-12 14 6 1.3492 0.0860
-12 14 7 -0.6631 -0.1087
-12 14 8 1.6359 0.1838
-12 14 9 -0.3673 -0.1419
-12 14 10 1.7877 0.2776
-12 14 11 0.2710 -0.1618
-12 14 12 1.9827 0.1483
-12 14 13 1.0180 -0.2023
-12 14 14 1.9386 -0.3162
-12 14 15 1.3332 -0.3273
-12 15 1 0.2859 0.2145
-12 15 2 0.1682 -0.0577
-12 15 3 -0.0105 0.3552
-12 15 4 0.2110 0.0379
-12 15 5 -0.4370 0.1745
-12 15 6 0.4021 0.1298
-12 15 7 -0.9730 -0.2694
-12 15 13 -1.9651 0.0879
-12 16 1 -0.0726 -0.1640
-12 16 2 -0.3331 -0.2564
-12 16 3 -0.1187 -0.1019
-12 16 4 0.0902 -0.3027
-11 0 2 5.1270 -0.2329
-11 0 4 4.3799 -0.0776
-11 0 6 4.2397 0.1969
-11 0 8 4.2926 0.1439
-11 0 10 3.7181 -0.1241
-11 0 12 2.3821 -0.2101
-11 0 14 1.0253 -0.0482
-11 0 16 0.4076 0.0084
-11 0 18 0.6043 -0.1023
-11 0 20 1.4338 -0.0256
-11 0 22 2.5856 0.1126
-11 0 24 3.1984 -0.0543
-11 0 26 2.7724 -0.1889
-11 0 28 1.9921 0.0053
-11 1 1 -5.3113 -0.1543
-11 1 2 2.1757 0.0205
-11 1 3 -4.9409 -0.1228
-11 1 4 1.8941 -0.1780
-11 1 5 -4.5546 0.1061
-11 1 6 1.3487 -0.1054
-11 1 7 -4.1310 0.1970
-11 1 8 1.0278 0.1229
-11 1 9 -3.6047 0.0795
-11 1 10 1.0363 0.1936
-11 1 11 -2.8013 -0.0685
-11 1 12 1.0540 0.0615
-11 1 13 -1.7313 -0.0801
-11 1 14 0.8490 -0.0422
-11 1 15 -0.7295 0.0210
-11 1 16 0.5452 -0.0510
-11 1 17 -0.3628 0.0598
-11 1 18 0.2284 -0.1253
-11 1 19 -0.9021 0.0798
-11 1 20 -0.1084 -0.1349
-11 1 21 -1.7830 0.1815
-11 1 22 -0.1383 0.1179
-11 1 23 -2.2957 0.1314
-11 1 24 0.3211 0.2954
-11 1 25 -2.4150 -0.0902
-11 1 26 0.7536 0.1401
-11 1 27 -2.2338 -0.0681
-11 1 28 0.7723 0.0261
-11 1 29 -1.6152 0.1599
-11 2 1 -3.4576 0.1461
-11 2 2 5.0138 0.1230
-11 2 3 -3.3043 -0.1570
-11 2 4 4.4658 0.0462
-11 2 5 -3.1368 -0.2295
-11 2 6 4.0084 -0.1189
-11 2 7 -2.6580 -0.0141
-11 2 8 3.4403 -0.1944
-11 2 9 -2.0512 0.1372
-11 2 10 2.6567 -0.0880
-11 2 11 -1.6841 0.0524
-11 2 12 1.7501 0.0755
-11 2 13 -1.6046 -0.1061
-11 2 14 0.9473 0.1621
-11 2 15 -1.4443 -0.0729
-11 2 16 0.5621 0.1247
-11 2 17 -0.8777 0.0558
-11 2 18 0.6626 -0.0682
-11 2 19 -0.2599 0.0239
-11 2 20 0.9229 -0.2522
-11 2 21 -0.0880 0.0182
-11 2 22 1.1089 -0.1716
-11 2 23 -0.2021 0.1468
-11 2 24 1.2381 0.0368
-11 2 25 -0.4368 0.0441
-11 2 26 1.2310 0.0651
-11 2 27 -0.9395 -0.2148
-11 2 28 1.0322 -0.0205
-11 2 29 -1.3318 -0.1401
-11 2 30 0.7926 -0.0254
-11 3 1 -5.1807 0.0869
-11 3 2 4.7956 0.0014
-11 3 3 -4.0794 0.1159
-11 3 4 4.3811 0.0215
-11 3 5 -3.2940 0.0042
-11 3 6 3.7013 0.0814
-11 3 7 -2.7963 -0.0228
-11 3 8 3.0699 0.0579
-11 3 9 -2.2155 0.0399
-11 3 10 2.6369 -0.0327
-11 3 11 -1.4702 0.0639
-11 3 12 2.3526 -0.1003
-11 3 13 -0.8370 -0.0205
-11 3 14 1.9731 -0.0673
-11 3 15 -0.6065 -0.0923
-11 3 16 1.4413 0.1071
-11 3 17 -0.6495 -0.0151
-11 3 18 0.9445 0.1742
-11 3 19 -0.6633 0.0457
-11 3 20 0.4747 -0.0446
-11 3 21 -0.6261 -0.0042
-11 3 22 0.1045 -0.2024
-11 3 23 -0.4891 0.0400
-11 3 24 0.1976 -0.1135
-11 3 25 -0.1669 0.1188
-11 3 26 0.6430 -0.0804
-11 3 27 0.0031 0.0186
-11 3 28 0.8872 -0.1207
-11 3 29 -0.2270 -0.0855
-11 3 30 0.8246 -0.0277
-11 3 31 -0.4935 -0.0498
-11 4 1 -5.8337 -0.0375
-11 4 2 3.7683 0.0846
-11 4 3 -5.5950 0.0091
-11 4 4 2.8107 -0.0374
-11 4 5 -4.9065 -0.0065
-11 4 6 1.9825 -0.1115
-11 4 7 -4.0828 0.0165
-11 4 8 1.2727 -0.0954
-11 4 9 -3.3260 0.0804
-11 4 10 0.6585 -0.0291
-11 4 11 -2.7186 0.0829
-11 4 12 0.3701 0.0606
-11 4 13 -2.2503 -0.0180
-11 4 14 0.5177 0.0206
-11 4 15 -1.8325 -0.1094
-11 4 16 0.7832 -0.0819
-11 4 17 -1.2924 -0.0728
-11 4 18 0.9460 -0.0376
-11 4 19 -0.6367 -0.0280
-11 4 20 0.8938 0.0043
-11 4 21 -0.2250 -0.0375
-11 4 22 0.4383 -0.0313
-11 4 23 -0.1734 0.1084
-11 4 24 -0.1212 0.0579
-11 4 25 -0.1518 0.3128
-11 4 26 -0.2562 0.1108
-11 4 27 -0.1416 0.2232
-11 4 28 -0.0908 -0.0760
-11 4 29 -0.3310 0.0172
-11 4 30 0.0403 -0.1738
-11 4 31 -0.4225 0.0259
-11 5 1 -3.0940 -0.0607
-11 5 2 6.4200 0.0605
-11 5 3 -2.0686 0.0175
-11 5 4 5.9608 0.0700
-11 5 5 -1.2245 0.0394
-11 5 6 5.1257 0.0058
-11 5 7 -0.6291 -0.0056
-11 5 8 4.2388 -0.0399
-11 5 9 -0.2095 0.0003
-11 5 10 3.3465 -0.1416
-11 5 11 0.0483 0.1096
-11 5 12 2.3364 -0.1601
-11 5 13 0.0147 0.1407
-11 5 14 1.4535 0.0407
-11 5 15 -0.5201 0.0046
-11 5 16 0.9384 0.2519
-11 5 17 -1.2764 0.0086
-11 5 18 0.7003 0.2690
-11 5 19 -1.4589 0.1690
-11 5 20 0.5350 0.0487
-11 5 21 -0.9729 0.0330
-11 5 22 0.2225 -0.2709
-11 5 23 -0.5235 -0.2518
-11 5 24 -0.1777 -0.3456
-11 5 25 -0.2606 -0.1417
-11 5 26 -0.2894 -0.1502
-11 5 27 0.0683 0.1181
-11 5 28 -0.0960 -0.0295
-11 5 29 0.1854 0.0894
-11 5 30 0.0719 -0.0353
-11 5 31 -0.0458 0.0163
-11 6 1 -6.9573 0.0176
-11 6 2 1.2839 -0.0841
-11 6 3 -6.5849 -0.0707
-11 6 4 0.6726 0.0244
-11 6 5 -5.8924 -0.0323
-11 6 6 0.3124 0.0129
-11 6 7 -4.9951 0.0907
-11 6 8 -0.0316 0.0233
-11 6 9 -3.9051 0.0769
-11 6 10 -0.1693 0.0896
-11 6 11 -2.7590 -0.0229
-11 6 12 0.0508 -0.0102
-11 6 13 -1.5821 0.0085
-11 6 14 0.4523 -0.2556
-11 6 15 -0.5393 -0.0405
-11 6 16 0.8218 -0.3125
-11 6 17 -0.1742 -0.2561
-11 6 18 1.1667 -0.0068
-11 6 19 -0.4162 -0.1644
-11 6 20 1.5045 0.2970
-11 6 21 -0.4564 0.2238
-11 6 22 1.4790 0.1998
-11 6 23 -0.1331 0.3424
-11 6 24 0.8979 0.0004
-11 6 25 0.0919 0.1944
-11 6 26 0.3134 0.0371
-11 6 27 0.1536 0.0881
-11 6 28 0.0909 0.0144
-11 6 29 0.1218 -0.0265
-11 7 1 -0.6120 0.1247
-11 7 2 6.7512 -0.0707
-11 7 3 -0.1816 0.1039
-11 7 4 5.9050 -0.0508
-11 7 5 -0.0242 -0.1240
-11 7 6 5.2000 0.0404
-11 7 7 -0.1885 -0.1948
-11 7 8 4.4996 -0.0241
-11 7 9 -0.2306 0.0248
-11 7 10 3.3165 -0.0832
-11 7 11 -0.0825 0.1287
-11 7 12 1.8429 0.0940
-11 7 13 -0.1898 0.0462
-11 7 14 0.7970 0.2584
-11 7 15 -0.5527 0.0502
-11 7 16 0.3742 0.0380
-11 7 17 -0.8593 0.0347
-11 7 18 0.2213 -0.2535
-11 7 19 -1.0866 -0.1263
-11 7 20 0.3418 -0.1574
-11 7 21 -1.2067 -0.2433
-11 7 22 0.7267 -0.0473
-11 7 23 -1.1129 -0.2037
-11 7 24 0.7438 -0.2144
-11 7 25 -0.8065 -0.0163
-11 7 26 0.3038 -0.1345
-11 7 27 -0.2911 0.1775
-11 7 28 0.1699 0.2151
-11 8 1 -6.1614 -0.0060
-11 8 2 -0.2036 0.0460
-11 8 3 -5.4943 0.0870
-11 8 4 -0.0305 -0.0411
-11 8 5 -4.6709 0.1440
-11 8 6 -0.0203 -0.0038
-11 8 7 -4.0926 -0.0780
-11 8 8 0.1436 0.1431
-11 8 9 -3.6826 -0.2368
-11 8 10 0.4221 0.0515
-11 8 11 -2.8146 -0.0657
-11 8 12 0.3658 -0.1930
-11 8 13 -1.4759 0.1198
-11 8 14 0.0822 -0.0840
-11 8 15 -0.4937 0.0824
-11 8 16 0.1605 0.2489
-11 8 17 -0.4474 0.0123
-11 8 18 0.4670 0.2535
-11 8 19 -0.9949 0.1598
-11 8 20 0.4970 0.0937
-11 8 21 -1.3089 0.3466
-11 8 22 0.4354 0.0791
-11 8 23 -1.1876 0.1176
-11 8 24 0.4290 -0.0922
-11 8 25 -1.1268 -0.3249
-11 8 26 0.1164 -0.3772
-11 8 27 -1.1051 -0.3472
-11 9 1 0.8206 0.1124
-11 9 2 4.3911 -0.0027
-11 9 3 0.5343 0.0194
-11 9 4 3.8375 0.0718
-11 9 5 0.2326 -0.0259
-11 9 6 3.5668 -0.0621
-11 9 7 0.1178 0.0597
-11 9 8 3.1896 -0.0888
-11 9 9 0.0758 0.0215
-11 9 10 2.6834 0.1529
-11 9 11 -0.0913 -0.0795
-11 9 12 2.1508 0.2118
-11 9 13 -0.1691 -0.0034
-11 9 14 1.5231 -0.0848
-11 9 15 0.1401 0.1089
-11 9 16 1.0778 -0.3182
-11 9 17 0.5550 -0.1170
-11 9 18 1.1678 -0.3165
-11 9 19 0.4533 -0.4334
-11 9 20 1.5383 -0.1620
-11 9 21 0.0581 -0.1057
-11 9 22 1.8181 0.1591
-11 9 23 0.2249 0.6217
-11 9 24 1.9075 0.4449
-11 9 25 0.7384 0.7697
-11 9 26 1.6815 0.4826
-11 10 1 -3.6258 -0.1182
-11 10 2 -0.9919 -0.1274
-11 10 3 -2.8914 0.0944
-11 10 4 -0.8454 0.0427
-11 10 5 -2.3959 0.0894
-11 10 6 -0.6030 0.2130
-11 10 7 -2.3817 -0.0143
-11 10 8 -0.3254 0.0082
-11 10 9 -2.3873 -0.0449
-11 10 10 -0.3705 -0.3115
-11 10 11 -2.0993 -0.1149
-11 10 12 -0.6454 -0.2587
-11 10 13 -1.8152 -0.1707
-11 10 14 -0.7840 0.1100
-11 10 15 -1.7351 0.1067
-11 10 16 -0.6528 0.3807
-11 10 17 -1.5686 0.5107
-11 10 18 -0.4718 0.2223
-11 10 19 -1.3888 0.3150
-11 10 20 -0.6211 -0.2508
-11 10 21 -1.6932 -0.3786
-11 10 22 -0.9949 -0.5921
-11 10 23 -2.1684 -0.7140
-11 10 24 -1.1166 -0.7698
-11 10 25 -2.0607 -0.6229
-11 11 1 1.3097 -0.0038
-11 11 2 2.0371 -0.0329
-11 11 3 0.9666 -0.1061
-11 11 4 1.5765 -0.1474
-11 11 5 0.8974 -0.0602
-11 11 6 1.3701 -0.0687
-11 11 7 1.0072 0.0043
-11 11 8 1.5661 0.2278
-11 11 9 1.0671 0.1145
-11 11 10 1.9576 0.3154
-11 11 11 1.1569 0.2255
-11 11 12 2.0325 0.0239
-11 11 13 1.2602 0.0772
-11 11 14 1.6232 -0.2942
-11 11 15 1.0599 -0.2612
-11 11 16 1.1941 -0.2233
-11 11 17 0.6288 -0.3119
-11 11 18 1.2994 0.0817
-11 11 19 0.4847 0.0223
-11 11 20 1.6593 0.1914
-11 11 21 0.7263 0.4343
-11 11 22 1.6616 0.3366
-11 11 23 1.0528 0.8094
-11 11 24 1.5576 0.7572
-11 12 1 -1.4028 -0.0010
-11 12 2 -0.9315 -0.0454
-11 12 3 -0.9948 0.0262
-11 12 4 -1.0082 0.0383
-11 12 5 -0.9370 0.0176
-11 12 6 -1.1939 0.0000
-11 12 7 -1.0998 -0.0028
-11 12 8 -1.5395 -0.0790
-11 12 9 -1.3191 -0.0669
-11 12 10 -1.7930 -0.0353
-11 12 11 -1.4853 -0.1208
-11 12 12 -1.7194 0.0507
-11 12 13 -1.4954 -0.1054
-11 12 14 -1.3997 0.0622
-11 12 15 -1.3811 -0.0068
-11 12 16 -1.0561 0.1449
-11 12 17 -1.1808 0.1616
-11 12 18 -0.6370 0.3788
-11 12 19 -0.9051 0.1174
-11 12 20 -0.1702 0.2664
-11 12 21 -0.8652 -0.3366
-11 12 22 -0.2252 -0.4178
-11 13 1 0.6870 -0.0036
-11 13 2 0.7541 0.0927
-11 13 3 0.8794 -0.0528
-11 13 4 0.7464 -0.0499
-11 13 5 1.1635 -0.1146
-11 13 6 0.7967 -0.1409
-11 13 7 1.4592 -0.0986
-11 13 8 0.8860 -0.1125
-11 13 9 1.7899 0.0961
-11 13 10 1.0654 0.0730
-11 13 11 2.1715 0.3002
-11 13 12 1.3328 0.2334
-11 13 13 2.3566 0.1448
-11 13 14 1.4449 0.1092
-11 13 15 1.8608 -0.4520
-11 13 16 1.1307 -0.2079
-11 13 17 0.6649 -0.8472
-11 13 18 0.5882 -0.2511
-11 13 19 -0.2389 -0.5003
-11 13 20 0.4054 0.0950
-11 14 1 -0.5540 0.0488
-11 14 2 -0.6229 0.0201
-11 14 3 -0.6066 0.1027
-11 14 4 -0.9812 0.1826
-11 14 5 -0.5973 0.1557
-11 14 6 -1.2429 0.1127
-11 14 7 -0.6195 0.0624
-11 14 8 -1.7055 -0.2406
-11 14 9 -0.8991 -0.1083
-11 14 10 -2.3998 -0.4794
-11 14 11 -1.3200 -0.1175
-11 14 12 -2.7559 -0.2493
-11 14 13 -1.4068 0.1180
-11 14 14 -2.2631 0.2376
-11 14 15 -0.9319 0.2674
-11 14 16 -1.2236 0.5564
-11 14 17 -0.4554 0.0657
-11 15 1 0.0622 -0.1286
-11 15 2 0.7174 -0.0941
-11 15 3 0.5289 -0.1006
-11 15 4 0.6624 -0.1490
-11 15 5 1.0579 0.0818
-11 15 6 0.5961 -0.0277
-11 15 7 1.6844 0.2892
-11 15 8 0.7798 0.0276
-11 15 9 2.2311 0.4192
-11 15 10 0.9953 -0.0963
-11 15 11 2.4666 0.4449
-11 15 12 0.9477 -0.1308
-11 15 13 2.2338 0.3114
-11 15 14 0.7951 0.0371
-11 16 1 -0.4222 0.0236
-11 16 2 -0.2966 0.1508
-11 16 3 -0.6940 -0.1189
-11 16 4 -0.7749 0.0379
-11 16 5 -0.8141 -0.0322
-11 16 6 -1.2860 -0.1604
-10 0 2 -2.5572 -0.1655
-10 0 4 -2.8338 -0.4076
-10 0 6 -3.1771 -0.1741
-10 0 8 -2.9318 0.1710
-10 0 10 -2.1294 0.1614
-10 0 12 -1.3330 -0.0707
-10 0 14 -0.9122 -0.1076
-10 0 16 -0.8778 0.0284
-10 0 18 -1.2512 0.0514
-10 0 20 -1.8296 0.0911
-10 0 22 -1.9539 0.2529
-10 0 24 -1.5012 0.1475
-10 0 26 -1.1624 -0.1948
-10 0 28 -1.0636 -0.1964
-10 0 30 -0.6605 0.0474
-10 1 1 3.0309 0.1190
-10 1 2 -2.5316 0.2725
-10 1 3 2.9680 -0.0234
-10 1 4 -2.3114 0.0474
-10 1 5 2.8137 -0.0316
-10 1 6 -2.2260 -0.2229
-10 1 7 2.7572 0.0632
-10 1 8 -2.0981 -0.1921
-10 1 9 2.5556 0.0465
-10 1 10 -1.6477 -0.0141
-10 1 11 1.9404 -0.0789
-10 1 12 -0.9726 -0.0070
-10 1 13 1.1209 -0.1067
-10 1 14 -0.3957 -0.1170
-10 1 15 0.6961 0.0260
-10 1 16 -0.0186 -0.1091
-10 1 17 0.9261 0.0657
-10 1 18 0.1529 -0.0579
-10 1 19 1.3412 -0.0725
-10 1 20 -0.0535 -0.0655
-10 1 21 1.5156 -0.0824
-10 1 22 -0.5065 0.0629
-10 1 23 1.5533 0.0347
-10 1 24 -0.6940 0.2545
-10 1 25 1.4496 -0.0492
-10 1 26 -0.5961 0.1288
-10 1 27 1.0605 -0.1810
-10 1 28 -0.6303 -0.1776
-10 1 29 0.6571 -0.0438
-10 1 30 -0.7066 -0.2272
-10 1 31 0.4640 0.1261
-10 1 32 -0.4532 -0.1192
-10 2 1 4.7454 0.1380
-10 2 2 -3.0440 -0.0694
-10 2 3 5.0516 0.1209
-10 2 4 -2.9383 0.0263
-10 2 5 4.7450 -0.0827
-10 2 6 -2.7349 0.0888
-10 2 7 3.8981 -0.0838
-10 2 8 -2.4015 0.0731
-10 2 9 3.0457 0.1356
-10 2 10 -1.9258 0.0269
-10 2 11 2.3571 0.2440
-10 2 12 -1.4013 -0.0225
-10 2 13 1.5442 0.1004
-10 2 14 -1.0257 -0.0434
-10 2 15 0.5495 -0.0160
-10 2 16 -0.8523 0.0146
-10 2 17 -0.0935 0.0519
-10 2 18 -0.7713 0.0502
-10 2 19 -0.0847 0.0142
-10 2 20 -0.7929 -0.0337
-10 2 21 0.1802 -0.1372
-10 2 22 -0.9343 -0.0644
-10 2 23 0.4873 -0.0466
-10 2 24 -1.0258 0.0692
-10 2 25 0.9354 0.1071
-10 2 26 -1.0144 0.1815
-10 2 27 1.2065 -0.0226
-10 2 28 -0.9973 0.1868
-10 2 29 1.0405 -0.1152
-10 2 30 -0.8640 0.1732
-10 2 31 0.7593 0.0936
-10 2 32 -0.5025 0.1101
-10 2 33 0.5023 0.2656
-10 3 1 2.5227 0.0085
-10 3 2 -6.7776 0.0203
-10 3 3 2.5005 0.1889
-10 3 4 -6.4713 -0.1078
-10 3 5 2.5777 0.1353
-10 3 6 -5.8134 -0.1705
-10 3 7 2.3544 -0.1121
-10 3 8 -4.8369 -0.0673
-10 3 9 1.7826 -0.2365
-10 3 10 -3.6226 0.0558
-10 3 11 1.2675 -0.0942
-10 3 12 -2.3290 0.0206
-10 3 13 1.1078 0.1025
-10 3 14 -1.2249 -0.1395
-10 3 15 1.0953 0.1335
-10 3 16 -0.4736 -0.1436
-10 3 17 0.9378 0.0808
-10 3 18 0.0258 0.0248
-10 3 19 0.6738 0.0050
-10 3 20 0.2156 0.0301
-10 3 21 0.3883 -0.1341
-10 3 22 -0.0446 -0.0780
-10 3 23 0.2216 -0.1543
-10 3 24 -0.4023 -0.0049
-10 3 25 0.4858 -0.0245
-10 3 26 -0.5541 0.0597
-10 3 27 1.0188 -0.0866
-10 3 28 -0.8140 -0.0639
-10 3 29 1.1720 -0.3266
-10 3 30 -1.2185 -0.0815
-10 3 31 0.8055 -0.3608
-10 3 32 -1.1821 0.0444
-10 4 1 8.2667 -0.0787
-10 4 2 -1.9850 -0.0252
-10 4 3 7.8923 0.0290
-10 4 4 -1.8735 0.0693
-10 4 5 7.0494 0.1336
-10 4 6 -1.6620 0.0341
-10 4 7 5.8790 0.1343
-10 4 8 -1.4176 -0.0303
-10 4 9 4.5584 0.0433
-10 4 10 -1.2712 -0.0117
-10 4 11 3.2143 -0.0634
-10 4 12 -1.2582 0.0771
-10 4 13 1.9273 -0.1154
-10 4 14 -1.2754 0.0513
-10 4 15 0.7963 -0.0479
-10 4 16 -1.2615 -0.0718
-10 4 17 0.0558 0.1691
-10 4 18 -1.0080 -0.0050
-10 4 19 -0.1235 0.3056
-10 4 20 -0.4016 0.1308
-10 4 21 -0.1031 0.1048
-10 4 22 0.0025 0.0364
-10 4 23 -0.3223 -0.1325
-10 4 24 -0.2372 -0.0183
-10 4 25 -0.4290 -0.0326
-10 4 26 -0.6457 0.1755
-10 4 27 0.0749 0.0971
-10 4 28 -0.7547 0.2709
-10 4 29 0.8504 -0.0319
-10 4 30 -0.6831 0.1754
-10 4 31 1.3080 -0.1249
-10 5 1 1.1956 -0.0249
-10 5 2 -9.0138 -0.0845
-10 5 3 1.2366 -0.0435
-10 5 4 -8.0411 -0.0694
-10 5 5 1.3324 0.0030
-10 5 6 -6.6395 -0.0156
-10 5 7 1.2688 -0.0171
-10 5 8 -5.0634 0.0667
-10 5 9 1.0274 -0.0600
-10 5 10 -3.5037 0.0927
-10 5 11 0.9553 0.0152
-10 5 12 -2.1924 0.0434
-10 5 13 1.3191 0.0924
-10 5 14 -1.2184 -0.0155
-10 5 15 1.6690 -0.0958
-10 5 16 -0.5817 -0.1015
-10 5 17 1.3341 -0.2983
-10 5 18 -0.2324 -0.1362
-10 5 19 0.6260 -0.0926
-10 5 20 0.1105 -0.0549
-10 5 21 0.3155 0.1613
-10 5 22 0.5466 -0.0324
-10 5 23 0.3041 0.0304
-10 5 24 0.7474 -0.0590
-10 5 25 0.2226 -0.0853
-10 5 26 0.5184 0.0459
-10 5 27 0.2388 0.0503
-10 5 28 -0.0982 0.1567
-10 5 29 0.2969 0.0395
-10 5 30 -0.9349 0.1707
-10 5 31 0.0889 -0.1080
-10 6 1 9.6715 0.0639
-10 6 2 -0.9405 -0.0051
-10 6 3 8.5719 -0.0122
-10 6 4 -1.3001 0.0331
-10 6 5 6.9999 -0.0235
-10 6 6 -1.3741 0.0039
-10 6 7 5.4382 0.0429
-10 6 8 -1.2496 -0.0689
-10 6 9 4.0400 -0.0115
-10 6 10 -1.1169 -0.0124
-10 6 11 2.6319 -0.1757
-10 6 12 -1.0559 0.1281
-10 6 13 1.4039 -0.0827
-10 6 14 -1.0690 0.1480
-10 6 15 0.8830 0.1811
-10 6 16 -1.1209 0.0152
-10 6 17 0.8286 0.1202
-10 6 18 -1.0835 -0.0191
-10 6 19 0.5134 -0.0957
-10 6 20 -0.7244 0.1195
-10 6 21 -0.0136 -0.0461
-10 6 22 -0.1794 0.0580
-10 6 23 -0.3527 0.0220
-10 6 24 0.0489 -0.2356
-10 6 25 -0.4751 -0.0908
-10 6 26 0.0785 -0.2918
-10 6 27 -0.2133 -0.1421
-10 6 28 0.4088 -0.1910
-10 6 29 0.5361 -0.1695
-10 6 30 0.7090 -0.2960
-10 6 31 1.1690 -0.3116
-10 7 1 0.9145 0.0039
-10 7 2 -8.4977 0.0088
-10 7 3 1.5428 -0.0004
-10 7 4 -7.1534 -0.0910
-10 7 5 1.9003 -0.0657
-10 7 6 -5.8229 0.0055
-10 7 7 1.6950 -0.0908
-10 7 8 -4.4343 0.0732
-10 7 9 1.2217 0.0690
-10 7 10 -3.1857 -0.0563
-10 7 11 0.9489 0.1372
-10 7 12 -2.3143 -0.1099
-10 7 13 0.7832 -0.0546
-10 7 14 -1.6700 0.0803
-10 7 15 0.5758 -0.1579
-10 7 16 -1.1340 0.1283
-10 7 17 0.4687 -0.0491
-10 7 18 -0.9944 -0.1057
-10 7 19 0.4011 0.0471
-10 7 20 -1.1026 -0.0785
-10 7 21 0.2219 0.0864
-10 7 22 -0.7676 0.2284
-10 7 23 -0.0964 0.1007
-10 7 24 -0.2032 0.1774
-10 7 25 -0.6250 0.1730
-10 7 26 -0.2551 -0.0402
-10 7 27 -1.1680 0.4320
-10 7 28 -0.6925 0.1582
-10 7 29 -1.3157 0.6335
-10 8 1 7.9611 0.0374
-10 8 2 -1.7202 0.2013
-10 8 3 6.7825 0.0405
-10 8 4 -1.9644 0.1529
-10 8 5 5.7061 0.0933
-10 8 6 -2.0159 -0.0902
-10 8 7 4.9325 0.0250
-10 8 8 -1.7673 -0.0802
-10 8 9 4.0670 -0.1103
-10 8 10 -1.0218 0.0604
-10 8 11 3.0744 -0.0181
-10 8 12 -0.2638 -0.0344
-10 8 13 2.3746 0.2059
-10 8 14 -0.0426 -0.1127
-10 8 15 2.1095 0.2143
-10 8 16 -0.0185 0.0803
-10 8 17 1.9737 -0.0631
-10 8 18 0.1827 0.1025
-10 8 19 1.6450 -0.2723
-10 8 20 0.2764 -0.1422
-10 8 21 1.3295 -0.0767
-10 8 22 0.3788 -0.1275
-10 8 23 1.3907 0.1593
-10 8 24 0.9837 0.0011
-10 8 25 1.4649 -0.0271
-10 8 26 1.7195 -0.2662
-10 8 27 1.1631 -0.2273
-10 8 28 1.9067 -0.6175
-10 8 29 0.9001 -0.1110
-10 9 1 1.2845 -0.0764
-10 9 2 -6.0756 -0.1443
-10 9 3 1.8648 -0.0835
-10 9 4 -5.3207 0.1165
-10 9 5 1.9028 -0.0836
-10 9 6 -4.5903 0.1680
-10 9 7 1.5347 0.0778
-10 9 8 -4.2351 -0.0690
-10 9 9 1.0531 0.1464
-10 9 10 -4.0403 -0.1578
-10 9 11 0.4039 -0.0779
-10 9 12 -3.5089 -0.0799
-10 9 13 -0.3727 -0.2528
-10 9 14 -2.8212 -0.1144
-10 9 15 -0.7596 -0.0081
-10 9 16 -2.3730 -0.0997
-10 9 17 -0.4235 0.2919
-10 9 18 -2.0655 0.0589
-10 9 19 -0.0889 0.0674
-10 9 20 -1.8733 0.0811
-10 9 21 -0.6331 -0.2763
-10 9 22 -1.9384 -0.0196
-10 9 23 -1.5615 -0.0741
-10 9 24 -2.0518 -0.0479
-10 9 25 -2.0167 0.2529
-10 9 26 -1.9726 -0.0184
-10 9 27 -2.1699 0.2880
-10 9 28 -1.6382 0.0999
-10 10 1 4.7676 -0.0585
-10 10 2 -1.1830 0.0120
-10 10 3 4.2854 0.0112
-10 10 4 -1.4128 -0.0277
-10 10 5 4.1967 -0.0245
-10 10 6 -1.2329 0.0806
-10 10 7 4.1727 -0.1615
-10 10 8 -0.5614 0.1306
-10 10 9 4.0297 -0.0446
-10 10 10 0.1681 0.0079
-10 10 11 3.9023 0.2229
-10 10 12 0.5594 -0.0387
-10 10 13 3.5980 0.1774
-10 10 14 0.5657 0.0571
-10 10 15 2.7892 -0.0680
-10 10 16 0.3441 0.1387
-10 10 17 1.9360 -0.0104
-10 10 18 0.2477 0.0773
-10 10 19 1.7777 0.1450
-10 10 20 0.4846 -0.0973
-10 10 21 2.0484 -0.0365
-10 10 22 1.0402 -0.0711
-10 10 23 2.1567 -0.1862
-10 10 24 1.9071 0.1260
-10 10 25 2.2023 -0.0601
-10 10 26 2.5445 -0.0682
-10 11 1 0.6657 0.0030
-10 11 2 -3.3970 -0.1082
-10 11 3 0.6218 -0.1500
-10 11 4 -3.4983 -0.0478
-10 11 5 0.3685 -0.0064
-10 11 6 -3.7701 0.0162
-10 11 7 0.1185 0.1296
-10 11 8 -4.0011 0.1724
-10 11 9 -0.3251 0.0220
-10 11 10 -3.8323 0.2284
-10 11 11 -0.8654 -0.1037
-10 11 12 -3.2989 -0.0188
-10 11 13 -0.9493 -0.1223
-10 11 14 -2.7298 -0.3477
-10 11 15 -0.4815 -0.1464
-10 11 16 -2.2930 -0.2730
-10 11 17 0.0191 -0.0570
-10 11 18 -1.7828 0.2245
-10 11 19 0.1436 0.1836
-10 11 20 -1.2967 0.4192
-10 11 21 -0.3246 0.2368
-10 11 22 -1.4893 0.1169
-10 11 23 -1.3116 0.1170
-10 11 24 -2.1367 0.1245
-10 11 25 -2.0422 0.1773
-10 12 1 2.5221 0.1679
-10 12 2 0.0636 0.0611
-10 12 3 3.0042 0.1278
-10 12 4 0.1531 -0.0307
-10 12 5 3.3526 -0.0987
-10 12 6 0.3187 -0.1839
-10 12 7 3.4404 -0.2096
-10 12 8 0.5592 -0.2728
-10 12 9 3.4025 -0.1057
-10 12 10 0.9069 -0.0421
-10 12 11 3.2235 0.0948
-10 12 12 1.2808 0.3284
-10 12 13 2.8089 0.2118
-10 12 14 1.2521 0.3044
-10 12 15 2.1169 0.0829
-10 12 16 0.4376 -0.1899
-10 12 17 1.3152 -0.1288
-10 12 18 -0.6064 -0.4852
-10 12 19 0.9500 -0.1935
-10 12 20 -0.6291 -0.3182
-10 12 21 1.2065 -0.3299
-10 12 22 0.4301 -0.3031
-10 12 23 1.4546 -0.5874
-10 12 24 1.2315 -0.5212
-10 13 1 -0.2625 -0.0183
-10 13 2 -2.4137 -0.0698
-10 13 3 -0.4905 0.0394
-10 13 4 -2.8972 0.0048
-10 13 5 -0.4516 0.1533
-10 13 6 -3.0945 0.0991
-10 13 7 -0.5634 0.1170
-10 13 8 -3.0451 0.0515
-10 13 9 -1.1254 -0.0295
-10 13 10 -2.9189 -0.0951
-10 13 11 -1.7813 -0.1004
-10 13 12 -2.5947 -0.1359
-10 13 13 -1.7764 -0.0028
-10 13 14 -1.8836 -0.0684
-10 13 15 -0.8800 0.0797
-10 13 16 -1.0909 -0.0674
-10 13 17 0.0890 0.1084
-10 13 18 -0.7948 -0.0221
-10 13 19 0.3992 0.4408
-10 13 20 -0.9310 0.3153
-10 13 21 0.3001 0.8867
-10 14 1 1.6834 0.1039
-10 14 2 0.6498 -0.0752
-10 14 3 2.3370 0.1365
-10 14 4 0.6330 -0.0313
-10 14 5 2.7290 0.1261
-10 14 6 0.6803 0.0463
-10 14 7 2.8224 0.0219
-10 14 8 1.0975 0.0466
-10 14 9 2.5815 -0.1206
-10 14 10 1.6537 0.0203
-10 14 11 2.0075 -0.1019
-10 14 12 1.8884 0.1400
-10 14 13 1.2977 0.1926
-10 14 14 1.6389 0.2836
-10 14 15 0.8941 0.4976
-10 14 16 0.9940 0.0453
-10 14 17 0.8816 0.2842
-10 14 18 0.1159 -0.5283
-10 14 19 0.7686 -0.2952
-10 15 1 -0.5477 -0.0726
-10 15 2 -1.6207 -0.0627
-10 15 3 -0.8820 -0.1324
-10 15 4 -2.0931 -0.1776
-10 15 5 -0.9757 -0.0683
-10 15 6 -2.2433 -0.0355
-10 15 7 -0.9779 0.0042
-10 15 8 -1.9258 0.1881
-10 15 9 -1.1894 -0.1512
-10 15 10 -1.3422 0.1100
-10 15 11 -1.6109 -0.4520
-10 15 12 -0.8952 -0.2430
-10 15 13 -1.8482 -0.5834
-10 15 14 -0.6573 -0.3890
-10 15 15 -1.5323 -0.2997
-10 15 16 -0.3787 -0.2215
-10 16 1 1.0443 0.1219
-10 16 2 0.6418 0.0488
-10 16 3 1.4996 0.0482
-10 16 4 0.8625 0.1048
-10 16 5 1.4186 -0.1125
-10 16 6 0.9005 0.1459
-10 16 7 1.0804 -0.1170
-10 16 8 0.9757 0.2762
-10 16 10 1.2197 0.5023
-10 16 11 0.5133 -0.0366
-10 16 12 1.4168 0.5922
-10 16 13 0.0716 0.0819
-10 17 3 -0.5165 0.0873
-10 17 4 -0.7069 -0.0770
-10 17 5 -0.5860 -0.1237
-9 0 2 -2.4211 0.1957
-9 0 4 -1.3137 -0.0563
-9 0 6 -0.4798 -0.2023
-9 0 8 0.0961 0.0442
-9 0 10 0.5473 0.2728
-9 0 12 0.8547 0.1496
-9 0 14 1.1649 -0.0460
-9 0 16 1.7467 -0.0284
-9 0 18 2.2974 -0.0024
-9 0 20 2.0798 -0.0598
-9 0 22 1.1626 0.0398
-9 0 24 0.3772 0.1292
-9 0 26 -0.0614 -0.0889
-9 0 28 -0.4417 -0.2041
-9 0 30 -0.5698 0.1308
-9 0 32 -0.2625 0.4167
-9 1 1 2.7751 0.1760
-9 1 2 2.7589 0.0635
-9 1 3 2.0812 0.0450
-9 1 4 2.8070 0.1533
-9 1 5 0.9159 -0.1682
-9 1 6 2.6638 -0.0461
-9 1 7 -0.2337 -0.1189
-9 1 8 2.0938 -0.2017
-9 1 9 -0.7068 0.0930
-9 1 10 1.3486 -0.0629
-9 1 11 -0.6346 0.1238
-9 1 12 0.7069 0.1251
-9 1 13 -0.7588 -0.0392
-9 1 14 0.1655 0.1290
-9 1 15 -1.3761 -0.0997
-9 1 16 -0.1798 0.0915
-9 1 17 -1.9752 -0.0353
-9 1 18 -0.0740 0.0890
-9 1 19 -2.0630 -0.0873
-9 1 20 0.2987 -0.0279
-9 1 21 -1.6332 -0.1477
-9 1 22 0.4306 -0.1409
-9 1 23 -0.8292 -0.0044
-9 1 24 0.3078 -0.0403
-9 1 25 -0.0077 0.0901
-9 1 26 0.2324 0.0172
-9 1 27 0.3064 -0.0229
-9 1 28 0.1589 -0.1903
-9 1 29 0.1949 -0.0376
-9 1 30 0.0238 -0.3412
-9 1 31 0.2072 0.0896
-9 1 32 0.0310 -0.2218
-9 1 33 0.3301 0.0672
-9 2 1 -5.8925 -0.0356
-9 2 2 -2.1795 -0.0753
-9 2 3 -5.5357 0.2232
-9 2 4 -1.1335 0.0229
-9 2 5 -4.7192 0.1243
-9 2 6 -0.0626 0.1195
-9 2 7 -4.0269 -0.1788
-9 2 8 0.6787 0.0779
-9 2 9 -3.3812 -0.1936
-9 2 10 0.9223 -0.0558
-9 2 11 -2.2754 0.0629
-9 2 12 0.9302 -0.1306
-9 2 13 -0.8016 0.1478
-9 2 14 1.0505 -0.0810
-9 2 15 0.2558 -0.0059
-9 2 16 1.3455 0.0781
-9 2 17 0.4650 -0.0578
-9 2 18 1.6011 0.2115
-9 2 19 0.1168 -0.0257
-9 2 20 1.4876 0.1514
-9 2 21 -0.4253 -0.1205
-9 2 22 0.9407 0.0041
-9 2 23 -0.7765 -0.1064
-9 2 24 0.4038 -0.0195
-9 2 25 -0.5103 0.1095
-9 2 26 0.2358 -0.0203
-9 2 27 0.0229 0.1175
-9 2 28 0.1689 -0.1419
-9 2 29 -0.0101 -0.0716
-9 2 30 -0.1169 -0.2378
-9 2 31 -0.5099 -0.0322
-9 2 32 -0.4369 -0.2222
-9 2 33 -0.6891 0.1341
-9 3 1 2.6845 -0.1514
-9 3 2 7.6633 0.0307
-9 3 3 1.2175 -0.1202
-9 3 4 7.0665 0.0598
-9 3 5 0.0465 0.0691
-9 3 6 6.0484 -0.0188
-9 3 7 -0.5455 0.0932
-9 3 8 4.7250 -0.0192
-9 3 9 -0.8545 -0.0634
-9 3 10 3.3133 0.0866
-9 3 11 -1.1510 -0.1217
-9 3 12 1.9175 0.0993
-9 3 13 -1.3624 -0.0224
-9 3 14 0.5708 -0.0851
-9 3 15 -1.3902 0.0319
-9 3 16 -0.4642 -0.1862
-9 3 17 -1.2275 0.0226
-9 3 18 -0.6524 0.0226
-9 3 19 -0.8253 0.0214
-9 3 20 -0.0358 0.1937
-9 3 21 -0.4110 -0.0836
-9 3 22 0.4251 0.0822
-9 3 23 -0.4277 -0.1842
-9 3 24 0.2268 0.0544
-9 3 25 -0.7075 0.0119
-9 3 26 0.0151 0.2060
-9 3 27 -0.6417 0.3064
-9 3 28 0.2923 0.1517
-9 3 29 -0.1744 0.3464
-9 3 30 0.7687 -0.0435
-9 3 31 0.3304 0.2881
-9 3 32 1.0899 -0.0162
-9 4 1 -9.1000 0.0205
-9 4 2 -2.0607 -0.0540
-9 4 3 -8.3656 -0.0632
-9 4 4 -0.6278 0.1283
-9 4 5 -7.2352 -0.1044
-9 4 6 0.6048 0.2016
-9 4 7 -5.8615 -0.0594
-9 4 8 1.2449 0.0361
-9 4 9 -4.3336 0.0267
-9 4 10 1.3514 -0.1065
-9 4 11 -2.7282 0.0833
-9 4 12 1.3709 0.0083
-9 4 13 -1.2114 0.0494
-9 4 14 1.5074 0.1453
-9 4 15 -0.1523 -0.0710
-9 4 16 1.3277 0.0105
-9 4 17 0.1895 -0.0813
-9 4 18 0.6001 -0.1069
-9 4 19 0.1576 0.0946
-9 4 20 0.0037 0.0355
-9 4 21 0.2396 0.0979
-9 4 22 0.0506 0.0712
-9 4 23 0.3360 -0.2007
-9 4 24 0.3406 -0.1006
-9 4 25 0.1973 -0.3315
-9 4 26 0.4865 -0.1289
-9 4 27 -0.1466 -0.1488
-9 4 28 0.4370 -0.0937
-9 4 29 -0.7679 -0.0393
-9 4 30 0.0506 -0.2516
-9 4 31 -1.5409 -0.0430
-9 5 1 2.5619 -0.0124
-9 5 2 9.0907 -0.0819
-9 5 3 0.9187 -0.0756
-9 5 4 7.7059 -0.0825
-9 5 5 -0.4172 -0.0389
-9 5 6 6.1463 0.0489
-9 5 7 -1.0783 -0.0272
-9 5 8 4.7139 0.1420
-9 5 9 -1.3505 -0.1005
-9 5 10 3.4250 0.0522
-9 5 11 -1.6019 -0.0913
-9 5 12 2.1889 -0.0997
-9 5 13 -1.6356 0.0914
-9 5 14 1.1680 -0.0983
-9 5 15 -1.1369 0.1226
-9 5 16 0.5766 -0.0410
-9 5 17 -0.4661 -0.1281
-9 5 18 0.2458 -0.0543
-9 5 19 -0.0571 -0.1567
-9 5 20 -0.0312 0.0028
-9 5 21 0.2330 0.1442
-9 5 22 -0.2487 0.1016
-9 5 23 0.3667 0.1820
-9 5 24 -0.4144 0.1031
-9 5 25 0.0956 -0.0543
-9 5 26 -0.2902 0.1156
-9 5 27 -0.1204 -0.0520
-9 5 28 0.4533 0.1135
-9 5 29 0.1932 0.0747
-9 5 30 1.4099 -0.0257
-9 5 31 0.5446 0.0546
-9 5 32 1.8161 -0.0895
-9 6 1 -9.1048 0.1480
-9 6 2 -0.7569 0.0265
-9 6 3 -7.7837 0.0224
-9 6 4 0.4870 -0.0423
-9 6 5 -6.4496 -0.1126
-9 6 6 1.1719 -0.0485
-9 6 7 -5.1390 -0.0464
-9 6 8 1.3220 -0.0342
-9 6 9 -3.7830 0.0788
-9 6 10 1.2122 -0.0013
-9 6 11 -2.7099 -0.0047
-9 6 12 1.0964 0.0706
-9 6 13 -2.2375 -0.0728
-9 6 14 0.9760 0.1199
-9 6 15 -1.9304 0.1366
-9 6 16 0.6396 0.0161
-9 6 17 -1.3489 0.2289
-9 6 18 -0.0403 -0.1571
-9 6 19 -0.8068 0.0011
-9 6 20 -0.6687 -0.1052
-9 6 21 -0.4447 -0.1004
-9 6 22 -0.7319 0.0513
-9 6 23 -0.0062 -0.0216
-9 6 24 -0.5779 -0.0077
-9 6 25 0.2111 -0.0688
-9 6 26 -0.7876 0.0107
-9 6 27 -0.1926 -0.0713
-9 6 28 -1.0118 0.3018
-9 6 29 -0.8545 0.0979
-9 6 30 -0.8488 0.3167
-9 6 31 -1.2578 0.1254
-9 7 1 -0.1384 0.0083
-9 7 2 7.8588 0.0842
-9 7 3 -1.0201 0.1440
-9 7 4 6.7614 0.0214
-9 7 5 -1.3805 0.1308
-9 7 6 5.5089 -0.0005
-9 7 7 -1.3451 -0.0337
-9 7 8 4.4217 0.0777
-9 7 9 -1.1136 -0.0662
-9 7 10 3.6774 0.0196
-9 7 11 -0.6783 0.0382
-9 7 12 3.1099 -0.1462
-9 7 13 -0.2456 -0.0047
-9 7 14 2.6885 -0.0644
-9 7 15 -0.0382 -0.0849
-9 7 16 2.5687 0.1513
-9 7 17 0.1661 0.0070
-9 7 18 2.3666 0.0106
-9 7 19 0.4966 0.1231
-9 7 20 1.5687 -0.2183
-9 7 21 0.8156 0.1687
-9 7 22 0.7192 0.0182
-9 7 23 1.1747 0.1032
-9 7 24 0.5351 0.2557
-9 7 25 1.5581 -0.1724
-9 7 26 0.5863 0.0082
-9 7 27 1.7668 -0.4287
-9 7 28 0.4736 -0.1644
-9 7 29 1.7501 -0.4289
-9 7 30 0.5831 0.0015
-9 7 31 1.3863 -0.3131
-9 8 1 -7.6133 -0.0549
-9 8 2 1.6577 -0.0245
-9 8 3 -6.9103 -0.0623
-9 8 4 1.9410 0.0414
-9 8 5 -6.1661 -0.0042
-9 8 6 1.7298 -0.1034
-9 8 7 -5.2721 0.0676
-9 8 8 0.9489 -0.1252
-9 8 9 -4.4377 -0.0201
-9 8 10 0.2084 0.1228
-9 8 11 -3.9904 -0.1340
-9 8 12 -0.1082 0.1643
-9 8 13 -3.8189 -0.0976
-9 8 14 -0.3676 -0.0966
-9 8 15 -3.5416 0.0233
-9 8 16 -0.6381 -0.1113
-9 8 17 -2.9544 0.0287
-9 8 18 -0.5622 0.0498
-9 8 19 -2.3260 -0.1520
-9 8 20 -0.5326 -0.1219
-9 8 21 -1.9692 -0.2029
-9 8 22 -1.1427 -0.2789
-9 8 23 -1.6189 0.0166
-9 8 24 -1.9708 0.0567
-9 8 25 -1.1194 0.0686
-9 8 26 -2.4376 0.4726
-9 8 27 -0.8358 -0.0571
-9 8 28 -2.5462 0.6092
-9 8 29 -0.6357 0.0871
-9 8 30 -2.1680 0.6038
-9 9 1 -2.2883 -0.1082
-9 9 2 6.6162 -0.0806
-9 9 3 -2.1914 0.0737
-9 9 4 6.2288 0.0416
-9 9 5 -1.6379 0.0676
-9 9 6 5.9671 0.1627
-9 9 7 -1.0229 -0.0046
-9 9 8 5.5800 -0.0236
-9 9 9 -0.2918 0.0284
-9 9 10 4.8698 -0.1616
-9 9 11 0.4835 -0.0044
-9 9 12 4.2874 0.0613
-9 9 13 0.8062 -0.1689
-9 9 14 3.9947 0.2434
-9 9 15 0.4849 -0.1257
-9 9 16 3.5009 0.1780
-9 9 17 0.1909 0.2510
-9 9 18 2.7761 0.1454
-9 9 19 0.5158 0.3781
-9 9 20 2.2745 0.1429
-9 9 21 1.0764 -0.0043
-9 9 22 2.0739 0.0479
-9 9 23 1.5996 -0.2615
-9 9 24 1.9644 -0.0673
-9 9 25 2.3975 -0.2996
-9 9 26 1.6459 -0.2284
-9 9 27 2.9758 -0.6544
-9 9 28 0.8853 -0.3333
-9 9 29 2.5184 -0.9179
-9 10 1 -5.5812 -0.0987
-9 10 2 1.9357 -0.0332
-9 10 3 -6.0875 -0.1485
-9 10 4 1.3433 -0.1967
-9 10 5 -6.1596 0.0538
-9 10 6 0.5787 -0.0903
-9 10 7 -5.7936 0.1190
-9 10 8 0.0759 0.2067
-9 10 9 -5.3974 0.0768
-9 10 10 -0.2076 0.2401
-9 10 11 -4.9357 0.1246
-9 10 12 -0.4696 0.0034
-9 10 13 -4.1833 0.0274
-9 10 14 -0.5329 -0.1908
-9 10 15 -3.4249 -0.3410
-9 10 16 -0.2971 -0.1909
-9 10 17 -2.9314 -0.4249
-9 10 18 -0.0294 -0.0521
-9 10 19 -2.3994 -0.0044
-9 10 20 -0.2084 0.0099
-9 10 21 -1.8855 0.2603
-9 10 22 -1.1307 0.0944
-9 10 23 -1.9023 0.2115
-9 10 24 -2.1788 0.5334
-9 10 25 -2.0241 0.3717
-9 10 26 -2.4467 0.9336
-9 10 27 -1.4280 0.5500
-9 11 1 -1.1050 0.1286
-9 11 2 5.1612 0.0694
-9 11 3 -0.5953 0.0273
-9 11 4 5.7135 0.0374
-9 11 5 -0.3345 -0.0420
-9 11 6 5.7921 -0.2014
-9 11 7 -0.0817 -0.0278
-9 11 8 5.3171 -0.3537
-9 11 9 0.2740 -0.1194
-9 11 10 4.7402 -0.1566
-9 11 11 0.4580 -0.1557
-9 11 12 4.3467 0.1476
-9 11 13 0.3837 0.0724
-9 11 14 3.8558 0.1816
-9 11 15 0.1284 0.2465
-9 11 16 2.9009 -0.0085
-9 11 17 -0.2605 0.1301
-9 11 18 1.8548 -0.0205
-9 11 19 -0.3409 -0.0355
-9 11 20 1.5538 0.0055
-9 11 21 0.3206 -0.2398
-9 11 22 1.8033 -0.4318
-9 11 23 1.2354 -0.6095
-9 11 24 1.6877 -0.8689
-9 11 25 1.6852 -0.8302
-9 11 26 1.2764 -0.6496
-9 12 1 -4.0151 -0.0411
-9 12 2 0.1050 0.0211
-9 12 3 -4.7996 -0.0100
-9 12 4 -0.0756 -0.0170
-9 12 5 -5.1512 -0.0165
-9 12 6 0.0019 0.0660
-9 12 7 -5.1314 0.0615
-9 12 8 0.0049 0.0580
-9 12 9 -4.7779 0.2174
-9 12 10 -0.3594 0.0066
-9 12 11 -4.1981 0.2310
-9 12 12 -0.6575 0.0706
-9 12 13 -3.4930 0.0732
-9 12 14 -0.2859 0.0970
-9 12 15 -2.6952 -0.1428
-9 12 16 0.4488 -0.1593
-9 12 17 -2.0401 -0.2245
-9 12 18 0.5928 -0.3258
-9 12 19 -1.6396 0.1064
-9 12 20 0.0814 0.1457
-9 12 21 -1.2710 0.6129
-9 12 22 -0.3519 0.7586
-9 12 23 -1.0384 0.7408
-9 12 24 -0.6262 0.7705
-9 13 1 0.3145 -0.0083
-9 13 2 3.7172 0.1099
-9 13 3 0.3077 0.0469
-9 13 4 4.4640 0.1845
-9 13 5 0.0726 0.1095
-9 13 6 4.6849 0.1353
-9 13 7 -0.0497 -0.0268
-9 13 8 4.4545 -0.0602
-9 13 9 0.0677 -0.2505
-9 13 10 3.8497 -0.2826
-9 13 11 0.2892 -0.2608
-9 13 12 3.0085 -0.2148
-9 13 13 0.3692 0.0599
-9 13 14 2.3142 0.1927
-9 13 15 0.2841 0.3817
-9 13 16 2.0072 0.4253
-9 13 17 0.0303 0.1994
-9 13 18 1.7414 0.0915
-9 13 19 -0.3864 -0.2517
-9 13 20 1.2091 -0.3822
-9 13 21 -0.4479 -0.3734
-9 13 22 0.7711 -0.5212
-9 14 1 -2.6429 -0.0938
-9 14 2 -0.4448 -0.0413
-9 14 3 -3.5491 -0.2422
-9 14 4 -0.1784 -0.1295
-9 14 5 -4.0656 -0.1871
-9 14 6 0.2030 -0.0235
-9 14 7 -3.8456 0.0584
-9 14 8 0.3679 0.1626
-9 14 9 -3.0894 0.1858
-9 14 10 0.1025 0.1353
-9 14 11 -2.2941 0.0213
-9 14 12 -0.4718 -0.0950
-9 14 13 -1.8360 -0.2658
-9 14 14 -0.8139 -0.1891
-9 14 15 -1.6275 -0.3168
-9 14 16 -0.4864 -0.0870
-9 14 17 -1.3109 -0.1916
-9 14 18 0.1193 -0.0516
-9 14 19 -1.0043 -0.1831
-9 14 20 0.2970 0.0005
-9 15 1 0.5519 -0.0181
-9 15 2 2.2917 0.1843
-9 15 3 0.3709 -0.0553
-9 15 4 2.9591 0.1923
-9 15 5 -0.2181 -0.0258
-9 15 6 2.9630 0.0529
-9 15 7 -0.5907 0.1049
-9 15 8 2.4049 -0.0598
-9 15 9 -0.3236 0.1594
-9 15 10 1.6816 -0.0907
-9 15 11 0.3027 0.0949
-9 15 12 1.0152 -0.0888
-9 15 13 0.7273 0.0358
-9 15 14 0.4780 0.0878
-9 15 15 0.6527 0.0991
-9 15 16 0.3825 0.5040
-9 15 17 0.3382 0.2460
-9 16 1 -1.1443 0.0907
-9 16 2 -0.3177 0.0495
-9 16 3 -1.5641 -0.0181
-9 16 4 -0.0967 -0.0419
-9 16 5 -1.7856 -0.1652
-9 16 6 0.1893 -0.1443
-9 16 7 -1.7039 -0.0162
-9 16 8 0.2539 -0.1671
-9 16 9 -1.0914 0.3438
-9 16 10 0.0330 -0.1039
-9 16 11 -0.1779 0.4305
-9 16 12 -0.2181 -0.0929
-9 16 13 0.4218 0.0930
-9 16 14 -0.3959 -0.2800
-9 17 1 -0.0193 -0.1627
-9 17 2 0.6452 0.1183
-9 17 3 0.0699 0.0264
-9 17 4 0.9991 0.0643
-9 17 5 0.1806 0.1536
-9 17 6 0.8916 -0.1698
-9 17 7 0.1012 0.0907
-9 17 8 0.4443 -0.3766
-8 0 2 9.7555 0.3110
-8 0 4 7.8830 0.3477
-8 0 6 5.1726 -0.0704
-8 0 8 2.2967 -0.2885
-8 0 10 0.3474 -0.0658
-8 0 12 -0.6164 0.1227
-8 0 14 -1.4386 0.0325
-8 0 16 -2.3569 -0.0826
-8 0 18 -2.7284 -0.1395
-8 0 20 -2.2226 -0.2336
-8 0 22 -1.1721 -0.1549
-8 0 24 0.0417 0.1413
-8 0 26 0.9559 0.1826
-8 0 28 1.0864 -0.0936
-8 0 30 0.6748 -0.1523
-8 0 32 0.3428 0.0375
-8 1 1 -10.4703 -0.1003
-8 1 2 -2.8096 -0.1716
-8 1 3 -8.5382 0.0287
-8 1 4 -2.2740 0.1749
-8 1 5 -5.8150 -0.0705
-8 1 6 -1.4687 0.3124
-8 1 7 -3.2736 -0.1732
-8 1 8 -0.9413 0.0602
-8 1 9 -1.3832 -0.0208
-8 1 10 -0.7900 -0.1138
-8 1 11 0.0044 0.1620
-8 1 12 -0.5818 0.0203
-8 1 13 1.0965 0.0903
-8 1 14 -0.2314 0.1666
-8 1 15 1.9321 -0.0492
-8 1 16 -0.1050 0.1437
-8 1 17 2.4673 0.0152
-8 1 18 -0.2866 0.0489
-8 1 19 2.4500 0.1157
-8 1 20 -0.5018 -0.1060
-8 1 21 1.6121 0.0846
-8 1 22 -0.5810 -0.2542
-8 1 23 0.3738 0.1053
-8 1 24 -0.4041 -0.1444
-8 1 25 -0.4414 0.1569
-8 1 26 0.0910 0.1475
-8 1 27 -0.7431 0.0072
-8 1 28 0.4943 0.2534
-8 1 29 -0.9582 -0.1610
-8 1 30 0.3232 0.2228
-8 1 31 -1.0004 -0.0914
-8 1 32 -0.1822 0.3400
-8 1 33 -0.5801 -0.0112
-8 1 34 -0.4713 0.4801
-8 2 1 5.4214 -0.1758
-8 2 2 8.6209 0.0635
-8 2 3 4.2312 -0.0368
-8 2 4 6.2563 -0.0318
-8 2 5 3.3290 0.1595
-8 2 6 3.6619 -0.0040
-8 2 7 2.7172 -0.0095
-8 2 8 1.6202 0.0771
-8 2 9 1.9262 -0.2701
-8 2 10 0.3708 0.0554
-8 2 11 1.0118 -0.2057
-8 2 12 -0.4214 -0.0444
-8 2 13 0.3912 -0.0103
-8 2 14 -1.1589 -0.1052
-8 2 15 0.1788 -0.0143
-8 2 16 -1.8506 -0.0425
-8 2 17 0.3207 -0.0366
-8 2 18 -2.0766 0.0816
-8 2 19 0.8073 0.0852
-8 2 20 -1.6111 0.0454
-8 2 21 1.1730 0.0900
-8 2 22 -0.8462 -0.1586
-8 2 23 0.7810 0.0016
-8 2 24 -0.2027 -0.2170
-8 2 25 -0.0379 0.1236
-8 2 26 0.3715 -0.0533
-8 2 27 -0.4077 0.2163
-8 2 28 0.9461 0.0644
-8 2 29 -0.2426 -0.0413
-8 2 30 1.3042 0.0900
-8 2 31 0.0605 -0.2970
-8 2 32 1.2878 0.1910
-8 2 33 0.4187 -0.2448
-8 3 1 -8.1032 -0.0533
-8 3 2 -6.6112 0.0051
-8 3 3 -6.0460 -0.2049
-8 3 4 -5.1723 0.1462
-8 3 5 -3.9417 -0.0397
-8 3 6 -3.7528 0.0780
-8 3 7 -1.8946 0.2288
-8 3 8 -2.8212 -0.0705
-8 3 9 -0.3354 0.1909
-8 3 10 -2.1404 -0.0036
-8 3 11 0.4017 -0.0410
-8 3 12 -1.2524 0.2073
-8 3 13 0.6287 -0.1289
-8 3 14 -0.3415 0.1890
-8 3 15 0.8006 -0.0902
-8 3 16 -0.1376 -0.0656
-8 3 17 0.9303 -0.0302
-8 3 18 -0.7101 -0.1060
-8 3 19 0.9557 0.1067
-8 3 20 -1.1749 0.0794
-8 3 21 0.9342 0.1748
-8 3 22 -1.0179 0.0205
-8 3 23 0.6749 0.0237
-8 3 24 -0.5703 -0.2040
-8 3 25 0.0536 -0.0611
-8 3 26 -0.1190 -0.1656
-8 3 27 -0.6047 0.0618
-8 3 28 0.1852 -0.0229
-8 3 29 -1.0924 0.0495
-8 3 30 0.0257 -0.0666
-8 3 31 -1.4555 -0.1794
-8 3 32 -0.4984 -0.0938
-8 4 1 7.5618 0.0045
-8 4 2 5.9088 -0.1223
-8 4 3 6.4111 -0.0376
-8 4 4 3.4702 -0.1502
-8 4 5 5.0252 -0.1158
-8 4 6 1.6524 0.0266
-8 4 7 3.7533 -0.0894
-8 4 8 0.6620 0.0318
-8 4 9 2.7954 0.0216
-8 4 10 0.0477 -0.1618
-8 4 11 2.0407 0.0870
-8 4 12 -0.3976 -0.1564
-8 4 13 1.3816 0.0595
-8 4 14 -0.3823 0.1061
-8 4 15 0.9054 -0.0863
-8 4 16 0.0150 0.1444
-8 4 17 0.6586 -0.2434
-8 4 18 0.1426 -0.0971
-8 4 19 0.6716 -0.1456
-8 4 20 -0.1108 -0.1266
-8 4 21 0.9315 0.1021
-8 4 22 -0.2434 0.0216
-8 4 23 1.0244 0.1021
-8 4 24 -0.1697 -0.0274
-8 4 25 0.6230 -0.0249
-8 4 26 -0.0037 -0.0970
-8 4 27 0.2163 0.0636
-8 4 28 0.4480 0.0351
-8 4 29 0.2855 0.1713
-8 4 30 1.0451 0.1625
-8 4 31 0.4858 0.1249
-8 4 32 1.2608 0.2223
-8 5 1 -5.4525 0.0295
-8 5 2 -6.3989 0.1676
-8 5 3 -3.4610 0.0255
-8 5 4 -5.3987 -0.0354
-8 5 5 -1.8441 0.0706
-8 5 6 -4.6070 -0.1286
-8 5 7 -0.7641 0.1068
-8 5 8 -3.8560 -0.0100
-8 5 9 -0.1797 0.0311
-8 5 10 -3.0372 0.0687
-8 5 11 -0.0860 -0.0806
-8 5 12 -2.3459 -0.0254
-8 5 13 -0.3352 0.0207
-8 5 14 -1.8724 -0.0461
-8 5 15 -0.5349 0.2290
-8 5 16 -1.4373 0.0900
-8 5 17 -0.6275 0.1207
-8 5 18 -1.0940 0.1489
-8 5 19 -0.8254 -0.1337
-8 5 20 -0.9985 0.1320
-8 5 21 -0.8145 -0.0441
-8 5 22 -0.9325 0.1283
-8 5 23 -0.3256 0.1245
-8 5 24 -0.7720 0.0209
-8 5 25 0.0178 -0.0107
-8 5 26 -0.6840 -0.0945
-8 5 27 -0.1961 -0.0992
-8 5 28 -0.5918 -0.0850
-8 5 29 -0.4334 -0.0130
-8 5 30 -0.4228 -0.1770
-8 5 31 -0.4156 -0.1715
-8 5 32 -0.3670 -0.3736
-8 6 1 5.8197 -0.0324
-8 6 2 3.0751 0.0564
-8 6 3 5.5019 -0.0036
-8 6 4 1.9380 0.0218
-8 6 5 5.0714 -0.0493
-8 6 6 1.2022 -0.0297
-8 6 7 4.4576 -0.0007
-8 6 8 0.8198 -0.0407
-8 6 9 3.9461 0.1464
-8 6 10 0.6465 -0.0265
-8 6 11 3.6519 0.0975
-8 6 12 0.6196 -0.0221
-8 6 13 3.1810 -0.1411
-8 6 14 0.8011 -0.0060
-8 6 15 2.4618 -0.1270
-8 6 16 1.2010 -0.0220
-8 6 17 1.9609 0.0530
-8 6 18 1.4618 -0.1423
-8 6 19 1.6554 -0.0657
-8 6 20 1.2405 -0.1304
-8 6 21 1.2307 -0.2346
-8 6 22 0.8921 0.1445
-8 6 23 0.9383 -0.0764
-8 6 24 0.7879 0.2263
-8 6 25 0.9040 0.0875
-8 6 26 0.6079 0.0029
-8 6 27 0.7135 0.0898
-8 6 28 0.2825 0.0311
-8 6 29 0.3427 0.2223
-8 6 30 0.1921 0.2865
-8 6 31 0.1514 0.4338
-8 6 32 0.1518 0.2968
-8 7 1 -2.0587 -0.0554
-8 7 2 -5.2943 0.1119
-8 7 3 -1.6172 0.0514
-8 7 4 -5.3138 0.0725
-8 7 5 -1.3295 0.0654
-8 7 6 -5.2563 -0.0833
-8 7 7 -1.2686 -0.0718
-8 7 8 -4.9928 -0.0769
-8 7 9 -1.3841 -0.1479
-8 7 10 -4.4717 0.0315
-8 7 11 -1.3603 -0.0007
-8 7 12 -3.9848 -0.0353
-8 7 13 -1.1472 0.0960
-8 7 14 -3.7383 -0.1082
-8 7 15 -1.1440 0.0310
-8 7 16 -3.2901 0.1110
-8 7 17 -1.3538 0.0326
-8 7 18 -2.3587 0.2409
-8 7 19 -1.4254 0.0302
-8 7 20 -1.6522 -0.0392
-8 7 21 -1.3753 -0.0972
-8 7 22 -1.5782 -0.1821
-8 7 23 -1.3147 -0.1698
-8 7 24 -1.3971 0.0161
-8 7 25 -1.2118 -0.1602
-8 7 26 -0.7830 -0.0427
-8 7 27 -1.0845 -0.1309
-8 7 28 -0.2754 -0.3242
-8 7 29 -0.7812 -0.0583
-8 7 30 0.0600 -0.3336
-8 7 31 -0.2525 -0.1196
-8 8 1 5.1529 -0.0985
-8 8 2 0.4977 -0.1430
-8 8 3 5.6809 -0.0450
-8 8 4 0.9923 0.0812
-8 8 5 5.9980 0.0313
-8 8 6 1.6694 0.1389
-8 8 7 5.8506 0.1252
-8 8 8 1.9129 -0.0371
-8 8 9 5.3898 0.0964
-8 8 10 1.6681 -0.0229
-8 8 11 4.8174 -0.0386
-8 8 12 1.4765 0.1182
-8 8 13 4.2674 -0.0962
-8 8 14 1.3560 -0.0409
-8 8 15 3.7120 -0.0159
-8 8 16 1.0300 -0.1988
-8 8 17 3.1407 0.1147
-8 8 18 0.9193 0.0660
-8 8 19 2.6384 0.0979
-8 8 20 1.3197 0.2813
-8 8 21 2.1400 -0.0172
-8 8 22 1.6644 0.1132
-8 8 23 1.6838 0.0884
-8 8 24 1.6934 -0.0161
-8 8 25 1.3209 0.2270
-8 8 26 1.6950 -0.0093
-8 8 27 0.6060 0.0870
-8 8 28 1.5133 -0.0733
-8 8 29 -0.4500 0.1138
-8 8 30 0.9841 0.0013
-8 9 1 0.6157 -0.0016
-8 9 2 -5.8359 -0.0758
-8 9 3 -0.5074 0.0239
-8 9 4 -6.6638 -0.1517
-8 9 5 -1.3817 0.0186
-8 9 6 -6.7551 0.0355
-8 9 7 -1.9005 -0.0699
-8 9 8 -5.9610 0.1158
-8 9 9 -2.0292 0.0013
-8 9 10 -5.1042 -0.0519
-8 9 11 -1.6470 0.1772
-8 9 12 -4.6052 -0.0653
-8 9 13 -1.0084 0.1188
-8 9 14 -4.0633 0.0511
-8 9 15 -0.7114 -0.1437
-8 9 16 -3.4015 -0.0431
-8 9 17 -0.8816 -0.1484
-8 9 18 -2.8902 -0.1677
-8 9 19 -1.0330 0.0733
-8 9 20 -2.5156 -0.1102
-8 9 21 -1.1702 0.0120
-8 9 22 -2.1864 -0.0209
-8 9 23 -1.6678 -0.0883
-8 9 24 -1.7034 0.0374
-8 9 25 -2.0270 0.2371
-8 9 26 -0.7937 -0.0098
-8 9 27 -1.7434 0.4043
-8 9 28 0.2203 -0.2268
-8 9 29 -1.4131 0.0459
-8 10 1 5.8013 0.0651
-8 10 2 -0.0392 -0.0163
-8 10 3 6.5934 -0.1019
-8 10 4 1.1099 -0.0648
-8 10 5 6.7139 -0.0081
-8 10 6 1.6326 -0.1299
-8 10 7 6.3556 0.0556
-8 10 8 1.6100 -0.0214
-8 10 9 5.5554 -0.1070
-8 10 10 1.4365 0.0470
-8 10 11 4.5877 -0.1328
-8 10 12 1.1001 -0.0703
-8 10 13 3.9887 0.0987
-8 10 14 0.6391 -0.1445
-8 10 15 3.6826 0.1273
-8 10 16 0.3604 -0.0473
-8 10 17 3.0641 -0.0779
-8 10 18 0.5144 0.1337
-8 10 19 2.3063 -0.0176
-8 10 20 1.0661 0.1242
-8 10 21 2.0457 0.1384
-8 10 22 1.4845 -0.2251
-8 10 23 1.8823 -0.0514
-8 10 24 1.4251 -0.4430
-8 10 25 1.1350 -0.1658
-8 10 26 1.3811 -0.2623
-8 10 27 0.1913 0.0983
-8 11 1 0.1354 0.1542
-8 11 2 -5.7864 0.0533
-8 11 3 -0.5807 0.0592
-8 11 4 -6.2625 0.0726
-8 11 5 -1.2091 -0.1535
-8 11 6 -5.9633 0.0286
-8 11 7 -1.4313 -0.0842
-8 11 8 -5.3606 -0.0728
-8 11 9 -1.1109 0.1112
-8 11 10 -4.8144 0.0185
-8 11 11 -0.6611 0.1337
-8 11 12 -4.2377 0.2374
-8 11 13 -0.3940 0.1112
-8 11 14 -3.5201 0.2391
-8 11 15 -0.2155 0.0792
-8 11 16 -2.8706 -0.0813
-8 11 17 -0.2827 -0.1233
-8 11 18 -2.5215 -0.2484
-8 11 19 -0.7605 -0.2185
-8 11 20 -2.1213 0.0792
-8 11 21 -1.1531 0.0459
-8 11 22 -1.3987 0.2902
-8 11 23 -1.0882 0.3082
-8 11 24 -0.8840 -0.0013
-8 11 25 -0.8785 0.3484
-8 11 26 -0.6439 -0.1376
-8 12 1 4.4957 -0.0855
-8 12 2 0.4961 0.0523
-8 12 3 5.1979 0.0470
-8 12 4 0.7798 0.1202
-8 12 5 5.4348 0.0904
-8 12 6 0.7630 0.2317
-8 12 7 5.0755 -0.0597
-8 12 8 0.6566 0.1169
-8 12 9 4.4101 -0.1844
-8 12 10 0.3848 -0.2281
-8 12 11 3.8685 -0.1941
-8 12 12 -0.0290 -0.3397
-8 12 13 3.5141 -0.0979
-8 12 14 -0.1486 0.0167
-8 12 15 3.2336 0.0485
-8 12 16 0.3082 0.3530
-8 12 17 2.7989 0.0298
-8 12 18 0.8148 0.2146
-8 12 19 2.0102 -0.0811
-8 12 20 0.8258 0.0163
-8 12 21 1.2265 -0.0274
-8 12 22 0.6666 0.0905
-8 12 23 0.8049 0.0093
-8 12 24 0.5540 0.0014
-8 12 25 0.4444 -0.0301
-8 13 1 -0.4225 0.0203
-8 13 2 -4.0297 -0.0202
-8 13 3 -0.4262 -0.1023
-8 13 4 -4.5081 -0.0954
-8 13 5 -0.2100 -0.1175
-8 13 6 -4.5051 -0.0705
-8 13 7 0.1984 -0.0436
-8 13 8 -4.0367 0.1074
-8 13 9 0.4547 0.0135
-8 13 10 -3.4059 0.1757
-8 13 11 0.3676 0.0420
-8 13 12 -3.0857 0.0303
-8 13 13 0.0253 0.0590
-8 13 14 -3.1014 -0.0541
-8 13 15 -0.2890 0.0797
-8 13 16 -2.8979 0.0389
-8 13 17 -0.3993 -0.0968
-8 13 18 -2.2045 0.0088
-8 13 19 -0.5821 -0.4706
-8 13 20 -1.4299 -0.1626
-8 13 21 -0.8014 -0.4774
-8 13 22 -0.8168 -0.1334
-8 14 1 2.7447 -0.0330
-8 14 2 0.1429 -0.0311
-8 14 3 3.4994 0.0132
-8 14 4 -0.2786 0.0092
-8 14 5 3.7299 0.0682
-8 14 6 -0.7988 0.0581
-8 14 7 3.4802 0.1502
-8 14 8 -1.0456 0.0962
-8 14 9 3.0319 0.1023
-8 14 10 -0.8074 0.0108
-8 14 11 2.5934 -0.0778
-8 14 12 -0.3492 -0.2278
-8 14 13 2.2665 -0.2100
-8 14 14 -0.0449 -0.3007
-8 14 15 2.0503 -0.0559
-8 14 16 0.2171 0.0435
-8 14 17 1.9959 0.3116
-8 14 18 0.6155 0.4119
-8 14 19 1.8522 0.3609
-8 15 1 0.0252 0.2061
-8 15 2 -2.3148 -0.0094
-8 15 3 0.5173 0.1464
-8 15 4 -2.9194 -0.0972
-8 15 5 0.9651 -0.1008
-8 15 6 -3.0235 -0.1544
-8 15 7 1.1143 -0.1479
-8 15 8 -2.5945 -0.0459
-8 15 9 1.0636 0.0727
-8 15 10 -1.7977 0.1964
-8 15 11 0.8568 0.2847
-8 15 12 -1.0241 0.2442
-8 15 13 0.4724 0.2873
-8 15 14 -0.8549 -0.0683
-8 15 15 -0.0585 0.1068
-8 15 16 -1.3028 -0.2962
-8 15 17 -0.5171 -0.0308
-8 16 1 0.9450 -0.0427
-8 16 2 -0.2605 -0.1440
-8 16 3 1.7940 0.2048
-8 16 4 -0.5345 -0.1456
-8 16 5 2.3925 0.1383
-8 16 6 -0.8654 -0.0714
-8 16 7 2.1044 -0.1638
-8 16 8 -1.0396 -0.0189
-8 16 9 1.1263 -0.3129
-8 16 10 -0.9861 -0.0570
-8 16 11 0.2122 -0.2514
-8 16 12 -0.6576 -0.0964
-8 16 13 -0.1444 -0.1486
-8 16 14 -0.1037 -0.2071
-8 17 1 0.2045 -0.0460
-8 17 2 -0.8855 -0.0354
-8 17 3 0.0603 0.1227
-8 17 4 -1.3130 0.0393
-8 17 5 0.2191 0.2435
-8 17 6 -1.3168 0.0868
-8 17 7 0.5427 0.1113
-8 17 8 -0.8417 0.2618
-8 17 9 0.6670 -0.0903
-8 17 10 0.0048 0.4306
-7 0 2 -14.9351 -0.1066
-7 0 4 -11.7246 0.1958
-7 0 6 -7.4376 0.1145
-7 0 8 -3.6896 -0.2473
-7 0 10 -1.1624 -0.2593
-7 0 12 0.5458 0.0312
-7 0 14 1.6999 0.1539
-7 0 16 2.1922 0.0898
-7 0 18 2.0529 0.0409
-7 0 20 1.4202 -0.0335
-7 0 22 0.4804 -0.0688
-7 0 24 -0.2516 0.1193
-7 0 26 -0.4053 0.2539
-7 0 28 -0.3976 0.0069
-7 0 30 -0.6012 -0.2510
-7 0 32 -0.5465 -0.1473
-7 1 1 15.0064 -0.1656
-7 1 2 1.5600 -0.1444
-7 1 3 12.4779 0.1064
-7 1 4 0.5517 -0.1378
-7 1 5 9.2497 0.2637
-7 1 6 0.1033 0.1565
-7 1 7 5.6582 0.0682
-7 1 8 0.2730 0.1781
-7 1 9 2.3335 -0.1108
-7 1 10 0.4167 -0.1048
-7 1 11 0.0439 -0.0280
-7 1 12 0.3720 -0.2507
-7 1 13 -1.1163 0.0693
-7 1 14 0.4649 -0.1666
-7 1 15 -1.6819 0.0242
-7 1 16 0.7626 -0.0412
-7 1 17 -1.8909 0.0199
-7 1 18 1.0541 0.0693
-7 1 19 -1.5643 0.0689
-7 1 20 1.1394 0.1043
-7 1 21 -0.8755 -0.0079
-7 1 22 0.8329 -0.0007
-7 1 23 -0.2692 -0.0818
-7 1 24 0.2224 -0.0383
-7 1 25 0.2393 0.0097
-7 1 26 -0.1524 0.1250
-7 1 27 0.7565 0.0376
-7 1 28 -0.0077 0.1749
-7 1 29 0.9942 -0.0786
-7 1 30 0.2457 -0.0593
-7 1 31 0.7641 -0.0345
-7 1 32 0.2891 -0.2469
-7 1 33 0.2918 0.1746
-7 1 34 0.3259 -0.2253
-7 2 1 -3.0848 -0.1075
-7 2 2 -12.0939 0.0575
-7 2 3 -2.1353 -0.2344
-7 2 4 -9.4250 -0.1396
-7 2 5 -1.2634 0.0808
-7 2 6 -6.5088 -0.2447
-7 2 7 -0.4827 0.2855
-7 2 8 -3.7345 -0.0702
-7 2 9 -0.2446 0.0641
-7 2 10 -1.4503 0.1495
-7 2 11 -0.6200 -0.1151
-7 2 12 0.0812 0.1500
-7 2 13 -1.0913 0.0161
-7 2 14 0.8748 -0.0584
-7 2 15 -1.4407 0.1098
-7 2 16 1.1206 -0.2300
-7 2 17 -1.8339 0.0318
-7 2 18 1.0863 -0.1421
-7 2 19 -2.0087 0.0233
-7 2 20 0.9788 0.0533
-7 2 21 -1.5699 0.0044
-7 2 22 0.6754 0.0459
-7 2 23 -0.8722 -0.1745
-7 2 24 -0.0135 -0.0575
-7 2 25 -0.4389 -0.1951
-7 2 26 -0.8199 0.0279
-7 2 27 -0.1613 0.0470
-7 2 28 -1.2985 0.1614
-7 2 29 0.0707 0.1266
-7 2 30 -1.3536 0.0807
-7 2 31 0.0245 -0.0116
-7 2 32 -1.0413 -0.0887
-7 2 33 -0.2383 -0.0026
-7 3 1 10.6478 0.1720
-7 3 2 3.4430 -0.0964
-7 3 3 8.9505 0.0020
-7 3 4 2.0783 0.0178
-7 3 5 6.5805 -0.1425
-7 3 6 1.3527 0.0641
-7 3 7 4.2214 0.0411
-7 3 8 1.1542 -0.1083
-7 3 9 2.5623 0.1873
-7 3 10 1.1009 -0.2205
-7 3 11 1.5194 0.0408
-7 3 12 1.2276 -0.0342
-7 3 13 0.7789 -0.0898
-7 3 14 1.7591 0.1780
-7 3 15 0.2538 -0.0325
-7 3 16 2.3898 0.0470
-7 3 17 -0.1943 0.0351
-7 3 18 2.5259 -0.1643
-7 3 19 -0.5970 0.1006
-7 3 20 2.1903 -0.0421
-7 3 21 -0.6073 0.1743
-7 3 22 1.7454 0.1250
-7 3 23 -0.1125 0.0430
-7 3 24 1.1551 -0.0048
-7 3 25 0.5059 -0.2095
-7 3 26 0.4400 -0.1147
-7 3 27 1.0395 -0.2342
-7 3 28 -0.0372 -0.0008
-7 3 29 1.4348 -0.0927
-7 3 30 -0.2600 0.0558
-7 3 31 1.3712 -0.0027
-7 3 32 -0.4567 0.0104
-7 3 33 0.7863 0.1119
-7 4 1 -4.2103 0.0301
-7 4 2 -7.2798 0.0119
-7 4 3 -3.2124 0.1327
-7 4 4 -6.0641 -0.1897
-7 4 5 -2.2950 0.0578
-7 4 6 -4.9577 -0.0638
-7 4 7 -1.9686 -0.0691
-7 4 8 -3.6546 0.1704
-7 4 9 -2.0902 -0.0376
-7 4 10 -2.5152 0.0882
-7 4 11 -2.2591 0.0667
-7 4 12 -2.0628 -0.1463
-7 4 13 -2.3304 0.1123
-7 4 14 -1.9635 -0.0805
-7 4 15 -2.3365 0.0556
-7 4 16 -1.4577 0.1131
-7 4 17 -2.4028 -0.1039
-7 4 18 -0.6275 0.0148
-7 4 19 -2.5343 -0.1358
-7 4 20 -0.0720 -0.1241
-7 4 21 -2.3571 0.1134
-7 4 22 0.1193 0.0076
-7 4 23 -1.7101 0.2828
-7 4 24 0.0110 0.1182
-7 4 25 -1.0426 0.1492
-7 4 26 -0.4621 0.0773
-7 4 27 -0.5011 0.0487
-7 4 28 -0.9102 0.1005
-7 4 29 0.2868 0.0354
-7 4 30 -0.8630 0.0775
-7 4 31 1.0953 -0.1842
-7 4 32 -0.5056 -0.1304
-7 4 33 1.2380 -0.3854
-7 5 1 6.1771 0.0259
-7 5 2 3.3669 0.1023
-7 5 3 5.4487 -0.0202
-7 5 4 3.4200 0.0351
-7 5 5 4.8302 -0.0045
-7 5 6 3.3017 -0.1405
-7 5 7 4.3038 0.0358
-7 5 8 3.1306 -0.0990
-7 5 9 3.8183 0.0138
-7 5 10 3.1719 0.0897
-7 5 11 3.3535 -0.0963
-7 5 12 3.2458 0.0942
-7 5 13 2.8833 -0.1111
-7 5 14 2.9808 -0.0223
-7 5 15 2.5151 0.0949
-7 5 16 2.5369 0.0007
-7 5 17 2.1908 0.1563
-7 5 18 2.2590 0.0210
-7 5 19 1.4554 -0.1244
-7 5 20 2.0755 -0.0977
-7 5 21 0.4037 -0.2197
-7 5 22 1.9046 -0.1694
-7 5 23 -0.0972 0.0439
-7 5 24 1.7240 -0.1928
-7 5 25 0.0671 0.1084
-7 5 26 1.1835 -0.2088
-7 5 27 0.0967 -0.0383
-7 5 28 0.1629 -0.0113
-7 5 29 -0.1543 0.0905
-7 5 30 -0.8821 0.2991
-7 5 31 -0.2288 0.3102
-7 5 32 -1.5308 0.4063
-7 5 33 -0.1743 0.2302
-7 6 1 -2.7310 0.0527
-7 6 2 -4.9527 -0.0004
-7 6 3 -3.4302 0.1067
-7 6 4 -4.8940 0.0975
-7 6 5 -4.0441 0.0093
-7 6 6 -4.7645 0.0644
-7 6 7 -4.4869 -0.0927
-7 6 8 -4.5122 -0.0276
-7 6 9 -4.5944 -0.0103
-7 6 10 -4.1099 -0.0628
-7 6 11 -4.1833 0.0876
-7 6 12 -3.6622 -0.0584
-7 6 13 -3.5144 -0.0836
-7 6 14 -3.3019 -0.0157
-7 6 15 -2.9778 -0.2113
-7 6 16 -2.8528 0.1142
-7 6 17 -2.4003 0.0352
-7 6 18 -2.0968 0.1513
-7 6 19 -1.7537 0.2132
-7 6 20 -1.3182 -0.0030
-7 6 21 -1.6054 0.0707
-7 6 22 -0.7688 -0.0509
-7 6 23 -1.8829 0.0454
-7 6 24 -0.2239 0.0019
-7 6 25 -1.7253 0.1602
-7 6 26 0.2946 -0.1717
-7 6 27 -0.8591 0.0213
-7 6 28 0.5812 -0.3361
-7 6 29 0.2824 -0.2700
-7 6 30 0.8550 -0.2291
-7 6 31 1.2397 -0.4368
-7 6 32 1.0292 -0.2328
-7 7 1 4.0913 -0.0731
-7 7 2 2.9613 -0.0956
-7 7 3 4.6394 -0.0476
-7 7 4 4.3793 0.0230
-7 7 5 5.0927 0.0320
-7 7 6 5.3569 0.0321
-7 7 7 5.2061 0.0347
-7 7 8 5.4957 -0.0024
-7 7 9 4.7307 -0.0302
-7 7 10 5.0618 0.0790
-7 7 11 3.9045 0.0509
-7 7 12 4.4379 0.1004
-7 7 13 3.2908 0.1461
-7 7 14 3.5201 -0.0752
-7 7 15 2.8752 -0.0210
-7 7 16 2.3728 -0.0975
-7 7 17 2.3472 -0.1889
-7 7 18 1.7190 0.1165
-7 7 19 1.8242 -0.1046
-7 7 20 1.7907 0.0652
-7 7 21 1.4018 0.0245
-7 7 22 1.9052 -0.1932
-7 7 23 0.9290 0.0988
-7 7 24 1.7215 -0.1075
-7 7 25 0.3552 0.1549
-7 7 26 1.2760 0.1288
-7 7 27 -0.3618 0.1828
-7 7 28 0.2927 0.1785
-7 7 29 -1.0318 0.3172
-7 7 30 -0.8913 0.3855
-7 7 31 -1.1204 0.4755
-7 8 1 -2.7019 -0.0032
-7 8 2 -4.0148 -0.0682
-7 8 3 -4.3730 0.0196
-7 8 4 -5.0982 0.0297
-7 8 5 -5.6202 -0.0022
-7 8 6 -5.3739 0.1593
-7 8 7 -6.0358 -0.0143
-7 8 8 -4.9127 -0.0037
-7 8 9 -5.6072 -0.0040
-7 8 10 -4.2135 -0.2004
-7 8 11 -4.7339 -0.0265
-7 8 12 -3.3400 -0.0501
-7 8 13 -3.7645 -0.0275
-7 8 14 -2.3611 0.0978
-7 8 15 -2.8450 0.0035
-7 8 16 -1.8856 -0.0311
-7 8 17 -2.1488 0.0592
-7 8 18 -1.9770 -0.0072
-7 8 19 -1.7991 0.0907
-7 8 20 -1.8871 0.2017
-7 8 21 -1.8368 0.0033
-7 8 22 -1.4366 0.1225
-7 8 23 -1.9624 -0.0180
-7 8 24 -0.9615 -0.1115
-7 8 25 -1.4306 0.0614
-7 8 26 -0.3578 -0.1876
-7 8 27 -0.2364 -0.1973
-7 8 28 0.3247 -0.3084
-7 8 29 0.6055 -0.6290
-7 8 30 0.5579 -0.4501
-7 9 1 2.9021 -0.0720
-7 9 2 4.4319 -0.0092
-7 9 3 4.1468 -0.1698
-7 9 4 5.5350 -0.1773
-7 9 5 4.9025 -0.0554
-7 9 6 5.7966 -0.0762
-7 9 7 4.9840 -0.0050
-7 9 8 5.5380 0.1855
-7 9 9 4.2523 -0.0086
-7 9 10 4.9340 0.1295
-7 9 11 3.1097 0.0855
-7 9 12 3.9219 -0.0861
-7 9 13 2.2075 0.1383
-7 9 14 2.9392 -0.0716
-7 9 15 1.7649 -0.0609
-7 9 16 2.3820 -0.0387
-7 9 17 1.5784 -0.2543
-7 9 18 2.0928 -0.1337
-7 9 19 1.6466 -0.1036
-7 9 20 1.9607 -0.1320
-7 9 21 1.8724 0.0286
-7 9 22 1.8525 -0.0256
-7 9 23 1.5941 -0.1208
-7 9 24 1.3694 0.1360
-7 9 25 0.7612 -0.0070
-7 9 26 0.4876 0.3641
-7 9 27 0.2703 0.3847
-7 9 28 -0.3990 0.4545
-7 10 1 -4.2498 0.1386
-7 10 2 -2.8618 0.1705
-7 10 3 -4.9846 0.0137
-7 10 4 -3.8086 0.1471
-7 10 5 -5.4555 -0.0666
-7 10 6 -4.1777 -0.0907
-7 10 7 -5.2313 0.0072
-7 10 8 -4.0367 -0.1851
-7 10 9 -4.4658 -0.0465
-7 10 10 -3.2307 0.0007
-7 10 11 -3.7730 -0.1487
-7 10 12 -2.0856 0.1301
-7 10 13 -3.2325 0.0401
-7 10 14 -1.3406 0.0979
-7 10 15 -2.5477 0.2787
-7 10 16 -1.3305 0.0341
-7 10 17 -2.0218 0.1307
-7 10 18 -1.7854 0.0428
-7 10 19 -2.0148 -0.0701
-7 10 20 -2.0182 0.1232
-7 10 21 -1.9510 0.0190
-7 10 22 -1.6557 0.0326
-7 10 23 -1.3156 -0.0594
-7 10 24 -1.1065 -0.1916
-7 10 25 -0.4809 -0.4287
-7 10 26 -0.6471 -0.1748
-7 10 27 0.2836 -0.5626
-7 11 1 1.4549 -0.0533
-7 11 2 4.4716 -0.0191
-7 11 3 2.5609 0.0670
-7 11 4 4.5668 -0.0037
-7 11 5 3.2404 0.0252
-7 11 6 4.4385 0.1167
-7 11 7 3.1566 0.0272
-7 11 8 4.1264 0.0482
-7 11 9 2.6267 0.1253
-7 11 10 3.5520 -0.0925
-7 11 11 1.9545 0.0307
-7 11 12 2.9733 -0.0641
-7 11 13 1.2864 -0.1557
-7 11 14 2.6729 0.0544
-7 11 15 1.1221 -0.0844
-7 11 16 2.5569 -0.0064
-7 11 17 1.6788 0.0582
-7 11 18 2.1998 -0.2014
-7 11 19 2.1980 0.0323
-7 11 20 1.5645 -0.0586
-7 11 21 1.9970 0.0661
-7 11 22 1.1189 0.3699
-7 11 23 1.2570 0.2035
-7 11 24 0.6998 0.4899
-7 11 25 0.4305 0.2779
-7 11 26 -0.1301 0.4867
-7 11 27 -0.0155 0.3794
-7 12 1 -3.6119 -0.0252
-7 12 2 -1.3313 0.0374
-7 12 3 -3.8166 0.0666
-7 12 4 -1.8079 -0.1003
-7 12 5 -3.5896 0.1329
-7 12 6 -2.1095 -0.1563
-7 12 7 -3.2350 0.0029
-7 12 8 -1.8909 -0.0663
-7 12 9 -3.0811 -0.1302
-7 12 10 -1.2911 -0.0600
-7 12 11 -3.0398 -0.0890
-7 12 12 -0.9002 -0.1158
-7 12 13 -2.9805 0.0239
-7 12 14 -1.0516 -0.0007
-7 12 15 -2.8033 0.1509
-7 12 16 -1.4897 0.1773
-7 12 17 -2.3383 0.1649
-7 12 18 -1.8919 -0.0120
-7 12 19 -1.7237 -0.0497
-7 12 20 -2.1326 -0.4152
-7 12 21 -1.1340 -0.2594
-7 12 22 -1.7668 -0.4398
-7 12 23 -0.4699 -0.4237
-7 12 24 -0.6344 -0.3034
-7 12 25 0.0216 -0.7281
-7 13 1 0.4733 -0.0442
-7 13 2 2.9057 -0.0957
-7 13 3 0.6404 -0.0421
-7 13 4 2.9971 -0.1013
-7 13 5 0.7128 0.1020
-7 13 6 2.8478 -0.0751
-7 13 7 0.7936 0.3050
-7 13 8 2.6649 0.0797
-7 13 9 0.7739 0.2716
-7 13 10 2.7217 0.1942
-7 13 11 0.5594 0.0057
-7 13 12 2.8992 0.0324
-7 13 13 0.3862 -0.2435
-7 13 14 2.8334 -0.2199
-7 13 15 0.6192 -0.1750
-7 13 16 2.4896 -0.1802
-7 13 17 1.4226 0.1757
-7 13 18 2.0595 0.0327
-7 13 19 2.1742 0.3389
-7 13 20 1.4078 0.0934
-7 13 21 1.9203 0.3233
-7 13 22 0.5297 0.2137
-7 14 1 -2.0775 0.0969
-7 14 2 0.0980 0.0950
-7 14 3 -2.4758 0.0794
-7 14 4 0.1674 0.0327
-7 14 5 -2.7297 -0.0736
-7 14 6 0.1211 -0.1353
-7 14 7 -2.7892 -0.1033
-7 14 8 0.0205 -0.1929
-7 14 9 -2.5494 -0.0048
-7 14 10 0.0986 0.0049
-7 14 11 -2.2232 0.0549
-7 14 12 0.3125 0.2158
-7 14 13 -2.1107 0.0076
-7 14 14 0.1315 0.1847
-7 14 15 -2.2790 -0.0350
-7 14 16 -0.6636 0.0953
-7 14 17 -2.2872 0.1399
-7 14 18 -1.4170 0.0633
-7 14 19 -1.6003 0.2895
-7 15 1 -0.4897 -0.0758
-7 15 2 1.9940 -0.0330
-7 15 3 -0.5306 -0.0202
-7 15 4 2.6254 0.0033
-7 15 5 -0.4405 -0.1022
-7 15 6 2.8038 0.0290
-7 15 7 -0.5257 -0.1804
-7 15 8 2.4185 0.0122
-7 15 9 -0.7291 -0.0996
-7 15 10 1.7215 0.0504
-7 15 11 -0.8101 -0.0549
-7 15 12 1.3175 0.1515
-7 15 13 -0.6250 -0.2075
-7 15 14 1.4290 0.0263
-7 15 15 -0.1878 -0.4526
-7 15 16 1.4991 -0.2905
-7 16 1 -1.1654 -0.1856
-7 16 2 0.4436 0.1653
-7 16 3 -2.2189 -0.0480
-7 16 4 0.5578 0.2793
-7 16 5 -2.5908 0.1320
-7 16 6 0.5950 0.2510
-7 16 7 -2.2234 0.0453
-7 16 8 0.6815 0.1795
-7 16 9 -1.5000 -0.1082
-7 16 10 0.8366 0.1097
-7 16 11 -0.7397 -0.0862
-7 16 12 0.8649 0.2296
-7 16 13 -0.2369 0.0325
-7 16 14 0.7891 0.5375
-7 17 1 -0.0913 0.0463
-7 17 2 1.0632 0.0362
-7 17 3 -0.1595 -0.3276
-7 17 4 1.7756 0.0858
-7 17 5 -0.3200 -0.4220
-7 17 6 1.9694 -0.0519
-7 17 7 -0.4117 -0.2878
-7 17 8 1.3245 -0.1541
-7 17 9 -0.5486 -0.1724
-7 17 10 0.3393 -0.0663
-7 17 11 -0.7917 -0.1560
-7 18 3 -0.8396 0.0251
-7 18 4 -0.1505 0.3033
-6 0 2 11.9392 -0.4700
-6 0 4 8.6391 -0.1733
-6 0 6 5.8964 0.3022
-6 0 8 3.6269 0.2285
-6 0 10 1.4438 -0.0799
-6 0 12 -0.2181 -0.0898
-6 0 14 -0.8375 0.0713
-6 0 16 -0.5603 0.1619
-6 0 18 0.1307 0.1906
-6 0 20 0.6890 0.0914
-6 0 22 0.6268 -0.1302
-6 0 24 0.1107 -0.1543
-6 0 26 -0.0710 0.0689
-6 0 28 0.2619 0.1090
-6 0 30 0.3875 -0.0799
-6 0 32 -0.0087 -0.0663
-6 0 34 -0.4324 0.1239
-6 1 1 -12.3593 0.0308
-6 1 2 0.2036 0.0098
-6 1 3 -10.1184 -0.0138
-6 1 4 0.0324 -0.3493
-6 1 5 -7.4411 0.1151
-6 1 6 -0.5099 -0.2196
-6 1 7 -4.6400 0.0414
-6 1 8 -0.7082 0.1210
-6 1 9 -2.3872 -0.1782
-6 1 10 -0.6906 0.1104
-6 1 11 -0.8804 -0.1661
-6 1 12 -0.9268 -0.1126
-6 1 13 0.0678 0.0132
-6 1 14 -1.3807 -0.1872
-6 1 15 0.4025 0.0270
-6 1 16 -1.7266 -0.0801
-6 1 17 0.0908 -0.0859
-6 1 18 -1.6767 0.1186
-6 1 19 -0.3801 -0.1233
-6 1 20 -1.1027 0.2541
-6 1 21 -0.5261 -0.1521
-6 1 22 -0.3689 0.1200
-6 1 23 -0.4536 -0.1880
-6 1 24 -0.1290 -0.1406
-6 1 25 -0.4075 -0.0481
-6 1 26 -0.4241 -0.1387
-6 1 27 -0.3669 0.1490
-6 1 28 -0.6441 0.0433
-6 1 29 -0.3163 0.1034
-6 1 30 -0.5199 -0.0093
-6 1 31 -0.2166 -0.0607
-6 1 32 -0.3111 -0.2291
-6 1 33 0.1192 -0.0717
-6 1 34 -0.1432 -0.2533
-6 1 35 0.5688 -0.0175
-6 2 1 0.5976 0.1782
-6 2 2 9.6190 0.0152
-6 2 3 0.4867 -0.1070
-6 2 4 8.0777 0.0980
-6 2 5 0.3797 -0.1006
-6 2 6 6.2168 -0.0169
-6 2 7 0.8319 0.2229
-6 2 8 4.1287 -0.0498
-6 2 9 1.6535 0.2460
-6 2 10 2.3467 0.0636
-6 2 11 2.1813 -0.0200
-6 2 12 1.2205 0.1404
-6 2 13 2.4725 -0.0708
-6 2 14 0.7036 0.0686
-6 2 15 2.8839 0.0520
-6 2 16 0.4897 -0.0767
-6 2 17 3.0507 0.0281
-6 2 18 0.3293 -0.0537
-6 2 19 2.4887 -0.0163
-6 2 20 0.3087 0.1974
-6 2 21 1.5313 0.0427
-6 2 22 0.5232 0.3217
-6 2 23 0.7748 -0.0275
-6 2 24 0.7390 0.1095
-6 2 25 0.4075 -0.1745
-6 2 26 0.7879 -0.1226
-6 2 27 0.4365 -0.0906
-6 2 28 0.7642 -0.1265
-6 2 29 0.6275 0.0834
-6 2 30 0.5728 -0.0646
-6 2 31 0.4613 0.0924
-6 2 32 0.0188 -0.0339
-6 2 33 -0.0624 0.0919
-6 2 34 -0.6053 0.0513
-6 3 1 -8.1946 0.2011
-6 3 2 -0.8734 -0.1289
-6 3 3 -7.4166 0.1960
-6 3 4 -1.2351 -0.1275
-6 3 5 -6.6776 -0.1962
-6 3 6 -1.7159 0.0467
-6 3 7 -5.9487 -0.3101
-6 3 8 -2.1624 0.0665
-6 3 9 -4.7512 0.0022
-6 3 10 -2.7201 -0.1077
-6 3 11 -3.2744 0.1882
-6 3 12 -3.4319 -0.1547
-6 3 13 -2.1668 0.0879
-6 3 14 -3.9634 0.0350
-6 3 15 -1.4978 -0.0270
-6 3 16 -3.9841 0.0955
-6 3 17 -0.9814 -0.1131
-6 3 18 -3.5544 -0.1155
-6 3 19 -0.6264 -0.1724
-6 3 20 -2.7490 -0.1645
-6 3 21 -0.4805 -0.0796
-6 3 22 -1.5867 0.0757
-6 3 23 -0.5019 0.0307
-6 3 24 -0.6077 0.1799
-6 3 25 -0.7737 -0.0004
-6 3 26 -0.3517 0.0941
-6 3 27 -1.0886 0.0258
-6 3 28 -0.3471 0.1032
-6 3 29 -0.8868 0.1383
-6 3 30 0.1186 0.0881
-6 3 31 -0.1644 0.0670
-6 3 32 0.7771 -0.1082
-6 3 33 0.4815 -0.0869
-6 4 1 1.4593 -0.0735
-6 4 2 6.3601 0.1252
-6 4 3 1.8108 0.1110
-6 4 4 7.0127 -0.0162
-6 4 5 2.5431 0.1982
-6 4 6 6.9056 -0.0806
-6 4 7 3.2652 -0.0150
-6 4 8 6.2220 0.1013
-6 4 9 3.6429 -0.1921
-6 4 10 5.4104 0.1644
-6 4 11 3.8441 -0.1174
-6 4 12 4.4464 -0.0796
-6 4 13 4.0774 0.0757
-6 4 14 3.2246 -0.1937
-6 4 15 4.3166 0.2186
-6 4 16 2.0907 0.0497
-6 4 17 4.2517 0.1523
-6 4 18 1.2625 0.1822
-6 4 19 3.4527 -0.0657
-6 4 20 0.5670 0.0241
-6 4 21 2.1341 -0.0965
-6 4 22 0.1998 -0.0242
-6 4 23 1.1477 0.0228
-6 4 24 0.4632 0.0446
-6 4 25 0.6986 -0.0793
-6 4 26 0.8442 -0.0437
-6 4 27 0.1878 -0.2281
-6 4 28 0.6819 -0.1130
-6 4 29 -0.5781 -0.0566
-6 4 30 0.1120 -0.0043
-6 4 31 -1.2799 0.1342
-6 4 32 -0.4332 0.0589
-6 4 33 -1.7035 0.0449
-6 5 1 -4.8378 0.0401
-6 5 2 -2.5817 -0.0180
-6 5 3 -6.2293 -0.0653
-6 5 4 -3.3062 0.0973
-6 5 5 -7.3372 -0.0702
-6 5 6 -3.8634 -0.0150
-6 5 7 -7.5499 0.0207
-6 5 8 -4.4191 -0.0926
-6 5 9 -6.8715 0.0781
-6 5 10 -4.6533 0.0624
-6 5 11 -5.7895 -0.0020
-6 5 12 -4.3719 0.1418
-6 5 13 -4.7983 -0.1550
-6 5 14 -3.9770 -0.0535
-6 5 15 -3.8427 -0.0850
-6 5 16 -3.6971 -0.1794
-6 5 17 -2.4660 0.1551
-6 5 18 -3.1977 -0.0853
-6 5 19 -0.9499 0.0858
-6 5 20 -2.4331 -0.0292
-6 5 21 -0.2177 -0.1840
-6 5 22 -1.7564 -0.0017
-6 5 23 -0.2704 -0.1128
-6 5 24 -1.2045 0.1045
-6 5 25 -0.2939 0.0965
-6 5 26 -0.6008 0.1244
-6 5 27 -0.0665 0.0086
-6 5 28 0.1918 0.0594
-6 5 29 0.2318 -0.0793
-6 5 30 1.2572 0.0182
-6 5 31 0.6422 0.0562
-6 5 32 2.1229 -0.0999
-6 5 33 0.9035 0.0612
-6 6 1 2.1697 0.0117
-6 6 2 5.5206 -0.0520
-6 6 3 3.6188 0.0847
-6 6 4 6.9686 0.0399
-6 6 5 4.7028 0.0488
-6 6 6 7.7951 0.0754
-6 6 7 5.1767 -0.0780
-6 6 8 7.6647 -0.0092
-6 6 9 5.0167 -0.0997
-6 6 10 6.7732 -0.0442
-6 6 11 4.5361 0.0743
-6 6 12 5.6881 0.0249
-6 6 13 3.9727 0.1148
-6 6 14 4.6164 0.0380
-6 6 15 3.1451 -0.0738
-6 6 16 3.3884 0.0176
-6 6 17 2.2350 -0.0264
-6 6 18 2.1208 0.0520
-6 6 19 1.8723 0.2278
-6 6 20 1.0884 0.0098
-6 6 21 1.9366 0.1462
-6 6 22 0.3571 -0.0482
-6 6 23 1.7633 -0.1407
-6 6 24 -0.0148 0.0441
-6 6 25 1.2575 -0.1745
-6 6 26 -0.2310 0.0477
-6 6 27 0.5244 -0.0603
-6 6 28 -0.7542 -0.0841
-6 6 29 -0.5193 0.0322
-6 6 30 -1.2683 0.0138
-6 6 31 -1.4921 0.1717
-6 6 32 -1.0224 0.1519
-6 7 1 -5.0126 -0.0856
-6 7 2 -3.2763 -0.0875
-6 7 3 -6.6596 -0.0604
-6 7 4 -4.7402 -0.0028
-6 7 5 -7.5896 0.0455
-6 7 6 -5.4199 0.0819
-6 7 7 -7.5524 0.1066
-6 7 8 -5.4067 0.0176
-6 7 9 -6.8191 -0.0161
-6 7 10 -4.9172 -0.0394
-6 7 11 -5.9258 -0.1205
-6 7 12 -3.9194 0.0265
-6 7 13 -4.9390 -0.0002
-6 7 14 -2.6402 -0.0135
-6 7 15 -3.8008 0.0552
-6 7 16 -1.7630 -0.1541
-6 7 17 -2.8061 -0.0619
-6 7 18 -1.5030 -0.0606
-6 7 19 -2.0142 -0.0381
-6 7 20 -1.4889 0.1145
-6 7 21 -1.2255 0.1071
-6 7 22 -1.6218 0.0490
-6 7 23 -0.4659 0.1465
-6 7 24 -1.7324 0.0254
-6 7 25 0.2632 0.0759
-6 7 26 -1.2277 0.1282
-6 7 27 0.9384 -0.0721
-6 7 28 -0.2280 -0.0698
-6 7 29 1.2474 -0.1312
-6 7 30 0.4611 -0.3481
-6 7 31 1.0759 0.0654
-6 7 32 0.7217 -0.1928
-6 8 1 2.6618 0.0054
-6 8 2 6.1637 -0.0243
-6 8 3 4.0473 -0.0572
-6 8 4 6.9553 -0.1481
-6 8 5 4.9691 -0.0692
-6 8 6 7.0059 -0.0296
-6 8 7 5.2284 -0.0426
-6 8 8 6.6373 0.0966
-6 8 9 4.8825 0.0425
-6 8 10 5.7984 -0.0008
-6 8 11 4.0298 0.0651
-6 8 12 4.6289 -0.0115
-6 8 13 2.8104 0.0282
-6 8 14 3.7553 0.1302
-6 8 15 1.6789 -0.0041
-6 8 16 3.2349 0.0110
-6 8 17 1.0821 -0.0460
-6 8 18 2.5579 -0.2287
-6 8 19 1.1415 -0.0703
-6 8 20 1.8035 -0.1571
-6 8 21 1.5417 -0.1289
-6 8 22 1.2265 -0.0223
-6 8 23 1.6287 -0.1663
-6 8 24 0.5100 -0.0669
-6 8 25 1.2415 0.0526
-6 8 26 -0.3777 -0.0228
-6 8 27 0.7841 0.2769
-6 8 28 -0.9312 0.0541
-6 8 29 0.2644 0.1543
-6 8 30 -0.9955 -0.0919
-6 9 1 -5.0013 0.0769
-6 9 2 -3.1682 0.0984
-6 9 3 -6.0129 -0.0270
-6 9 4 -3.8194 0.0353
-6 9 5 -6.4146 0.0241
-6 9 6 -4.3454 -0.1007
-6 9 7 -6.0963 0.0557
-6 9 8 -4.4702 -0.0124
-6 9 9 -5.3741 -0.0659
-6 9 10 -3.8388 0.0680
-6 9 11 -4.5571 -0.1302
-6 9 12 -2.8316 -0.0682
-6 9 13 -3.7242 0.0032
-6 9 14 -1.9092 -0.0580
-6 9 15 -2.9779 0.1177
-6 9 16 -1.1685 0.1385
-6 9 17 -2.5840 0.0430
-6 9 18 -0.9107 0.1618
-6 9 19 -2.4498 0.0435
-6 9 20 -1.2254 0.0703
-6 9 21 -1.9698 0.1762
-6 9 22 -1.5083 0.0338
-6 9 23 -1.0865 0.0555
-6 9 24 -1.2819 -0.0250
-6 9 25 -0.3628 -0.1502
-6 9 26 -0.6390 -0.1096
-6 9 27 0.2025 -0.0105
-6 9 28 0.0243 -0.2384
-6 10 1 2.5365 0.1606
-6 10 2 4.5576 -0.0242
-6 10 3 2.9380 0.0721
-6 10 4 5.1550 0.0619
-6 10 5 3.0788 -0.1306
-6 10 6 5.3998 0.0382
-6 10 7 3.0992 -0.0581
-6 10 8 5.0511 -0.0793
-6 10 9 3.1521 0.1184
-6 10 10 4.2603 0.0042
-6 10 11 2.8665 0.0574
-6 10 12 3.5052 0.1271
-6 10 13 2.0199 -0.0501
-6 10 14 2.9685 0.0634
-6 10 15 1.2283 0.0400
-6 10 16 2.6974 -0.0535
-6 10 17 1.0554 0.0276
-6 10 18 2.5860 -0.0917
-6 10 19 1.1552 -0.1804
-6 10 20 2.3373 -0.0098
-6 10 21 1.1187 -0.1306
-6 10 22 1.8062 0.0752
-6 10 23 0.9597 0.1548
-6 10 24 0.9467 0.0313
-6 10 25 0.5081 0.2674
-6 10 26 0.0283 0.1216
-6 10 27 -0.1606 0.3384
-6 10 28 -0.2588 0.3452
-6 11 1 -2.8807 -0.0171
-6 11 2 -2.0739 -0.0533
-6 11 3 -3.6203 0.1367
-6 11 4 -1.9042 -0.0196
-6 11 5 -3.9338 0.0912
-6 11 6 -1.9760 0.1346
-6 11 7 -4.1181 -0.1263
-6 11 8 -2.0734 0.1157
-6 11 9 -4.0468 -0.1563
-6 11 10 -2.1760 -0.1357
-6 11 11 -3.4566 -0.0560
-6 11 12 -2.1293 -0.2567
-6 11 13 -2.7923 -0.0816
-6 11 14 -1.7503 -0.0888
-6 11 15 -2.6056 -0.0602
-6 11 16 -1.1683 0.1275
-6 11 17 -2.6730 0.0854
-6 11 18 -0.8044 0.0820
-6 11 19 -2.5694 0.0552
-6 11 20 -0.8775 -0.0801
-6 11 21 -2.1496 -0.1255
-6 11 22 -0.8486 -0.0755
-6 11 23 -1.3539 -0.2284
-6 11 24 -0.2974 -0.2158
-6 11 25 -0.4982 -0.3049
-6 11 26 0.1603 -0.5726
-6 11 27 -0.0889 -0.2864
-6 12 1 1.7257 0.0106
-6 12 2 1.8106 -0.0482
-6 12 3 1.1887 -0.0727
-6 12 4 2.5300 -0.0555
-6 12 5 0.9797 -0.0176
-6 12 6 2.9666 -0.0292
-6 12 7 1.3427 0.0385
-6 12 8 3.1255 0.1885
-6 12 9 1.8157 0.0252
-6 12 10 3.0514 0.3065
-6 12 11 1.9913 0.0789
-6 12 12 2.6763 0.1154
-6 12 13 1.8303 0.1077
-6 12 14 2.2076 -0.1109
-6 12 15 1.3958 0.0363
-6 12 16 2.1435 -0.0450
-6 12 17 0.9634 -0.0117
-6 12 18 2.5508 0.1007
-6 12 19 0.7196 -0.0481
-6 12 20 2.6075 0.0143
-6 12 21 0.4922 0.0048
-6 12 22 1.7704 0.0212
-6 12 23 0.2917 0.2524
-6 12 24 0.7600 0.2875
-6 12 25 0.1742 0.3629
-6 13 1 -0.4629 0.0634
-6 13 2 -1.1834 0.0141
-6 13 3 -1.0109 0.0036
-6 13 4 -0.9522 0.1072
-6 13 5 -1.7541 -0.1038
-6 13 6 -1.0251 0.0423
-6 13 7 -2.3250 -0.0883
-6 13 8 -1.4835 -0.0551
-6 13 9 -2.3011 -0.0663
-6 13 10 -1.8717 -0.0380
-6 13 11 -1.8216 -0.1060
-6 13 12 -1.8292 -0.0382
-6 13 13 -1.3901 -0.1348
-6 13 14 -1.5477 -0.1228
-6 13 15 -1.4969 -0.0831
-6 13 16 -1.2782 -0.0332
-6 13 17 -2.0167 0.1254
-6 13 18 -0.8620 0.2684
-6 13 19 -2.2514 0.2448
-6 13 20 -0.3127 0.3142
-6 13 21 -1.9632 0.0427
-6 13 22 -0.0807 0.0072
-6 13 23 -1.3231 -0.0822
-6 14 1 1.1399 0.0348
-6 14 2 0.0684 -0.0416
-6 14 3 1.3973 0.0342
-6 14 4 0.5994 -0.0044
-6 14 5 1.6111 -0.1233
-6 14 6 1.2251 0.0146
-6 14 7 1.6245 -0.1849
-6 14 8 1.4612 -0.0052
-6 14 9 1.5967 0.0225
-6 14 10 1.0962 0.0657
-6 14 11 1.6304 0.2622
-6 14 12 0.5961 0.1736
-6 14 13 1.6353 0.2498
-6 14 14 0.4789 0.0234
-6 14 15 1.4090 -0.0978
-6 14 16 0.7249 -0.2987
-6 14 17 0.8298 -0.4464
-6 14 18 1.1668 -0.3390
-6 14 20 1.6026 -0.1569
-6 14 21 0.1150 -0.3069
-6 14 22 1.5011 -0.1225
-6 15 1 0.3160 -0.1375
-6 15 2 -1.5040 -0.0360
-6 15 3 -0.0573 0.1004
-6 15 4 -2.0275 0.0105
-6 15 5 -0.3292 0.2703
-6 15 6 -2.1759 0.0758
-6 15 7 -0.5487 0.1300
-6 15 8 -1.9026 -0.0042
-6 15 9 -0.5543 -0.0430
-6 15 10 -1.5188 -0.2361
-6 15 11 -0.1350 -0.0239
-6 15 12 -1.2419 -0.2729
-6 15 13 0.4446 0.1395
-6 15 14 -0.8924 -0.0258
-6 15 15 0.6474 0.2726
-6 15 16 -0.5127 0.1699
-6 16 1 1.2376 0.0651
-6 16 2 -0.3274 0.0288
-6 16 3 1.9183 -0.0779
-6 16 4 -0.0326 -0.1531
-6 16 5 2.2543 0.0029
-6 16 6 0.2159 -0.3653
-6 16 7 2.1931 0.0954
-6 16 8 0.1561 -0.3366
-6 16 9 1.6081 0.1327
-6 16 10 -0.2055 -0.1842
-6 16 11 0.7761 0.2584
-6 16 12 -0.8242 -0.1585
-6 16 13 0.2122 0.3952
-6 16 14 -1.2926 -0.1419
-6 17 1 0.1796 0.0164
-6 17 2 -1.2034 -0.1899
-6 17 3 0.2166 0.1688
-6 17 4 -1.9314 0.0175
-6 17 5 0.0461 0.3372
-6 17 6 -1.9036 0.1211
-6 17 7 -0.0454 0.4866
-6 17 8 -1.3766 -0.0828
-6 17 9 0.2238 0.4158
-6 17 10 -0.6497 -0.3147
-6 17 11 0.6986 0.1487
-6 18 4 -0.0498 -0.4266
-6 18 5 1.1174 0.0045
-6 18 6 -0.1368 -0.4837
-6 18 7 1.0263 -0.0315
-5 0 2 -2.8432 -0.0993
-5 0 4 -1.6720 -0.2432
-5 0 6 -1.6505 0.1360
-5 0 8 -1.8189 0.3203
-5 0 10 -1.9622 0.0101
-5 0 12 -2.0327 -0.2417
-5 0 14 -2.0208 -0.1897
-5 0 16 -2.1891 -0.0547
-5 0 18 -2.4648 0.0539
-5 0 20 -2.2851 0.0585
-5 0 22 -1.5383 -0.1320
-5 0 24 -0.7906 -0.2676
-5 0 26 -0.3591 -0.0647
-5 0 28 -0.0605 0.1852
-5 0 30 0.1771 0.1122
-5 0 32 0.3320 -0.0284
-5 0 34 0.5500 0.0510
-5 1 1 4.2614 0.0809
-5 1 2 0.3926 0.2425
-5 1 3 2.4095 -0.2057
-5 1 4 1.7692 -0.0064
-5 1 5 1.5610 -0.1193
-5 1 6 2.4664 -0.2001
-5 1 7 1.9474 0.1226
-5 1 8 2.7021 0.0477
-5 1 9 2.6106 0.0995
-5 1 10 2.8112 0.2826
-5 1 11 2.6202 -0.0345
-5 1 12 2.6998 0.2238
-5 1 13 2.2027 -0.0131
-5 1 14 2.3939 0.0671
-5 1 15 2.0390 0.0426
-5 1 16 1.9710 -0.0687
-5 1 17 2.2138 0.0320
-5 1 18 1.3267 -0.1195
-5 1 19 2.3340 0.0815
-5 1 20 0.5907 -0.0101
-5 1 21 2.0708 0.1478
-5 1 22 0.1408 0.0619
-5 1 23 1.3608 0.0728
-5 1 24 0.0517 -0.1023
-5 1 25 0.5389 -0.0164
-5 1 26 0.1511 -0.2500
-5 1 27 0.1180 0.0263
-5 1 28 0.3926 -0.1130
-5 1 29 0.0734 0.0328
-5 1 30 0.6165 0.1012
-5 1 31 -0.1266 -0.0713
-5 1 32 0.4684 0.1847
-5 1 33 -0.5710 -0.0869
-5 1 34 0.0105 0.2656
-5 1 35 -0.7811 -0.0014
-5 2 1 -0.3248 0.2521
-5 2 2 -3.2623 0.0181
-5 2 3 -1.8505 0.0495
-5 2 4 -2.8149 0.2290
-5 2 5 -3.9191 -0.3330
-5 2 6 -2.9082 0.0923
-5 2 7 -5.5208 -0.1975
-5 2 8 -3.4263 -0.1574
-5 2 9 -5.7013 0.1266
-5 2 10 -3.6971 -0.1566
-5 2 11 -5.0021 0.0540
-5 2 12 -3.3141 0.0453
-5 2 13 -4.4173 -0.1648
-5 2 14 -2.5712 0.1906
-5 2 15 -3.9889 -0.1441
-5 2 16 -2.0392 0.0916
-5 2 17 -3.2717 -0.0371
-5 2 18 -1.9936 -0.1452
-5 2 19 -2.1512 0.0271
-5 2 20 -2.0754 -0.1823
-5 2 21 -0.8195 0.1366
-5 2 22 -1.7275 -0.0058
-5 2 23 0.2195 0.1627
-5 2 24 -1.0581 0.0487
-5 2 25 0.3365 0.0281
-5 2 26 -0.6106 -0.0461
-5 2 27 -0.3189 0.0028
-5 2 28 -0.3894 -0.0389
-5 2 29 -0.7908 0.1027
-5 2 30 -0.0015 0.0261
-5 2 31 -0.6105 0.0066
-5 2 32 0.5015 -0.0203
-5 2 33 -0.1506 -0.2061
-5 2 34 0.7422 -0.0554
-5 3 1 2.8149 -0.1425
-5 3 2 2.5586 0.0144
-5 3 3 3.5843 0.1672
-5 3 4 4.7040 -0.0131
-5 3 5 4.7377 0.0896
-5 3 6 6.4473 0.1147
-5 3 7 5.2281 -0.2121
-5 3 8 7.3762 0.1781
-5 3 9 4.9279 -0.1538
-5 3 10 7.2560 0.0222
-5 3 11 4.3299 0.0792
-5 3 12 6.3625 -0.1347
-5 3 13 3.5509 0.0751
-5 3 14 5.3926 -0.0062
-5 3 15 2.6677 -0.0351
-5 3 16 4.7145 0.2127
-5 3 17 1.9951 -0.0754
-5 3 18 3.7920 0.1048
-5 3 19 1.5767 -0.0887
-5 3 20 2.0758 -0.1460
-5 3 21 1.2922 -0.0075
-5 3 22 0.2533 -0.0880
-5 3 23 1.2153 0.1259
-5 3 24 -0.5515 0.0813
-5 3 25 1.2046 0.0754
-5 3 26 -0.3487 0.0030
-5 3 27 0.8896 -0.0439
-5 3 28 0.0745 -0.0917
-5 3 29 0.3286 0.0304
-5 3 30 0.2662 0.0055
-5 3 31 -0.1781 0.0987
-5 3 32 0.1125 0.0536
-5 3 33 -0.5952 -0.0197
-5 3 34 -0.3260 -0.0218
-5 4 1 -2.8955 -0.1428
-5 4 2 -3.9194 0.1583
-5 4 3 -5.2077 -0.1938
-5 4 4 -5.4333 0.1065
-5 4 5 -7.0142 0.0335
-5 4 6 -6.5050 -0.1079
-5 4 7 -7.8076 0.0994
-5 4 8 -6.7940 -0.0760
-5 4 9 -7.7741 -0.0396
-5 4 10 -6.0182 0.1532
-5 4 11 -7.1966 -0.1067
-5 4 12 -4.5837 0.1358
-5 4 13 -6.4051 -0.0623
-5 4 14 -3.2976 -0.0894
-5 4 15 -5.6067 0.0409
-5 4 16 -2.3391 -0.0574
-5 4 17 -4.5378 0.1032
-5 4 18 -1.4238 0.1306
-5 4 19 -3.0180 -0.0446
-5 4 20 -0.8170 0.0408
-5 4 21 -1.4096 -0.2196
-5 4 22 -0.8846 -0.1294
-5 4 23 -0.1055 -0.1266
-5 4 24 -1.1757 -0.0507
-5 4 25 0.6416 0.0013
-5 4 26 -1.1211 0.0368
-5 4 27 0.6298 -0.0595
-5 4 28 -0.7532 -0.0246
-5 4 29 0.2643 -0.0128
-5 4 30 -0.2286 -0.0282
-5 4 31 0.3168 0.1742
-5 4 32 0.3168 0.0273
-5 4 33 0.7051 0.1276
-5 4 34 0.5657 0.0091
-5 5 1 3.2786 0.0519
-5 5 2 5.2730 -0.0257
-5 5 3 5.7738 -0.0205
-5 5 4 6.6784 0.1753
-5 5 5 7.3323 -0.0715
-5 5 6 7.6617 0.1483
-5 5 7 7.6882 -0.0023
-5 5 8 7.7312 -0.1138
-5 5 9 7.0707 0.0710
-5 5 10 6.9272 -0.1637
-5 5 11 5.9270 0.0593
-5 5 12 5.9907 0.0479
-5 5 13 4.5468 -0.0877
-5 5 14 5.3055 0.0823
-5 5 15 2.9616 -0.1813
-5 5 16 4.5454 -0.0597
-5 5 17 1.5521 0.0406
-5 5 18 3.5187 -0.0014
-5 5 19 0.8772 0.2635
-5 5 20 2.3359 0.1690
-5 5 21 0.7635 0.0955
-5 5 22 1.0744 0.1901
-5 5 23 0.7418 -0.0991
-5 5 24 0.0389 0.1333
-5 5 25 0.8161 -0.0124
-5 5 26 -0.4448 0.0474
-5 5 27 0.8503 -0.0037
-5 5 28 -0.5782 -0.0510
-5 5 29 0.4663 -0.1435
-5 5 30 -0.6433 -0.0379
-5 5 31 -0.0433 -0.0920
-5 5 32 -0.6435 -0.0451
-5 5 33 -0.1320 0.0128
-5 6 1 -5.4857 -0.0970
-5 6 2 -5.0913 -0.0888
-5 6 3 -6.5990 -0.0399
-5 6 4 -7.1736 -0.0861
-5 6 5 -6.9510 0.0061
-5 6 6 -7.9840 0.0462
-5 6 7 -6.7624 0.0110
-5 6 8 -7.5169 0.0632
-5 6 9 -6.2461 -0.0237
-5 6 10 -6.4722 -0.0379
-5 6 11 -5.4767 0.0520
-5 6 12 -5.3153 -0.0239
-5 6 13 -4.4229 0.1678
-5 6 14 -4.0281 0.0468
-5 6 15 -3.4827 0.0063
-5 6 16 -2.7081 -0.0172
-5 6 17 -3.0924 -0.2150
-5 6 18 -1.6012 -0.1011
-5 6 19 -2.7628 -0.0932
-5 6 20 -0.8505 -0.1076
-5 6 21 -1.9067 0.0566
-5 6 22 -0.5805 -0.0793
-5 6 23 -0.9333 -0.0721
-5 6 24 -0.5998 0.0630
-5 6 25 -0.3467 -0.1462
-5 6 26 -0.4465 0.1924
-5 6 27 -0.0201 -0.0347
-5 6 28 -0.2226 0.0953
-5 6 29 0.1870 0.0334
-5 6 30 -0.2744 0.1024
-5 6 31 0.3010 0.0964
-5 6 32 -0.3015 0.3961
-5 7 1 4.4969 0.0085
-5 7 2 6.1335 0.0153
-5 7 3 6.2249 0.0084
-5 7 4 6.2748 -0.0433
-5 7 5 7.1270 0.0146
-5 7 6 5.9070 -0.0007
-5 7 7 7.1243 0.0534
-5 7 8 5.4226 0.0226
-5 7 9 6.5590 0.0306
-5 7 10 4.7148 -0.0514
-5 7 11 5.6583 -0.0980
-5 7 12 3.7251 -0.0417
-5 7 13 4.6302 -0.0607
-5 7 14 2.8547 0.0456
-5 7 15 3.7549 0.1010
-5 7 16 2.3372 -0.0102
-5 7 17 2.8624 0.0555
-5 7 18 2.0362 -0.0642
-5 7 19 1.7727 -0.0505
-5 7 20 1.9092 0.0566
-5 7 21 0.8941 0.0141
-5 7 22 1.7649 0.0743
-5 7 23 0.4910 0.0630
-5 7 24 1.2793 -0.0281
-5 7 25 0.3237 -0.0317
-5 7 26 0.7695 0.0456
-5 7 27 0.1919 -0.2340
-5 7 28 0.6405 0.0572
-5 7 29 0.0489 -0.4734
-5 7 30 0.4556 -0.2020
-5 7 31 0.0005 -0.5302
-5 7 32 -0.0527 -0.2615
-5 8 1 -5.0496 -0.0049
-5 8 2 -5.1822 -0.0031
-5 8 3 -5.2956 -0.0485
-5 8 4 -5.9125 -0.1265
-5 8 5 -5.0166 0.0039
-5 8 6 -6.2143 -0.1292
-5 8 7 -4.5869 0.0238
-5 8 8 -5.9706 0.0605
-5 8 9 -4.1281 0.0403
-5 8 10 -5.3610 0.1003
-5 8 11 -3.4244 0.0210
-5 8 12 -4.8908 -0.0197
-5 8 13 -2.5427 -0.0373
-5 8 14 -4.4510 0.0516
-5 8 15 -1.7789 -0.0061
-5 8 16 -3.5963 0.1291
-5 8 17 -1.3908 0.0484
-5 8 18 -2.5941 -0.0708
-5 8 19 -1.4550 0.0284
-5 8 20 -1.8363 -0.1790
-5 8 21 -1.6483 -0.0212
-5 8 22 -1.1403 -0.0010
-5 8 23 -1.6551 -0.0725
-5 8 24 -0.4799 0.1383
-5 8 25 -1.4775 0.0090
-5 8 26 -0.0874 0.2352
-5 8 27 -1.0935 0.1937
-5 8 28 0.1249 0.4377
-5 8 29 -0.6784 0.1085
-5 8 30 0.1875 0.5375
-5 9 1 4.3257 0.1632
-5 9 2 3.8423 0.1061
-5 9 3 4.9282 0.0661
-5 9 4 3.7198 0.1122
-5 9 5 5.0015 -0.0160
-5 9 6 3.5631 -0.1067
-5 9 7 4.9481 0.0251
-5 9 8 3.2935 -0.2000
-5 9 9 4.9231 0.0113
-5 9 10 3.0260 0.0049
-5 9 11 4.7745 -0.0796
-5 9 12 2.5720 0.0807
-5 9 13 4.4111 -0.0968
-5 9 14 1.6790 -0.0007
-5 9 15 3.9103 0.0135
-5 9 16 0.9397 0.0742
-5 9 17 3.2943 0.0821
-5 9 18 0.9513 0.1206
-5 9 19 2.4594 0.0609
-5 9 20 1.3131 -0.0339
-5 9 21 1.5991 0.0927
-5 9 22 1.4330 -0.1442
-5 9 23 0.9990 0.0220
-5 9 24 1.2333 -0.1000
-5 9 25 0.4490 -0.2505
-5 9 26 0.9558 0.0169
-5 9 27 -0.0825 -0.3468
-5 9 28 0.8793 0.0846
-5 9 29 -0.1483 -0.3132
-5 10 1 -2.5885 -0.0592
-5 10 2 -3.7188 -0.0820
-5 10 3 -2.0462 0.0669
-5 10 4 -4.0446 -0.0016
-5 10 5 -1.7761 0.0205
-5 10 6 -4.1010 0.1394
-5 10 7 -2.1177 0.0077
-5 10 8 -4.1456 0.0260
-5 10 9 -2.4995 0.1251
-5 10 10 -4.3615 -0.0928
-5 10 11 -2.2968 0.0923
-5 10 12 -4.3478 -0.0172
-5 10 13 -1.6448 -0.1489
-5 10 14 -3.9450 0.0018
-5 10 15 -0.9974 -0.2165
-5 10 16 -3.3769 -0.0717
-5 10 17 -0.5616 -0.0394
-5 10 18 -2.7030 -0.0973
-5 10 19 -0.5192 0.0284
-5 10 20 -1.9509 -0.0636
-5 10 21 -0.8494 0.0075
-5 10 22 -1.2164 -0.0096
-5 10 23 -0.9974 0.0937
-5 10 24 -0.6646 -0.0297
-5 10 25 -0.7420 0.0940
-5 10 26 -0.4692 0.0331
-5 10 27 -0.5494 0.0217
-5 10 28 -0.3080 0.4243
-5 10 29 -0.4922 0.1389
-5 11 1 2.3471 -0.1152
-5 11 2 0.8488 0.1036
-5 11 3 2.7348 -0.0295
-5 11 4 0.4569 -0.0424
-5 11 5 3.2462 0.0736
-5 11 6 0.5614 -0.1020
-5 11 7 3.7587 -0.0229
-5 11 8 1.2661 -0.0069
-5 11 9 3.9454 -0.0987
-5 11 10 1.8841 -0.0038
-5 11 11 3.8981 0.0485
-5 11 12 1.7014 -0.0121
-5 11 13 3.7378 0.1330
-5 11 14 0.8954 0.0922
-5 11 15 3.2684 0.0435
-5 11 16 0.1812 0.1971
-5 11 17 2.5719 0.0511
-5 11 18 0.0327 0.1180
-5 11 19 1.9674 0.1159
-5 11 20 0.2369 -0.1112
-5 11 21 1.4414 0.0490
-5 11 22 0.4066 -0.1567
-5 11 23 0.9579 -0.0530
-5 11 24 0.5358 -0.0677
-5 11 25 0.6133 -0.1748
-5 11 26 0.4491 -0.2491
-5 11 27 0.2667 -0.3398
-5 11 28 -0.0206 -0.3985
-5 12 1 -0.3912 -0.0815
-5 12 2 -1.6734 0.0739
-5 12 3 0.2394 -0.1698
-5 12 4 -2.2714 0.1069
-5 12 5 0.1669 -0.0456
-5 12 6 -2.8917 -0.0210
-5 12 7 -0.3805 0.1825
-5 12 8 -3.4634 -0.0380
-5 12 9 -0.9870 0.1637
-5 12 10 -3.5580 0.0479
-5 12 11 -1.2796 -0.0248
-5 12 12 -3.1705 -0.0115
-5 12 13 -0.9323 -0.1518
-5 12 14 -2.7127 -0.1761
-5 12 15 -0.1993 -0.2008
-5 12 16 -2.3806 -0.1438
-5 12 17 0.3120 -0.0926
-5 12 18 -1.9328 0.1142
-5 12 19 0.3796 0.1300
-5 12 20 -1.3166 0.2112
-5 12 21 0.0919 0.2600
-5 12 22 -0.9161 0.1175
-5 12 23 -0.2213 0.3428
-5 12 24 -0.6907 0.2284
-5 12 25 -0.1438 0.3665
-5 13 1 0.4759 -0.0015
-5 13 2 -0.0139 0.0490
-5 13 3 1.3864 -0.0150
-5 13 4 -0.2983 0.1182
-5 13 5 2.1523 -0.1459
-5 13 6 0.0699 0.0083
-5 13 7 2.5635 -0.1342
-5 13 8 0.6241 -0.1801
-5 13 9 2.6978 0.0539
-5 13 10 0.9033 -0.1114
-5 13 11 2.5344 0.1881
-5 13 12 0.8205 0.1541
-5 13 13 2.1363 0.1809
-5 13 14 0.3876 0.1991
-5 13 15 1.6988 0.0022
-5 13 16 -0.3262 -0.0459
-5 13 17 1.2934 -0.2093
-5 13 18 -0.8485 -0.2126
-5 13 19 1.0488 -0.2727
-5 13 20 -0.6731 -0.2406
-5 13 21 0.9234 -0.3460
-5 13 22 -0.1215 -0.3653
-5 13 23 0.6009 -0.4173
-5 14 1 -0.6090 -0.0760
-5 14 2 -0.3578 -0.0876
-5 14 3 -0.4377 0.0052
-5 14 4 -1.2247 -0.0249
-5 14 5 -0.3376 0.0584
-5 14 6 -1.8208 0.1177
-5 14 7 -0.5559 -0.0063
-5 14 8 -1.9459 0.0729
-5 14 9 -0.8902 -0.0347
-5 14 10 -1.7258 -0.1247
-5 14 11 -0.8916 -0.0360
-5 14 12 -1.2612 -0.1499
-5 14 13 -0.4221 -0.0296
-5 14 14 -0.6223 -0.0020
-5 14 15 0.3228 0.0038
-5 14 16 -0.2318 0.0541
-5 14 17 0.8417 0.0619
-5 14 18 -0.4057 0.1309
-5 14 19 0.8177 0.2621
-5 14 20 -0.7027 0.3825
-5 14 21 0.5026 0.4700
-5 14 22 -0.6578 0.5036
-5 15 1 -0.1567 0.0473
-5 15 2 0.9429 0.1125
-5 15 3 0.2675 -0.0094
-5 15 4 1.1277 0.0049
-5 15 5 0.8444 0.0384
-5 15 6 1.0876 -0.0849
-5 15 7 1.3144 -0.0359
-5 15 8 0.9766 -0.0191
-5 15 9 1.1678 -0.1225
-5 15 10 0.8057 0.0564
-5 15 11 0.4569 -0.0262
-5 15 12 0.3509 0.1099
-5 15 13 -0.3258 0.1472
-5 15 14 -0.2206 0.2412
-5 15 15 -0.6898 0.1876
-5 15 16 -0.5271 0.1735
-5 15 17 -0.4988 -0.0107
-5 16 1 -0.7158 0.0590
-5 16 2 0.0674 -0.1207
-5 16 3 -1.1605 -0.0946
-5 16 4 -0.2325 0.1233
-5 16 5 -1.4927 -0.0550
-5 16 6 -0.4569 0.2050
-5 16 7 -1.3225 0.0883
-5 16 8 -0.5584 0.1570
-5 16 9 -0.7916 -0.0222
-5 16 10 -0.1887 0.0977
-5 16 11 -0.3105 -0.3317
-5 16 12 0.5662 -0.0998
-5 16 13 0.0066 -0.4772
-5 16 14 1.0844 -0.2471
-5 17 1 -0.3600 0.0750
-5 17 2 0.8396 -0.0793
-5 17 3 -0.1791 0.0368
-5 17 4 1.0612 -0.0815
-5 17 5 0.0542 -0.2024
-5 17 6 1.1366 0.0843
-5 17 7 0.1366 -0.3242
-5 17 8 0.9686 0.1548
-5 17 9 0.0404 -0.1841
-5 17 10 0.4950 0.3064
-5 17 11 -0.2579 -0.0158
-5 18 1 -0.0146 -0.0611
-5 18 2 0.2813 0.1688
-5 18 3 -0.4909 -0.0625
-5 18 4 0.3278 0.0867
-5 18 5 -0.7214 0.0089
-5 18 6 0.0763 0.1757
-4 0 2 -1.4563 0.4952
-4 0 4 -1.3916 -0.1565
-4 0 6 -0.1017 -0.3228
-4 0 8 2.4441 0.0249
-4 0 10 4.8160 0.1302
-4 0 12 5.6249 -0.0435
-4 0 14 5.1410 -0.1470
-4 0 16 4.3376 -0.1477
-4 0 18 3.6284 -0.0464
-4 0 20 2.9488 0.1379
-4 0 22 2.1074 0.1598
-4 0 24 1.0360 -0.0214
-4 0 26 0.1050 -0.0654
-4 0 28 -0.2167 0.0908
-4 0 30 -0.1495 0.0887
-4 0 32 -0.3157 -0.0949
-4 0 34 -0.6793 -0.1091
-4 1 1 0.8630 -0.1007
-4 1 2 -3.6162 0.3291
-4 1 3 1.5497 -0.1800
-4 1 4 -4.8453 0.3278
-4 1 5 0.4148 -0.1689
-4 1 6 -5.7434 -0.1062
-4 1 7 -1.8888 0.0974
-4 1 8 -6.0191 -0.1917
-4 1 9 -4.0178 0.2162
-4 1 10 -5.1995 0.0690
-4 1 11 -5.1708 0.0561
-4 1 12 -3.7642 0.1554
-4 1 13 -5.2370 -0.0493
-4 1 14 -2.4967 0.0299
-4 1 15 -4.6162 0.0036
-4 1 16 -1.6019 -0.1171
-4 1 17 -3.9145 0.0414
-4 1 18 -0.9745 -0.1922
-4 1 19 -3.3043 0.0557
-4 1 20 -0.4511 -0.0780
-4 1 21 -2.4647 0.0926
-4 1 22 0.1179 0.1354
-4 1 23 -1.3703 0.0477
-4 1 24 0.5219 0.1460
-4 1 25 -0.5107 -0.0604
-4 1 26 0.3862 -0.0037
-4 1 27 -0.1314 -0.0547
-4 1 28 -0.1188 0.0104
-4 1 29 0.0411 0.0246
-4 1 30 -0.4425 0.1297
-4 1 31 0.2213 0.0151
-4 1 32 -0.4601 0.0603
-4 1 33 0.3687 -0.0026
-4 1 34 -0.3857 -0.0851
-4 1 35 0.4656 0.0672
-4 2 1 4.8807 -0.0684
-4 2 2 -0.1795 -0.0389
-4 2 3 8.1552 0.1726
-4 2 4 0.1324 0.0997
-4 2 5 10.6022 -0.0875
-4 2 6 1.7475 0.1240
-4 2 7 10.9837 -0.2942
-4 2 8 3.7142 -0.0934
-4 2 9 9.7374 -0.0671
-4 2 10 4.9104 -0.2133
-4 2 11 7.8304 0.1238
-4 2 12 4.9943 -0.1014
-4 2 13 5.7818 0.0506
-4 2 14 4.3861 0.0860
-4 2 15 3.9779 -0.0075
-4 2 16 3.7484 0.1346
-4 2 17 2.5721 -0.0191
-4 2 18 3.2439 -0.0561
-4 2 19 1.2670 -0.0866
-4 2 20 2.5590 -0.2407
-4 2 21 0.0087 -0.0524
-4 2 22 1.7007 -0.1435
-4 2 23 -0.7315 0.0808
-4 2 24 1.0148 0.0358
-4 2 25 -0.7586 0.0549
-4 2 26 0.5658 0.0302
-4 2 27 -0.3766 -0.0623
-4 2 28 0.2475 0.0021
-4 2 29 0.1969 -0.0283
-4 2 30 0.1131 0.0814
-4 2 31 0.7551 0.0246
-4 2 32 0.0983 0.0613
-4 2 33 0.8544 -0.0439
-4 2 34 -0.0197 -0.0813
-4 3 1 -1.2066 -0.3126
-4 3 2 -9.3250 0.0905
-4 3 3 -2.0154 0.0078
-4 3 4 -12.2785 -0.0779
-4 3 5 -2.5697 0.3337
-4 3 6 -13.9036 -0.0556
-4 3 7 -3.3555 0.1210
-4 3 8 -13.3952 0.1268
-4 3 9 -4.4087 -0.1361
-4 3 10 -11.0964 0.1544
-4 3 11 -4.8133 -0.0488
-4 3 12 -8.3236 -0.0595
-4 3 13 -4.2116 0.0723
-4 3 14 -6.1441 -0.1758
-4 3 15 -3.2419 0.0744
-4 3 16 -4.4612 0.0443
-4 3 17 -2.4653 0.0779
-4 3 18 -2.6931 0.2366
-4 3 19 -2.0172 0.0357
-4 3 20 -0.9367 0.0625
-4 3 21 -1.8208 -0.0101
-4 3 22 0.3394 -0.1453
-4 3 23 -1.5511 0.0799
-4 3 24 1.0397 -0.0993
-4 3 25 -1.0536 0.1185
-4 3 26 1.1150 -0.0577
-4 3 27 -0.6868 -0.0396
-4 3 28 0.4634 -0.1106
-4 3 29 -0.6249 -0.1175
-4 3 30 -0.4546 -0.0283
-4 3 31 -0.5367 -0.0249
-4 3 32 -0.8995 0.1024
-4 3 33 -0.3465 -0.0314
-4 3 34 -0.7169 0.0452
-4 4 1 9.9024 0.0177
-4 4 2 2.8107 -0.0036
-4 4 3 12.4451 -0.1643
-4 4 4 3.7770 0.0507
-4 4 5 13.8874 -0.0026
-4 4 6 4.3609 -0.1136
-4 4 7 14.0810 0.1857
-4 4 8 4.3640 -0.2218
-4 4 9 12.7084 0.0715
-4 4 10 4.0231 -0.0185
-4 4 11 10.1588 -0.0847
-4 4 12 3.5984 0.1718
-4 4 13 7.5396 -0.1015
-4 4 14 2.9052 -0.0028
-4 4 15 5.5080 -0.0593
-4 4 16 1.9193 -0.1904
-4 4 17 3.9852 0.0268
-4 4 18 1.2974 -0.0255
-4 4 19 2.5876 0.0534
-4 4 20 1.3801 0.1180
-4 4 21 0.9624 -0.0301
-4 4 22 1.5647 -0.0410
-4 4 23 -0.6203 0.0292
-4 4 24 1.4111 -0.1486
-4 4 25 -1.3516 0.2191
-4 4 26 1.1880 -0.0405
-4 4 27 -1.0477 0.1737
-4 4 28 1.0831 0.0543
-4 4 29 -0.3110 -0.0120
-4 4 30 1.0083 0.0873
-4 4 31 0.4337 0.0057
-4 4 32 0.9320 0.0963
-4 4 33 0.9146 0.0338
-4 5 1 -3.2615 0.0810
-4 5 2 -11.6298 -0.1245
-4 5 3 -4.3782 0.0939
-4 5 4 -12.8767 -0.0679
-4 5 5 -4.8864 -0.0088
-4 5 6 -12.8532 0.0894
-4 5 7 -4.7649 -0.0008
-4 5 8 -11.6700 0.0091
-4 5 9 -4.1411 0.0527
-4 5 10 -9.9327 -0.1516
-4 5 11 -3.2988 0.0834
-4 5 12 -8.0216 -0.0279
-4 5 13 -2.3755 0.0564
-4 5 14 -6.1448 0.1648
-4 5 15 -1.6119 -0.0860
-4 5 16 -4.7042 0.0731
-4 5 17 -1.2672 -0.1225
-4 5 18 -3.6861 -0.0628
-4 5 19 -1.1481 0.0632
-4 5 20 -2.4448 -0.0115
-4 5 21 -1.0834 0.1137
-4 5 22 -0.8119 -0.0006
-4 5 23 -1.2476 -0.0280
-4 5 24 0.5646 -0.1150
-4 5 25 -1.4705 0.0040
-4 5 26 1.0973 -0.2021
-4 5 27 -1.4207 0.0961
-4 5 28 0.6880 -0.1942
-4 5 29 -1.3575 -0.0336
-4 5 30 -0.2077 -0.0156
-4 5 31 -1.4602 -0.0839
-4 5 32 -0.7397 0.2350
-4 6 1 10.7631 -0.0805
-4 6 2 4.2342 -0.0076
-4 6 3 11.1068 0.0205
-4 6 4 4.9903 -0.1043
-4 6 5 10.7299 0.0581
-4 6 6 4.8403 -0.0146
-4 6 7 9.8297 0.0396
-4 6 8 4.2618 0.1256
-4 6 9 8.5790 -0.0222
-4 6 10 3.5484 0.0442
-4 6 11 7.0699 -0.0629
-4 6 12 2.7277 -0.1043
-4 6 13 5.7177 0.0476
-4 6 14 2.0078 -0.0605
-4 6 15 4.9224 0.0636
-4 6 16 1.5519 0.0303
-4 6 17 4.2679 -0.1735
-4 6 18 1.2482 0.0287
-4 6 19 3.2410 -0.2102
-4 6 20 1.0895 0.0284
-4 6 21 2.0503 0.0898
-4 6 22 1.1093 0.0198
-4 6 23 0.9521 0.2328
-4 6 24 1.1874 0.0132
-4 6 25 0.0451 0.1282
-4 6 26 1.3775 0.0429
-4 6 27 -0.2717 0.0573
-4 6 28 1.6645 -0.0915
-4 6 29 0.1066 -0.0287
-4 6 30 1.6457 -0.3169
-4 6 31 0.5542 -0.1765
-4 6 32 1.2554 -0.2148
-4 7 1 -3.0532 -0.0068
-4 7 2 -9.7668 0.0431
-4 7 3 -4.0566 -0.0457
-4 7 4 -8.9307 -0.0653
-4 7 5 -4.4495 -0.0641
-4 7 6 -7.9009 -0.0914
-4 7 7 -4.2528 -0.0729
-4 7 8 -6.8910 0.0320
-4 7 9 -3.6956 -0.0104
-4 7 10 -5.8801 0.0782
-4 7 11 -3.1377 -0.0142
-4 7 12 -5.0186 0.0058
-4 7 13 -2.8658 -0.0022
-4 7 14 -4.3589 0.0370
-4 7 15 -2.5411 0.1703
-4 7 16 -3.8102 0.1028
-4 7 17 -1.8879 0.1591
-4 7 18 -3.3949 0.0339
-4 7 19 -1.3679 -0.1550
-4 7 20 -2.9236 -0.0223
-4 7 21 -1.2538 -0.2943
-4 7 22 -2.0920 -0.0393
-4 7 23 -1.2375 -0.0975
-4 7 24 -1.2132 -0.1218
-4 7 25 -1.1771 0.1395
-4 7 26 -0.7708 -0.0542
-4 7 27 -1.1909 0.2384
-4 7 28 -0.6298 0.1634
-4 7 29 -1.3330 0.2007
-4 7 30 -0.6001 0.1306
-4 7 31 -1.4572 0.1704
-4 7 32 -0.6697 -0.0349
-4 8 1 8.4372 0.0461
-4 8 2 2.5933 0.1156
-4 8 3 7.6736 -0.0015
-4 8 4 3.2720 0.1186
-4 8 5 6.4758 0.0193
-4 8 6 3.5370 -0.0165
-4 8 7 5.5121 -0.0011
-4 8 8 3.3972 -0.0151
-4 8 9 4.8574 -0.0403
-4 8 10 3.3581 0.0695
-4 8 11 4.3652 -0.0381
-4 8 12 3.4183 -0.0698
-4 8 13 3.8118 -0.0878
-4 8 14 3.1876 -0.1911
-4 8 15 3.1826 -0.0707
-4 8 16 2.7624 -0.0111
-4 8 17 2.8299 0.0849
-4 8 18 2.3066 0.1394
-4 8 19 2.7601 0.1439
-4 8 20 1.6883 0.0951
-4 8 21 2.5343 0.0399
-4 8 22 1.1201 0.0941
-4 8 23 1.9874 -0.0777
-4 8 24 0.9393 0.0697
-4 8 25 1.3756 -0.0828
-4 8 26 0.9878 -0.1053
-4 8 27 1.1144 0.0495
-4 8 28 1.0732 -0.2454
-4 8 29 1.2386 0.0402
-4 8 30 1.1698 -0.3267
-4 8 31 1.0801 -0.2226
-4 9 1 -1.4453 0.0273
-4 9 2 -6.1741 -0.0476
-4 9 3 -1.6966 -0.0038
-4 9 4 -5.3271 0.0607
-4 9 5 -2.2111 -0.1102
-4 9 6 -4.3865 0.0952
-4 9 7 -2.7513 -0.0607
-4 9 8 -3.9650 -0.0347
-4 9 9 -3.1045 0.0637
-4 9 10 -3.8762 0.0205
-4 9 11 -3.3126 0.1241
-4 9 12 -3.4162 0.1215
-4 9 13 -3.4025 0.0765
-4 9 14 -2.7390 -0.0486
-4 9 15 -3.2724 -0.0128
-4 9 16 -2.3388 -0.1632
-4 9 17 -2.7634 -0.0626
-4 9 18 -2.0966 -0.0308
-4 9 19 -1.9854 -0.1076
-4 9 20 -1.8620 0.0127
-4 9 21 -1.3096 -0.1108
-4 9 22 -1.7337 -0.0916
-4 9 23 -0.9050 -0.0438
-4 9 24 -1.6746 -0.1028
-4 9 25 -0.8127 -0.0085
-4 9 26 -1.5907 0.0581
-4 9 27 -0.9686 0.1573
-4 9 28 -1.3642 0.2815
-4 9 29 -0.8887 0.5399
-4 9 30 -0.8920 0.3093
-4 10 1 4.1307 -0.0869
-4 10 2 0.8372 0.0061
-4 10 3 3.6029 0.1098
-4 10 4 1.1645 -0.0553
-4 10 5 3.3183 0.1005
-4 10 6 1.6942 0.0684
-4 10 7 3.1944 -0.1112
-4 10 8 2.4673 0.0656
-4 10 9 3.0922 -0.1827
-4 10 10 2.9980 -0.1308
-4 10 11 2.9287 -0.0358
-4 10 12 3.1778 -0.1287
-4 10 13 2.5309 0.0686
-4 10 14 3.1627 -0.0004
-4 10 15 1.8338 0.0624
-4 10 16 2.7276 0.0284
-4 10 17 1.2279 0.1092
-4 10 18 1.8847 0.0829
-4 10 19 1.0935 0.1323
-4 10 20 1.1421 0.1866
-4 10 21 1.2021 0.0213
-4 10 22 0.8637 0.1772
-4 10 23 1.2430 -0.0644
-4 10 24 0.9327 -0.0649
-4 10 25 1.2257 -0.1418
-4 10 26 0.8356 -0.4385
-4 10 27 1.0296 -0.3136
-4 10 28 0.3693 -0.5324
-4 10 29 0.5996 -0.3094
-4 11 1 -0.2795 -0.0645
-4 11 2 -2.0667 0.0269
-4 11 3 -0.7704 -0.0852
-4 11 4 -1.6702 -0.0737
-4 11 5 -1.3367 0.0722
-4 11 6 -1.8755 -0.1245
-4 11 7 -1.7688 0.1640
-4 11 8 -2.2926 0.1023
-4 11 9 -2.2460 0.0571
-4 11 10 -2.3375 0.2275
-4 11 11 -2.7434 0.0103
-4 11 12 -1.9750 0.0725
-4 11 13 -2.8222 0.0594
-4 11 14 -1.3379 -0.1014
-4 11 15 -2.3714 -0.0312
-4 11 16 -0.6697 -0.1431
-4 11 17 -1.6762 -0.1422
-4 11 18 -0.3015 -0.0760
-4 11 19 -0.9373 -0.0725
-4 11 20 -0.3572 0.0109
-4 11 21 -0.4255 0.0403
-4 11 22 -0.6595 0.1433
-4 11 23 -0.3715 0.1244
-4 11 24 -0.7333 0.3637
-4 11 25 -0.4991 0.2299
-4 11 26 -0.3998 0.3781
-4 11 27 -0.4295 0.2865
-4 11 28 -0.1514 0.1390
-4 12 1 1.1497 0.0255
-4 12 2 0.3964 -0.0546
-4 12 3 0.6972 0.0476
-4 12 4 0.9727 0.0593
-4 12 5 0.6095 -0.0074
-4 12 6 1.5567 -0.0496
-4 12 7 0.9298 0.0134
-4 12 8 1.8482 -0.1949
-4 12 9 1.4335 -0.0066
-4 12 10 2.0316 -0.1053
-4 12 11 1.4932 -0.0966
-4 12 12 2.2151 0.0469
-4 12 13 0.9349 -0.0423
-4 12 14 2.0895 0.0450
-4 12 15 0.1926 0.0498
-4 12 16 1.4154 -0.0432
-4 12 17 -0.3578 -0.0075
-4 12 18 0.5002 -0.0362
-4 12 19 -0.4680 -0.1019
-4 12 20 -0.0417 -0.0107
-4 12 21 -0.1403 -0.1781
-4 12 22 -0.0818 -0.1461
-4 12 23 0.2154 -0.2314
-4 12 24 0.0565 -0.2413
-4 12 25 0.3231 -0.2371
-4 12 26 0.2157 -0.1681
-4 13 1 -0.0959 0.0441
-4 13 2 -0.3196 -0.1426
-4 13 3 -0.6877 0.0849
-4 13 4 -0.1358 -0.1605
-4 13 5 -1.0722 0.0225
-4 13 6 -0.2471 -0.0140
-4 13 7 -1.4113 -0.0444
-4 13 8 -0.5207 0.0301
-4 13 9 -1.6340 0.0383
-4 13 10 -0.7683 0.0151
-4 13 11 -1.6391 0.0943
-4 13 12 -0.5843 0.0838
-4 13 13 -1.4460 0.0751
-4 13 14 0.1561 0.1194
-4 13 15 -0.9415 0.0638
-4 13 16 0.9041 -0.0073
-4 13 17 -0.2422 0.0263
-4 13 18 1.0194 -0.0765
-4 13 19 0.2789 0.0412
-4 13 20 0.5852 0.1012
-4 13 21 0.4437 0.1105
-4 13 22 0.0996 0.2689
-4 13 23 0.2133 0.1270
-4 14 1 0.6902 -0.0539
-4 14 2 0.2866 0.0663
-4 14 3 0.1328 0.1009
-4 14 4 0.7794 -0.0582
-4 14 5 0.0739 0.2213
-4 14 6 0.9370 -0.0420
-4 14 7 0.2908 0.0566
-4 14 8 1.0127 0.0267
-4 14 9 0.3353 -0.1518
-4 14 10 0.9964 -0.0335
-4 14 11 0.0973 -0.1639
-4 14 12 0.7161 -0.0759
-4 14 13 -0.3994 -0.0422
-4 14 14 0.3177 0.0637
-4 14 15 -0.9396 0.1046
-4 14 16 0.0101 0.1169
-4 14 17 -1.1648 0.1165
-4 14 18 -0.3045 -0.0724
-4 14 19 -0.9593 0.0014
-4 14 20 -0.5361 -0.1821
-4 14 21 -0.3849 -0.0674
-4 14 22 -0.3806 -0.1247
-4 15 1 0.4514 -0.0534
-4 15 2 -0.6839 0.0944
-4 15 3 -0.1566 -0.1672
-4 15 4 -0.3029 0.0389
-4 15 5 -0.6121 -0.0430
-4 15 6 -0.1559 -0.0616
-4 15 7 -0.5949 0.0933
-4 15 8 -0.1550 0.0150
-4 15 9 -0.3579 0.0079
-4 15 10 0.0484 0.1165
-4 15 11 -0.1495 -0.1386
-4 15 12 0.4028 -0.0268
-4 15 13 0.0810 -0.1817
-4 15 14 0.6718 -0.1602
-4 15 15 0.3809 -0.1130
-4 15 16 0.9389 -0.0624
-4 15 17 0.6384 -0.0414
-4 15 18 1.0453 -0.0369
-4 15 19 0.5857 -0.0458
-4 16 1 0.5935 -0.0009
-4 16 2 -0.3498 -0.0577
-4 16 3 0.6504 -0.0314
-4 16 4 -0.1304 0.0800
-4 16 5 0.4088 -0.1306
-4 16 6 0.1762 0.1464
-4 16 7 0.0756 -0.0530
-4 16 8 0.2201 0.0703
-4 16 9 -0.0656 0.0782
-4 16 10 -0.0108 0.1337
-4 16 11 -0.1445 0.0874
-4 16 12 -0.2337 0.2196
-4 16 13 -0.3901 0.0493
-4 16 14 -0.5516 0.1140
-4 17 1 0.3750 -0.0723
-4 17 2 -0.2139 0.1065
-4 17 3 0.2830 0.0305
-4 17 4 -0.3192 -0.0747
-4 17 5 0.2623 -0.0149
-4 17 6 -0.2945 -0.0245
-4 17 7 0.0997 -0.1912
-4 17 8 -0.0622 -0.0294
-4 17 9 -0.0989 -0.2181
-4 17 10 0.0260 -0.1471
-4 17 11 0.0200 -0.0848
-4 17 12 0.0636 -0.1207
-4 18 1 0.0507 -0.0166
-4 18 2 -0.4043 0.0452
-4 18 3 0.0372 -0.0865
-4 18 4 -0.3126 0.0725
-4 18 5 -0.0319 0.0918
-4 18 6 -0.2480 0.0909
-4 18 7 0.0989 0.2472
-4 18 8 -0.0407 0.1908
-3 0 2 -7.6134 0.2727
-3 0 4 -7.6748 0.0014
-3 0 6 -8.4719 -0.3451
-3 0 8 -9.3725 -0.0739
-3 0 10 -9.3244 0.2920
-3 0 12 -8.3521 0.2701
-3 0 14 -6.9007 0.0962
-3 0 16 -5.3136 -0.0356
-3 0 18 -3.8779 -0.0659
-3 0 20 -2.5439 0.0911
-3 0 22 -1.1681 0.2278
-3 0 24 -0.0993 0.0801
-3 0 26 0.2470 -0.1365
-3 0 28 0.1291 -0.1030
-3 0 30 0.0771 0.0091
-3 0 32 0.1449 -0.0553
-3 0 34 0.1834 -0.1033
-3 1 1 7.2239 0.1814
-3 1 2 7.3155 -0.2133
-3 1 3 7.8027 0.2449
-3 1 4 8.3245 0.1871
-3 1 5 8.1160 -0.0153
-3 1 6 8.4504 0.0214
-3 1 7 8.3470 -0.1208
-3 1 8 7.1085 -0.3085
-3 1 9 8.6399 -0.0294
-3 1 10 5.0938 -0.2442
-3 1 11 8.4853 -0.0343
-3 1 12 3.3648 -0.0260
-3 1 13 7.4682 -0.0907
-3 1 14 2.1268 0.0823
-3 1 15 5.9408 -0.0603
-3 1 16 1.3066 0.0923
-3 1 17 4.4043 -0.0474
-3 1 18 0.7217 -0.0115
-3 1 19 2.9699 -0.0923
-3 1 20 0.1670 -0.0799
-3 1 21 1.6775 -0.0837
-3 1 22 -0.2095 0.0692
-3 1 23 0.6922 -0.0448
-3 1 24 -0.2158 0.2150
-3 1 25 0.0889 -0.0583
-3 1 26 -0.0831 0.1141
-3 1 27 -0.1524 -0.0438
-3 1 28 -0.0070 -0.0262
-3 1 29 -0.0628 0.0422
-3 1 30 0.2273 -0.0213
-3 1 31 0.1444 0.0581
-3 1 32 0.6464 -0.0744
-3 1 33 0.1356 -0.0208
-3 1 34 0.8109 -0.2411
-3 1 35 -0.1033 -0.0282
-3 2 1 -12.9277 -0.0691
-3 2 2 -7.3769 -0.2995
-3 2 3 -14.9984 0.2913
-3 2 4 -7.3883 -0.2235
-3 2 5 -15.0190 0.3154
-3 2 6 -7.1873 0.1163
-3 2 7 -13.5444 -0.0195
-3 2 8 -7.0717 0.1854
-3 2 9 -11.0449 -0.0598
-3 2 10 -7.0864 0.0123
-3 2 11 -7.8888 0.1392
-3 2 12 -6.7765 -0.1127
-3 2 13 -4.9758 0.1377
-3 2 14 -5.8939 -0.0734
-3 2 15 -2.9550 0.0350
-3 2 16 -4.5906 0.0901
-3 2 17 -1.6316 0.0194
-3 2 18 -3.1765 0.1528
-3 2 19 -0.7231 -0.0299
-3 2 20 -2.0335 0.0151
-3 2 21 -0.1989 -0.0909
-3 2 22 -1.2650 -0.0408
-3 2 23 0.1353 -0.0382
-3 2 24 -0.6233 0.0971
-3 2 25 0.4258 -0.0193
-3 2 26 -0.1388 0.1268
-3 2 27 0.4125 -0.1174
-3 2 28 -0.1384 -0.0134
-3 2 29 -0.0576 -0.1059
-3 2 30 -0.4910 -0.0420
-3 2 31 -0.6590 0.0434
-3 2 32 -0.6743 0.0423
-3 2 33 -1.0523 0.0793
-3 2 34 -0.5409 0.0158
-3 2 35 -1.1126 0.0209
-3 3 1 7.5935 -0.0613
-3 3 2 17.9979 0.0036
-3 3 3 6.4850 -0.1324
-3 3 4 19.2702 -0.1141
-3 3 5 5.4593 0.1755
-3 3 6 18.2776 -0.1946
-3 3 7 5.2274 0.1797
-3 3 8 15.3929 -0.0834
-3 3 9 5.2134 -0.1202
-3 3 10 11.6713 0.0755
-3 3 11 4.9811 -0.1445
-3 3 12 8.1236 0.0427
-3 3 13 4.5470 0.0447
-3 3 14 5.1907 -0.1500
-3 3 15 3.8479 0.1056
-3 3 16 2.9872 -0.1623
-3 3 17 3.0214 0.0936
-3 3 18 1.6485 0.0547
-3 3 19 2.3631 0.0481
-3 3 20 0.9429 0.1006
-3 3 21 1.7685 -0.0917
-3 3 22 0.2710 -0.0722
-3 3 23 1.0858 -0.1529
-3 3 24 -0.4554 -0.0677
-3 3 25 0.5955 -0.0683
-3 3 26 -0.7712 0.1073
-3 3 27 0.5057 -0.0330
-3 3 28 -0.5112 0.1289
-3 3 29 0.6847 -0.0154
-3 3 30 0.1083 0.0477
-3 3 31 1.0251 0.1088
-3 3 32 0.8291 0.0449
-3 3 33 1.3067 0.1211
-3 3 34 1.2195 0.0270
-3 4 1 -18.1000 0.2148
-3 4 2 -6.3313 -0.0969
-3 4 3 -19.5936 -0.0503
-3 4 4 -4.8819 0.0794
-3 4 5 -19.6965 -0.1429
-3 4 6 -3.3753 0.1296
-3 4 7 -17.7691 0.0922
-3 4 8 -2.6690 -0.0434
-3 4 9 -14.1904 0.1531
-3 4 10 -2.7956 -0.1138
-3 4 11 -10.3174 -0.0084
-3 4 12 -2.9084 0.0470
-3 4 13 -7.0868 -0.0836
-3 4 14 -2.5356 0.0635
-3 4 15 -4.7557 -0.0597
-3 4 16 -2.1650 -0.1651
-3 4 17 -3.2130 0.0252
-3 4 18 -2.1214 -0.1787
-3 4 19 -2.0279 0.1486
-3 4 20 -1.9789 0.0951
-3 4 21 -0.9322 0.1243
-3 4 22 -1.5254 0.1995
-3 4 23 -0.0389 -0.0026
-3 4 24 -1.0934 0.0752
-3 4 25 0.6248 -0.0078
-3 4 26 -0.8988 0.0022
-3 4 27 0.9636 -0.0258
-3 4 28 -0.9805 -0.0283
-3 4 29 0.5746 -0.1606
-3 4 30 -1.3207 -0.0819
-3 4 31 -0.3795 -0.1058
-3 4 32 -1.5753 -0.0655
-3 4 33 -0.9397 0.1208
-3 5 1 5.6470 0.0102
-3 5 2 18.0089 -0.0641
-3 5 3 4.4255 0.0595
-3 5 4 18.0334 -0.1080
-3 5 5 2.8491 -0.1021
-3 5 6 16.8091 0.0611
-3 5 7 1.4532 -0.1395
-3 5 8 14.6523 0.1562
-3 5 9 0.8728 0.0023
-3 5 10 11.7331 -0.0126
-3 5 11 0.9735 0.1047
-3 5 12 8.5646 -0.0923
-3 5 13 1.2572 0.1287
-3 5 14 6.0894 0.0878
-3 5 15 1.4681 0.0325
-3 5 16 4.5891 0.1101
-3 5 17 1.4986 -0.1248
-3 5 18 3.4069 -0.1311
-3 5 19 1.4935 -0.0799
-3 5 20 2.1323 -0.2107
-3 5 21 1.6455 0.0536
-3 5 22 0.9517 -0.0514
-3 5 23 1.6518 -0.0347
-3 5 24 0.0082 0.0639
-3 5 25 1.3223 -0.1181
-3 5 26 -0.5870 0.0507
-3 5 27 1.1927 0.0333
-3 5 28 -0.6493 -0.0405
-3 5 29 1.5093 0.1060
-3 5 30 -0.2562 -0.0927
-3 5 31 1.6889 0.0197
-3 5 32 0.2895 0.0313
-3 6 1 -15.0954 -0.0080
-3 6 2 -3.7831 0.1010
-3 6 3 -15.1998 0.0174
-3 6 4 -2.5064 0.0238
-3 6 5 -14.4339 0.0143
-3 6 6 -1.3739 -0.0539
-3 6 7 -13.0570 -0.0469
-3 6 8 -0.5753 0.0245
-3 6 9 -11.1940 -0.0668
-3 6 10 -0.1545 0.0424
-3 6 11 -9.1271 -0.0969
-3 6 12 -0.2541 -0.0950
-3 6 13 -7.2677 -0.0238
-3 6 14 -0.7052 -0.0800
-3 6 15 -5.6212 0.1632
-3 6 16 -1.0458 0.1145
-3 6 17 -4.2039 0.1105
-3 6 18 -1.2301 0.1467
-3 6 19 -3.2300 -0.1059
-3 6 20 -1.4706 0.0067
-3 6 21 -2.3821 -0.0396
-3 6 22 -1.6559 -0.0714
-3 6 23 -1.2315 0.1497
-3 6 24 -1.6488 -0.0312
-3 6 25 -0.1663 0.0986
-3 6 26 -1.5420 0.0736
-3 6 27 0.2674 -0.0099
-3 6 28 -1.4643 0.0467
-3 6 29 0.1505 -0.0005
-3 6 30 -1.5663 -0.2257
-3 6 31 -0.1982 -0.0292
-3 6 32 -1.6880 -0.3628
-3 7 1 2.5714 -0.0027
-3 7 2 12.2909 0.0101
-3 7 3 1.9834 -0.0672
-3 7 4 11.7550 0.0348
-3 7 5 1.3948 -0.0029
-3 7 6 10.8507 -0.0464
-3 7 7 0.8372 0.0400
-3 7 8 9.6745 -0.0242
-3 7 9 0.4266 0.0972
-3 7 10 8.5048 0.0877
-3 7 11 0.3914 0.0700
-3 7 12 7.3531 0.0308
-3 7 13 0.5077 -0.1258
-3 7 14 6.0845 -0.0987
-3 7 15 0.6108 -0.1276
-3 7 16 4.9108 -0.0579
-3 7 17 1.0146 0.0921
-3 7 18 3.9977 0.0200
-3 7 19 1.5681 0.0627
-3 7 20 3.1250 0.0029
-3 7 21 1.6945 -0.1414
-3 7 22 2.2039 -0.0225
-3 7 23 1.4651 -0.0886
-3 7 24 1.3607 -0.0696
-3 7 25 1.3847 0.1496
-3 7 26 0.6817 -0.0794
-3 7 27 1.6028 0.2666
-3 7 28 0.4018 0.0652
-3 7 29 1.8588 0.1931
-3 7 30 0.5615 0.1105
-3 7 31 1.7473 0.0810
-3 7 32 0.5957 -0.0737
-3 8 1 -10.0599 0.1053
-3 8 2 -0.6279 0.0320
-3 8 3 -9.5250 -0.0021
-3 8 4 -0.7291 0.1121
-3 8 5 -8.8974 -0.0499
-3 8 6 -0.7593 -0.0035
-3 8 7 -8.1811 -0.0087
-3 8 8 -0.8272 -0.1874
-3 8 9 -7.4794 0.0217
-3 8 10 -0.8500 -0.0862
-3 8 11 -6.7117 0.0955
-3 8 12 -0.7085 0.0812
-3 8 13 -5.7829 0.0543
-3 8 14 -0.7495 0.0335
-3 8 15 -4.9803 -0.1105
-3 8 16 -1.0836 0.0228
-3 8 17 -4.3201 -0.0587
-3 8 18 -1.3088 0.1116
-3 8 19 -3.4643 0.1374
-3 8 20 -1.3555 0.0342
-3 8 21 -2.5222 0.1075
-3 8 22 -1.4399 -0.1208
-3 8 23 -1.8891 -0.0997
-3 8 24 -1.5109 -0.1633
-3 8 25 -1.6323 -0.1709
-3 8 26 -1.5532 -0.1742
-3 8 27 -1.4500 0.0321
-3 8 28 -1.6372 -0.1510
-3 8 29 -0.9924 0.2561
-3 8 30 -1.5432 -0.0784
-3 8 31 -0.4151 0.1186
-3 9 1 -1.1235 -0.0273
-3 9 2 7.9543 -0.0813
-3 9 3 -0.6714 0.0631
-3 9 4 7.4093 -0.0148
-3 9 5 0.1152 0.0006
-3 9 6 6.9240 0.1553
-3 9 7 0.6337 -0.0299
-3 9 8 6.5421 0.0352
-3 9 9 0.7993 0.0049
-3 9 10 5.9008 -0.1537
-3 9 11 0.7921 0.0510
-3 9 12 5.2168 -0.0469
-3 9 13 0.8721 0.0588
-3 9 14 4.6718 0.0260
-3 9 15 1.0253 -0.0513
-3 9 16 3.9251 -0.0680
-3 9 17 1.0536 -0.1459
-3 9 18 3.0571 0.0100
-3 9 19 1.0348 -0.0611
-3 9 20 2.5027 0.1681
-3 9 21 1.1414 0.1029
-3 9 22 2.2110 0.1035
-3 9 23 1.3542 0.1857
-3 9 24 1.9078 -0.0816
-3 9 25 1.4954 0.1021
-3 9 26 1.5219 -0.1625
-3 9 27 1.3321 -0.0179
-3 9 28 1.0866 -0.0803
-3 9 29 0.9963 0.1160
-3 9 30 0.6809 0.0429
-3 10 1 -6.2702 -0.0639
-3 10 2 1.8384 0.0671
-3 10 3 -6.2838 -0.0089
-3 10 4 1.1751 -0.0837
-3 10 5 -5.9167 0.0649
-3 10 6 0.1442 -0.0720
-3 10 7 -5.3786 0.0093
-3 10 8 -0.3992 0.1156
-3 10 9 -4.9543 -0.0710
-3 10 10 -0.4884 0.0661
-3 10 11 -4.5978 -0.0167
-3 10 12 -0.6200 -0.0269
-3 10 13 -4.0623 0.0953
-3 10 14 -0.6751 0.0428
-3 10 15 -3.3455 0.0688
-3 10 16 -0.5893 0.0092
-3 10 17 -2.6742 -0.0387
-3 10 18 -0.6362 -0.0839
-3 10 19 -2.1228 -0.0631
-3 10 20 -0.7954 0.0035
-3 10 21 -1.7038 -0.0498
-3 10 22 -0.8871 0.1379
-3 10 23 -1.4755 -0.0298
-3 10 24 -0.8815 0.0755
-3 10 25 -1.2890 0.0256
-3 10 26 -0.8528 -0.1882
-3 10 27 -0.9885 0.0109
-3 10 28 -0.8528 -0.3397
-3 10 29 -0.6363 -0.0299
-3 10 30 -0.6702 -0.1530
-3 11 1 -1.8333 -0.0231
-3 11 2 4.4830 -0.0140
-3 11 3 -1.6578 -0.0980
-3 11 4 4.5568 0.1164
-3 11 5 -1.1670 -0.0396
-3 11 6 4.4028 -0.0055
-3 11 7 -0.5181 0.0913
-3 11 8 3.9316 -0.0285
-3 11 9 0.0485 0.0363
-3 11 10 3.5608 0.0548
-3 11 11 0.2685 -0.1164
-3 11 12 3.2307 -0.0031
-3 11 13 0.2757 -0.0792
-3 11 14 2.7296 -0.0639
-3 11 15 0.2766 0.0173
-3 11 16 2.1722 -0.0477
-3 11 17 0.1409 -0.0293
-3 11 18 1.6417 -0.0551
-3 11 19 -0.0761 -0.0598
-3 11 20 1.1787 -0.0461
-3 11 21 -0.0068 0.0161
-3 11 22 0.8646 0.0462
-3 11 23 0.3665 0.0815
-3 11 24 0.7342 0.2019
-3 11 25 0.6715 0.1033
-3 11 26 0.7247 0.2232
-3 11 27 0.6064 0.0895
-3 11 28 0.4887 -0.0236
-3 12 1 -3.0723 0.1218
-3 12 2 1.4416 -0.0945
-3 12 3 -2.8625 0.0228
-3 12 4 1.1509 0.0002
-3 12 5 -2.8207 -0.1781
-3 12 6 0.9738 0.0575
-3 12 7 -2.8658 -0.2031
-3 12 8 0.6997 -0.0319
-3 12 9 -2.6631 -0.0111
-3 12 10 0.2646 -0.0056
-3 12 11 -2.2480 0.0817
-3 12 12 -0.0457 0.1151
-3 12 13 -1.8794 0.0983
-3 12 14 -0.0598 0.1339
-3 12 15 -1.4564 0.1657
-3 12 16 0.2003 0.0440
-3 12 17 -0.9761 0.1076
-3 12 18 0.5286 -0.0435
-3 12 19 -0.7207 -0.0786
-3 12 20 0.6460 -0.0667
-3 12 21 -0.6998 -0.1867
-3 12 22 0.4018 -0.1065
-3 12 23 -0.6771 -0.1589
-3 12 24 -0.0977 -0.1569
-3 12 25 -0.4424 -0.0457
-3 12 26 -0.3692 -0.0975
-3 12 27 0.0220 -0.0375
-3 13 1 -1.0699 -0.0053
-3 13 2 1.9812 -0.0290
-3 13 3 -1.0083 0.0871
-3 13 4 1.6573 -0.0269
-3 13 5 -0.8535 0.1176
-3 13 6 1.5295 0.1429
-3 13 7 -0.8019 -0.0370
-3 13 8 1.5485 0.1742
-3 13 9 -0.7556 -0.1245
-3 13 10 1.3934 -0.0204
-3 13 11 -0.4460 -0.1113
-3 13 12 0.9957 -0.1616
-3 13 13 -0.1429 -0.1211
-3 13 14 0.6294 -0.1074
-3 13 15 -0.1931 -0.0425
-3 13 16 0.4799 -0.0264
-3 13 17 -0.4882 0.0872
-3 13 18 0.4512 -0.0131
-3 13 19 -0.7697 0.1193
-3 13 20 0.4678 0.0722
-3 13 21 -0.7642 0.0988
-3 13 22 0.5516 0.2077
-3 13 23 -0.4387 0.0626
-3 13 24 0.5090 0.2035
-3 14 1 -1.5701 -0.0003
-3 14 2 0.7715 0.1399
-3 14 3 -1.1953 -0.0565
-3 14 4 0.8157 0.0112
-3 14 5 -0.9646 0.0099
-3 14 6 0.8521 -0.0951
-3 14 7 -0.6805 0.0152
-3 14 8 0.8693 -0.0004
-3 14 9 -0.4737 -0.0514
-3 14 10 0.7810 0.0844
-3 14 11 -0.3075 -0.0076
-3 14 12 0.4363 0.0159
-3 14 13 -0.0963 0.0588
-3 14 14 0.0732 0.0137
-3 14 15 0.0183 0.0565
-3 14 16 0.1923 0.1121
-3 14 17 -0.0397 0.0080
-3 14 18 0.6641 0.0230
-3 14 19 -0.2785 -0.1074
-3 14 20 0.8302 -0.1907
-3 14 21 -0.5824 -0.1784
-3 14 22 0.5423 -0.2254
-3 15 1 -0.8265 0.0260
-3 15 2 1.0196 -0.1242
-3 15 3 -0.5534 -0.1025
-3 15 4 0.6529 0.0477
-3 15 5 -0.7328 -0.0957
-3 15 6 0.4278 0.0353
-3 15 7 -0.9587 0.1097
-3 15 8 0.0987 -0.0322
-3 15 9 -0.8658 0.1953
-3 15 10 -0.1577 0.0251
-3 15 11 -0.5457 0.0863
-3 15 12 -0.2069 -0.0160
-3 15 13 -0.2514 -0.0487
-3 15 14 -0.3182 -0.1720
-3 15 15 -0.1940 -0.0816
-3 15 16 -0.4036 -0.0510
-3 15 17 -0.3213 0.0071
-3 15 18 -0.0441 0.2469
-3 15 19 -0.4118 0.0743
-3 15 20 0.5227 0.2812
-3 16 1 -1.2464 0.1281
-3 16 2 0.7736 -0.0498
-3 16 3 -0.7124 0.2289
-3 16 4 0.4905 -0.0741
-3 16 5 -0.1631 0.0524
-3 16 6 0.6101 -0.0552
-3 16 7 0.0960 -0.0965
-3 16 8 0.7899 -0.2268
-3 16 9 0.2199 -0.0118
-3 16 10 0.5831 -0.2931
-3 16 11 0.3897 0.1304
-3 16 12 0.3221 -0.0680
-3 16 13 0.5133 0.1140
-3 16 14 0.2936 0.0266
-3 16 15 0.3971 -0.0147
-3 17 1 -0.5654 -0.1453
-3 17 2 0.6413 -0.0042
-3 17 3 -0.6225 -0.0493
-3 17 4 0.2736 -0.1314
-3 17 5 -0.5601 0.2337
-3 17 6 -0.2438 -0.0487
-3 17 7 -0.4266 0.3495
-3 17 8 -0.3944 0.0792
-3 17 9 -0.3788 0.2828
-3 17 10 -0.3554 -0.0498
-3 17 11 -0.3209 0.2467
-3 17 12 -0.4079 -0.1397
-3 17 13 -0.1232 0.1912
-3 18 1 -0.1543 0.1315
-3 18 2 0.2875 0.0314
-3 18 3 0.0942 -0.0574
-3 18 4 0.4405 -0.0398
-3 18 5 0.2014 -0.1376
-3 18 6 0.4252 -0.2940
-3 18 7 0.3256 -0.0041
-3 18 8 0.2402 -0.3634
-3 18 9 0.4150 0.0224
-2 0 2 30.1425 -0.2866
-2 0 4 29.4852 0.2118
-2 0 6 25.8256 -0.0040
-2 0 8 20.0833 -0.1555
-2 0 10 14.5207 0.0159
-2 0 12 10.3425 0.0950
-2 0 14 7.4124 0.0641
-2 0 16 5.2304 0.0116
-2 0 18 3.2399 -0.1284
-2 0 20 1.3194 -0.1766
-2 0 22 0.0103 -0.0261
-2 0 24 -0.3782 0.0448
-2 0 26 -0.2427 -0.0670
-2 0 28 0.0103 -0.0899
-2 0 30 0.3220 0.0417
-2 0 32 0.5295 0.0762
-2 0 34 0.3411 -0.0081
-2 1 1 -28.9751 0.3598
-2 1 2 -9.4227 -0.3477
-2 1 3 -28.8803 0.3209
-2 1 4 -8.9000 0.0422
-2 1 5 -25.9796 0.0127
-2 1 6 -6.9137 0.2496
-2 1 7 -21.4144 -0.2162
-2 1 8 -4.7424 -0.0243
-2 1 9 -16.3363 -0.0853
-2 1 10 -3.1715 -0.1626
-2 1 11 -11.7527 0.0844
-2 1 12 -2.0608 -0.0176
-2 1 13 -8.3690 0.0638
-2 1 14 -1.2854 0.1275
-2 1 15 -6.0287 0.0125
-2 1 16 -0.7442 0.1967
-2 1 17 -4.0849 0.0037
-2 1 18 -0.3454 0.1032
-2 1 19 -2.2886 -0.0198
-2 1 20 -0.2915 -0.1392
-2 1 21 -0.8398 -0.0145
-2 1 22 -0.5715 -0.2020
-2 1 23 0.0590 0.0368
-2 1 24 -0.7065 -0.0300
-2 1 25 0.3545 0.0477
-2 1 26 -0.5270 0.0168
-2 1 27 0.1547 0.0146
-2 1 28 -0.3957 -0.1097
-2 1 29 -0.2344 0.0120
-2 1 30 -0.4742 -0.0924
-2 1 31 -0.4761 0.0093
-2 1 32 -0.5533 0.0709
-2 1 33 -0.4558 -0.0550
-2 1 34 -0.5673 0.1018
-2 1 35 -0.2496 -0.0893
-2 2 1 16.6984 -0.2259
-2 2 2 25.6828 -0.1522
-2 2 3 16.0606 -0.0518
-2 2 4 23.3870 -0.1641
-2 2 5 14.0569 0.2483
-2 2 6 19.4596 0.1019
-2 2 7 11.0185 0.0879
-2 2 8 15.2764 0.2343
-2 2 9 7.4533 -0.1462
-2 2 10 11.5667 0.0828
-2 2 11 4.5436 -0.0631
-2 2 12 8.6467 -0.0894
-2 2 13 2.8091 0.0180
-2 2 14 6.4501 -0.1371
-2 2 15 1.7600 -0.0391
-2 2 16 4.6536 -0.0168
-2 2 17 1.0853 -0.0076
-2 2 18 3.1449 0.1742
-2 2 19 0.8613 0.0559
-2 2 20 1.8880 0.1544
-2 2 21 0.9222 0.0050
-2 2 22 0.7664 -0.0399
-2 2 23 0.9644 -0.0266
-2 2 24 -0.0278 -0.0763
-2 2 25 0.8729 0.0337
-2 2 26 -0.1872 0.0146
-2 2 27 0.6380 0.0685
-2 2 28 0.0943 -0.0133
-2 2 29 0.4009 0.0838
-2 2 30 0.3865 -0.0580
-2 2 31 0.4592 0.1175
-2 2 32 0.5583 0.0370
-2 2 33 0.7847 0.0383
-2 2 34 0.5611 0.0912
-2 3 1 -20.7681 0.1547
-2 3 2 -20.8949 0.0760
-2 3 3 -18.7658 -0.3030
-2 3 4 -19.2594 0.0482
-2 3 5 -15.7926 -0.2018
-2 3 6 -15.9199 -0.0604
-2 3 7 -12.1465 0.1235
-2 3 8 -11.8425 -0.0756
-2 3 9 -9.0362 0.0492
-2 3 10 -8.0002 0.0343
-2 3 11 -7.1875 -0.1221
-2 3 12 -4.9949 0.1276
-2 3 13 -6.0182 -0.0731
-2 3 14 -2.9999 0.0235
-2 3 15 -4.9103 -0.0425
-2 3 16 -1.9625 -0.1558
-2 3 17 -3.8113 -0.0808
-2 3 18 -1.5363 -0.0885
-2 3 19 -2.6854 -0.0456
-2 3 20 -1.2754 0.1234
-2 3 21 -1.5697 -0.0282
-2 3 22 -1.0946 0.1271
-2 3 23 -0.7138 -0.0488
-2 3 24 -0.9804 0.0096
-2 3 25 -0.1977 0.0066
-2 3 26 -0.6416 0.0053
-2 3 27 -0.0062 0.0339
-2 3 28 -0.1004 -0.0094
-2 3 29 -0.2334 -0.0316
-2 3 30 0.1195 -0.1028
-2 3 31 -0.6480 0.0007
-2 3 32 -0.1396 -0.0789
-2 3 33 -0.7102 0.1021
-2 3 34 -0.4308 0.0393
-2 4 1 21.2876 0.1785
-2 4 2 14.3105 -0.0262
-2 4 3 21.2740 0.0762
-2 4 4 10.9243 0.0533
-2 4 5 18.9353 -0.2191
-2 4 6 7.8409 0.1427
-2 4 7 15.0546 -0.1153
-2 4 8 5.7984 0.0522
-2 4 9 11.0849 0.1252
-2 4 10 4.7050 -0.0979
-2 4 11 7.7090 0.0942
-2 4 12 4.2020 0.0053
-2 4 13 5.0921 -0.0040
-2 4 14 4.0543 0.2234
-2 4 15 3.3094 -0.0099
-2 4 16 3.8267 0.1394
-2 4 17 2.1735 -0.0100
-2 4 18 3.1149 -0.0897
-2 4 19 1.5324 0.0150
-2 4 20 2.1828 -0.0357
-2 4 21 1.3235 -0.0017
-2 4 22 1.4704 0.1310
-2 4 23 1.1215 -0.1357
-2 4 24 0.8961 0.0682
-2 4 25 0.5559 -0.1657
-2 4 26 0.3743 -0.0703
-2 4 27 -0.1142 -0.0374
-2 4 28 0.1805 -0.0728
-2 4 29 -0.5508 -0.0290
-2 4 30 0.3640 -0.0068
-2 4 31 -0.7154 -0.0793
-2 4 32 0.5966 0.0713
-2 4 33 -0.5151 0.0783
-2 5 1 -10.8427 -0.0884
-2 5 2 -19.2344 0.0502
-2 5 3 -7.5795 0.1029
-2 5 4 -18.5299 -0.0510
-2 5 5 -4.3762 0.0593
-2 5 6 -16.6068 -0.0262
-2 5 7 -2.4390 -0.0937
-2 5 8 -13.5568 0.1116
-2 5 9 -1.8929 -0.0708
-2 5 10 -10.0974 0.0396
-2 5 11 -2.1220 -0.0135
-2 5 12 -7.2472 -0.1707
-2 5 13 -2.5282 -0.0001
-2 5 14 -5.1850 -0.0997
-2 5 15 -2.6731 0.0149
-2 5 16 -3.4363 0.1110
-2 5 17 -2.5752 -0.0598
-2 5 18 -2.0846 0.0236
-2 5 19 -2.4801 -0.1089
-2 5 20 -1.4916 -0.1512
-2 5 21 -2.1827 0.0290
-2 5 22 -1.2877 -0.0129
-2 5 23 -1.4936 0.1055
-2 5 24 -0.8157 0.2527
-2 5 25 -0.8307 0.0023
-2 5 26 0.0093 0.3017
-2 5 27 -0.5121 -0.0113
-2 5 28 0.7802 0.1148
-2 5 29 -0.4023 0.0122
-2 5 30 1.0396 -0.1144
-2 5 31 -0.4802 -0.1666
-2 5 32 0.7372 -0.1539
-2 6 1 15.4256 -0.0498
-2 6 2 5.3256 0.0264
-2 6 3 15.6502 -0.0394
-2 6 4 2.7990 -0.0155
-2 6 5 15.2704 0.0498
-2 6 6 0.8630 -0.1308
-2 6 7 13.9935 0.0212
-2 6 8 -0.0911 -0.0524
-2 6 9 11.8485 0.0014
-2 6 10 0.1050 0.1519
-2 6 11 9.3695 -0.0161
-2 6 12 0.8469 0.0949
-2 6 13 6.9019 -0.0582
-2 6 14 1.2938 -0.1133
-2 6 15 4.7604 0.0826
-2 6 16 1.4805 -0.0639
-2 6 17 3.3033 0.2327
-2 6 18 1.8485 0.0890
-2 6 19 2.3177 0.0496
-2 6 20 2.1781 0.0057
-2 6 21 1.4478 -0.1768
-2 6 22 2.0067 -0.1656
-2 6 23 0.8299 -0.1258
-2 6 24 1.4109 -0.1518
-2 6 25 0.4474 -0.0526
-2 6 26 0.8645 0.0615
-2 6 27 -0.0476 -0.0875
-2 6 28 0.7559 0.2760
-2 6 29 -0.5485 -0.0379
-2 6 30 0.9322 0.2376
-2 6 31 -0.6605 0.0535
-2 6 32 0.8444 0.0543
-2 7 1 -3.6121 0.0568
-2 7 2 -11.9665 0.0056
-2 7 3 -1.8709 0.0051
-2 7 4 -12.4429 0.0739
-2 7 5 -0.5445 0.0538
-2 7 6 -12.3927 -0.0085
-2 7 7 0.3247 0.0478
-2 7 8 -11.7488 -0.1327
-2 7 9 0.5778 -0.0113
-2 7 10 -10.3903 -0.0191
-2 7 11 0.4914 0.0108
-2 7 12 -8.3473 0.1302
-2 7 13 0.2667 -0.0793
-2 7 14 -6.2058 0.0096
-2 7 15 -0.3354 -0.1658
-2 7 16 -4.4808 -0.1471
-2 7 17 -1.0827 0.0974
-2 7 18 -3.1077 -0.0829
-2 7 19 -1.4634 0.3452
-2 7 20 -2.0139 0.0441
-2 7 21 -1.6093 0.1381
-2 7 22 -1.3201 0.0876
-2 7 23 -1.7534 -0.1584
-2 7 24 -0.9436 0.0507
-2 7 25 -1.6916 -0.1560
-2 7 26 -0.6828 -0.0187
-2 7 27 -1.3685 -0.0433
-2 7 28 -0.3731 0.0233
-2 7 29 -1.0442 -0.0872
-2 7 30 0.0610 0.1072
-2 7 31 -0.8733 -0.2603
-2 7 32 0.3064 -0.0338
-2 8 1 8.8399 0.0722
-2 8 2 0.7617 -0.0943
-2 8 3 9.6408 0.0386
-2 8 4 0.1464 -0.0271
-2 8 5 10.2235 -0.0448
-2 8 6 -0.0764 0.0945
-2 8 7 10.3114 -0.0147
-2 8 8 -0.2860 -0.0112
-2 8 9 9.7310 -0.0180
-2 8 10 -0.7731 -0.0827
-2 8 11 8.5108 0.0280
-2 8 12 -1.0758 0.0822
-2 8 13 7.1136 0.1037
-2 8 14 -0.8315 0.1209
-2 8 15 5.6277 -0.0554
-2 8 16 -0.2656 -0.0566
-2 8 17 3.9026 -0.1933
-2 8 18 0.4816 -0.1308
-2 8 19 2.4623 0.0176
-2 8 20 1.3056 -0.0969
-2 8 21 1.8279 0.1955
-2 8 22 1.7911 -0.0791
-2 8 23 1.6501 0.0023
-2 8 24 1.7709 0.0122
-2 8 25 1.3366 -0.2555
-2 8 26 1.5295 0.1538
-2 8 27 0.7857 -0.1866
-2 8 28 1.2836 0.2498
-2 8 29 0.3480 0.1416
-2 8 30 1.0983 0.3476
-2 8 31 0.2750 0.2772
-2 9 1 0.7777 -0.0259
-2 9 2 -7.5948 -0.0179
-2 9 3 0.7861 0.1209
-2 9 4 -8.2577 -0.1176
-2 9 5 0.6047 0.0930
-2 9 6 -8.6973 0.0241
-2 9 7 0.4957 -0.0218
-2 9 8 -8.3477 0.1445
-2 9 9 0.7409 -0.1016
-2 9 10 -7.6042 -0.0303
-2 9 11 1.1738 -0.1231
-2 9 12 -6.8317 -0.0820
-2 9 13 1.4669 -0.0043
-2 9 14 -5.7528 0.0556
-2 9 15 1.4002 0.0871
-2 9 16 -4.4691 0.0106
-2 9 17 0.7003 -0.0028
-2 9 18 -3.3706 -0.0510
-2 9 19 -0.4806 -0.0208
-2 9 20 -2.4204 0.1094
-2 9 21 -1.4058 0.1364
-2 9 22 -1.6275 0.2040
-2 9 23 -1.6191 0.1700
-2 9 24 -1.2332 0.0595
-2 9 25 -1.3625 -0.0992
-2 9 26 -1.1321 -0.1088
-2 9 27 -1.1525 -0.4763
-2 9 28 -0.9449 -0.1277
-2 9 29 -1.1684 -0.5761
-2 9 30 -0.5366 -0.0453
-2 9 31 -1.0487 -0.3390
-2 10 1 6.5739 -0.0660
-2 10 2 -2.3458 0.0269
-2 10 3 6.8122 -0.0861
-2 10 4 -1.7531 -0.0112
-2 10 5 6.9623 0.0398
-2 10 6 -1.3222 -0.1322
-2 10 7 6.8812 0.1244
-2 10 8 -1.2984 0.0388
-2 10 9 6.4844 0.0689
-2 10 10 -1.4640 0.1550
-2 10 11 5.8448 -0.0408
-2 10 12 -1.8524 0.0495
-2 10 13 5.1395 -0.0410
-2 10 14 -2.0171 0.0712
-2 10 15 4.4786 0.0263
-2 10 16 -1.4263 0.0698
-2 10 17 3.7019 -0.0161
-2 10 18 -0.4670 -0.1751
-2 10 19 2.6969 -0.0993
-2 10 20 0.3031 -0.2750
-2 10 21 1.7695 -0.0588
-2 10 22 0.8568 -0.0044
-2 10 23 1.2463 0.0558
-2 10 24 1.2142 0.3212
-2 10 25 1.0572 0.1281
-2 10 26 1.2370 0.4077
-2 10 27 0.8870 0.1058
-2 10 28 0.8989 0.3485
-2 10 29 0.4961 0.0408
-2 10 30 0.4959 0.4249
-2 11 1 3.1116 0.0879
-2 11 2 -5.7204 -0.0481
-2 11 3 3.1703 -0.0442
-2 11 4 -5.7976 0.1030
-2 11 5 2.6199 -0.1596
-2 11 6 -5.4411 -0.0077
-2 11 7 2.0485 -0.0783
-2 11 8 -5.0569 -0.1885
-2 11 9 1.9839 0.0603
-2 11 10 -4.6404 -0.1117
-2 11 11 2.2244 0.0098
-2 11 12 -4.2245 -0.0240
-2 11 13 2.2564 -0.0757
-2 11 14 -3.9773 0.0268
-2 11 15 1.9719 -0.0142
-2 11 16 -3.5610 0.1534
-2 11 17 1.4098 0.0323
-2 11 18 -2.7439 0.1118
-2 11 19 0.5495 -0.0045
-2 11 20 -1.9127 -0.1542
-2 11 21 -0.3253 0.0011
-2 11 22 -1.3935 -0.3167
-2 11 23 -0.7792 -0.0025
-2 11 24 -1.0728 -0.2073
-2 11 25 -0.7280 -0.1624
-2 11 26 -0.6762 -0.0289
-2 11 27 -0.4647 -0.4563
-2 12 1 4.2713 0.0424
-2 12 2 -3.1587 -0.0454
-2 12 3 4.4223 0.0734
-2 12 4 -3.3931 0.0008
-2 12 5 4.4362 0.0192
-2 12 6 -3.1006 0.1629
-2 12 7 3.9805 -0.0547
-2 12 8 -2.6413 0.0884
-2 12 9 3.3444 0.0593
-2 12 10 -2.4201 -0.0586
-2 12 11 3.0548 0.1355
-2 12 12 -2.2804 -0.0628
-2 12 13 3.0042 -0.0055
-2 12 14 -2.0371 -0.0145
-2 12 15 2.9206 -0.0726
-2 12 16 -1.6523 0.0464
-2 12 17 2.7674 0.0170
-2 12 18 -1.0583 0.0913
-2 12 19 2.3811 0.0679
-2 12 20 -0.3527 0.0498
-2 12 21 1.6832 0.1076
-2 12 22 0.1994 -0.0219
-2 12 23 0.9496 0.2309
-2 12 24 0.3929 0.0162
-2 12 25 0.4852 0.3857
-2 12 26 0.3021 0.2630
-2 13 1 2.4676 -0.0523
-2 13 2 -3.1201 0.1203
-2 13 3 2.8638 -0.0101
-2 13 4 -3.1165 -0.0052
-2 13 5 3.1145 0.0735
-2 13 6 -3.0345 -0.0429
-2 13 7 3.1587 0.0060
-2 13 8 -2.5830 -0.0074
-2 13 9 2.7720 -0.0735
-2 13 10 -2.0617 -0.0591
-2 13 11 2.2154 0.0113
-2 13 12 -1.9192 -0.0935
-2 13 13 1.7532 0.0272
-2 13 14 -2.1220 0.0187
-2 13 15 1.2976 -0.0495
-2 13 16 -2.3040 0.1403
-2 13 17 0.9098 -0.0122
-2 13 18 -2.2407 0.0632
-2 13 19 0.6507 0.0504
-2 13 20 -1.9494 -0.1546
-2 13 21 0.3651 0.0162
-2 13 22 -1.4696 -0.2896
-2 13 23 0.0253 -0.0875
-2 13 24 -0.8903 -0.3012
-2 13 25 -0.2841 -0.1939
-2 14 1 2.5244 -0.0209
-2 14 2 -2.2226 -0.0054
-2 14 3 2.4494 -0.1735
-2 14 4 -2.4263 0.0327
-2 14 5 2.1867 -0.1200
-2 14 6 -2.6668 -0.0501
-2 14 7 1.8669 0.0774
-2 14 8 -2.7337 -0.0304
-2 14 9 1.4902 0.1265
-2 14 10 -2.2759 0.0649
-2 14 11 1.1534 0.0733
-2 14 12 -1.4904 -0.0053
-2 14 13 1.1602 -0.0150
-2 14 14 -0.9451 -0.1424
-2 14 15 1.4555 -0.1499
-2 14 16 -0.7169 -0.0513
-2 14 17 1.7510 -0.1533
-2 14 18 -0.4712 0.1147
-2 14 19 1.8847 0.0091
-2 14 20 -0.2005 0.0433
-2 14 21 1.7026 0.1627
-2 14 22 -0.0730 -0.1282
-2 15 1 1.4911 0.1594
-2 15 2 -2.1528 -0.0803
-2 15 3 1.7305 0.1798
-2 15 4 -2.0261 0.1176
-2 15 5 2.0294 0.0055
-2 15 6 -1.5031 0.1387
-2 15 7 2.1666 -0.0734
-2 15 8 -0.9667 -0.0778
-2 15 9 2.0336 -0.0347
-2 15 10 -0.6547 -0.1189
-2 15 11 1.5490 0.0078
-2 15 12 -0.4247 0.0638
-2 15 13 0.9001 0.0452
-2 15 14 -0.4452 0.0758
-2 15 15 0.3866 0.0539
-2 15 16 -0.9727 -0.0181
-2 15 17 0.1214 0.0614
-2 15 18 -1.5303 0.0756
-2 15 19 0.0884 0.0951
-2 15 20 -1.5303 0.1587
-2 15 21 0.1240 0.1000
-2 16 1 1.8278 -0.1005
-2 16 2 -1.0107 -0.1220
-2 16 3 1.5671 -0.0106
-2 16 4 -1.2437 -0.2245
-2 16 5 1.2553 0.0365
-2 16 6 -1.6084 0.0195
-2 16 7 0.7875 -0.0208
-2 16 8 -1.6068 0.1797
-2 16 9 0.2456 -0.0205
-2 16 10 -1.3742 0.0691
-2 16 11 -0.0748 0.0491
-2 16 12 -0.9954 0.0478
-2 16 13 -0.0067 0.0323
-2 16 14 -0.3765 0.0720
-2 16 15 0.3036 -0.1113
-2 16 16 0.0764 -0.1301
-2 16 17 0.6007 -0.1767
-2 17 1 1.0159 0.0458
-2 17 2 -1.2701 0.1218
-2 17 3 0.7857 -0.0653
-2 17 4 -0.7395 0.0276
-2 17 5 0.7528 -0.0218
-2 17 6 -0.3697 -0.0718
-2 17 7 1.0118 -0.0249
-2 17 8 -0.0467 0.0236
-2 17 9 1.0997 -0.1962
-2 17 10 0.2644 0.0166
-2 17 11 0.7436 -0.2458
-2 17 12 0.2539 -0.0506
-2 17 13 0.3186 -0.0166
-2 17 14 0.0593 0.0930
-2 17 15 0.1549 0.1502
-2 18 1 0.5939 0.1459
-2 18 2 -0.5146 -0.0407
-2 18 3 0.5260 0.0582
-2 18 4 -0.4440 0.0578
-2 18 5 0.0535 -0.1299
-2 18 6 -0.4535 0.0735
-2 18 7 -0.3526 -0.0449
-2 18 8 -0.5483 0.1580
-1 0 4 -49.9627 0.5335
-1 0 6 -40.8597 0.1750
-1 0 8 -29.8169 -0.3240
-1 0 10 -19.5633 -0.3090
-1 0 12 -11.9126 -0.1051
-1 0 14 -7.3879 -0.0172
-1 0 16 -4.8276 0.0475
-1 0 18 -2.8433 -0.0016
-1 0 20 -1.1978 -0.1353
-1 0 22 -0.1733 -0.0831
-1 0 24 0.1759 0.0845
-1 0 26 -0.0723 0.1052
-1 0 28 -0.6453 0.0464
-1 0 30 -1.0264 0.0730
-1 0 32 -0.9117 0.0872
-1 0 34 -0.5141 -0.0240
-1 1 1 51.6460 -0.6754
-1 1 2 6.2084 -0.0691
-1 1 3 49.6715 -0.2822
-1 1 4 4.2876 -0.0189
-1 1 5 43.5198 0.0600
-1 1 6 2.5712 0.3335
-1 1 7 33.9370 0.0650
-1 1 8 1.4280 0.2780
-1 1 9 23.3511 0.0545
-1 1 10 0.6422 0.0240
-1 1 11 14.6878 0.1166
-1 1 12 0.3398 -0.0659
-1 1 13 9.1674 0.0714
-1 1 14 0.3758 -0.1154
-1 1 15 6.0534 -0.0072
-1 1 16 0.3982 -0.0914
-1 1 17 4.0372 0.0059
-1 1 18 0.5134 0.0516
-1 1 19 2.3012 0.0393
-1 1 20 0.8098 0.0473
-1 1 21 0.8093 0.0465
-1 1 22 1.0262 -0.1033
-1 1 23 -0.0442 0.0568
-1 1 24 1.0999 -0.1163
-1 1 25 -0.1138 0.0516
-1 1 26 1.1291 -0.0345
-1 1 27 0.2706 0.0162
-1 1 28 0.9768 -0.0369
-1 1 29 0.6579 -0.0116
-1 1 30 0.5953 -0.0209
-1 1 31 0.7879 -0.0129
-1 1 32 0.2874 0.0887
-1 1 33 0.6072 -0.0145
-1 1 34 0.2266 0.1088
-1 1 35 0.2209 -0.0173
-1 2 1 -11.2887 -0.2532
-1 2 2 -43.9992 0.4036
-1 2 3 -9.7147 -0.4351
-1 2 4 -39.9951 -0.0462
-1 2 5 -6.9897 -0.0889
-1 2 6 -33.1786 -0.1821
-1 2 7 -3.7958 0.0740
-1 2 8 -24.6506 -0.0273
-1 2 9 -1.6490 -0.1479
-1 2 10 -16.6090 0.0419
-1 2 11 -0.9562 -0.1879
-1 2 12 -10.7891 0.0233
-1 2 13 -0.9046 -0.0056
-1 2 14 -7.3215 -0.0275
-1 2 15 -0.9445 0.0464
-1 2 16 -5.3228 -0.0855
-1 2 17 -1.0200 0.0177
-1 2 18 -3.7385 -0.0149
-1 2 19 -1.1312 0.0370
-1 2 20 -2.0477 0.0731
-1 2 21 -1.3732 0.0252
-1 2 22 -0.6443 -0.0435
-1 2 23 -1.7366 0.0065
-1 2 24 -0.0362 -0.1770
-1 2 25 -1.8826 0.0414
-1 2 26 -0.0017 -0.0976
-1 2 27 -1.5769 0.0344
-1 2 28 -0.0851 0.0111
-1 2 29 -1.0040 -0.0267
-1 2 30 -0.1786 -0.0015
-1 2 31 -0.4413 -0.0133
-1 2 32 -0.2041 0.0023
-1 2 33 -0.0333 0.0433
-1 2 34 -0.0092 0.0381
-1 3 1 35.3494 0.1230
-1 3 2 13.4021 0.1777
-1 3 3 32.8707 -0.1195
-1 3 4 10.8409 0.1704
-1 3 5 27.8513 -0.2191
-1 3 6 7.4468 0.0366
-1 3 7 21.8022 0.1117
-1 3 8 4.2823 -0.0317
-1 3 9 16.2282 0.2193
-1 3 10 2.2563 0.0209
-1 3 11 11.6465 -0.0131
-1 3 12 1.5107 0.1295
-1 3 13 8.3599 -0.0903
-1 3 14 1.5161 0.1402
-1 3 15 6.3147 -0.0206
-1 3 16 1.5348 -0.0291
-1 3 17 4.7662 -0.0276
-1 3 18 1.3112 -0.1292
-1 3 19 3.2103 0.0049
-1 3 20 1.2939 0.0190
-1 3 21 1.8152 0.1012
-1 3 22 1.7137 0.1158
-1 3 23 0.7728 0.1208
-1 3 24 2.0028 -0.0291
-1 3 25 0.1081 0.0935
-1 3 26 1.6580 -0.1254
-1 3 27 -0.1834 0.0360
-1 3 28 0.8819 -0.0306
-1 3 29 -0.3041 -0.0964
-1 3 30 0.0822 0.0378
-1 3 31 -0.4587 -0.1244
-1 3 32 -0.4683 0.0200
-1 3 33 -0.5076 0.0708
-1 4 1 -14.7063 -0.0195
-1 4 2 -23.8101 -0.0133
-1 4 3 -13.1308 0.1868
-1 4 4 -20.5316 -0.0674
-1 4 5 -10.4001 -0.0261
-1 4 6 -16.8004 -0.0053
-1 4 7 -7.5623 -0.1548
-1 4 8 -13.1687 0.0461
-1 4 9 -5.0212 0.0201
-1 4 10 -10.2625 -0.0623
-1 4 11 -3.1828 0.0771
-1 4 12 -8.3246 -0.1229
-1 4 13 -2.2846 -0.0192
-1 4 14 -6.8436 0.0647
-1 4 15 -1.8407 -0.0362
-1 4 16 -5.2834 0.1743
-1 4 17 -1.4375 -0.0582
-1 4 18 -3.8362 -0.0495
-1 4 19 -1.2471 -0.1036
-1 4 20 -2.7635 -0.2263
-1 4 21 -1.3392 -0.0398
-1 4 22 -1.7835 -0.0874
-1 4 23 -1.4578 0.0442
-1 4 24 -0.7384 0.0583
-1 4 25 -1.3239 0.0796
-1 4 26 0.0674 0.0205
-1 4 27 -0.6777 0.1286
-1 4 28 0.4724 -0.0204
-1 4 29 0.3579 0.0604
-1 4 30 0.6110 0.0021
-1 4 31 1.0666 -0.1465
-1 4 32 0.5758 0.0057
-1 5 1 16.3689 -0.1128
-1 5 2 12.8024 0.0513
-1 5 3 13.4487 0.0594
-1 5 4 12.0838 -0.0474
-1 5 5 10.9510 0.1569
-1 5 6 10.2221 -0.1448
-1 5 7 8.9894 -0.0169
-1 5 8 7.8317 -0.0078
-1 5 9 7.5680 -0.0925
-1 5 10 5.7951 0.1232
-1 5 11 6.6949 -0.0148
-1 5 12 4.2075 -0.0566
-1 5 13 5.9515 0.0166
-1 5 14 2.7338 -0.1831
-1 5 15 5.0489 0.0551
-1 5 16 1.6098 0.0915
-1 5 17 4.1291 0.0747
-1 5 18 1.1539 0.3110
-1 5 19 3.2012 -0.0141
-1 5 20 1.0302 0.0988
-1 5 21 2.2315 -0.0234
-1 5 22 0.8658 -0.1574
-1 5 23 1.4127 0.0774
-1 5 24 0.6719 -0.1179
-1 5 25 0.7318 0.0502
-1 5 26 0.3722 0.0338
-1 5 27 0.0593 -0.0296
-1 5 28 -0.1997 0.0650
-1 5 29 -0.3650 0.0140
-1 5 30 -0.9010 -0.0315
-1 5 31 -0.3880 -0.0015
-1 5 32 -1.3257 -0.1102
-1 6 1 -9.9849 -0.0240
-1 6 2 -8.8418 -0.0233
-1 6 3 -10.9296 -0.0769
-1 6 4 -6.5586 0.0489
-1 6 5 -11.0695 0.0616
-1 6 6 -4.9606 -0.0320
-1 6 7 -10.0844 0.0847
-1 6 8 -4.4476 -0.1039
-1 6 9 -8.3940 0.0158
-1 6 10 -4.4579 0.0775
-1 6 11 -6.3787 0.0268
-1 6 12 -4.1742 0.1941
-1 6 13 -4.4164 -0.0290
-1 6 14 -3.6789 -0.0510
-1 6 15 -2.8672 -0.0898
-1 6 16 -3.3730 -0.2173
-1 6 17 -1.6130 0.0056
-1 6 18 -3.0356 0.0116
-1 6 19 -0.6231 -0.0042
-1 6 20 -2.4302 0.1953
-1 6 21 -0.3021 -0.1777
-1 6 22 -1.8222 0.0310
-1 6 23 -0.5110 -0.1363
-1 6 24 -1.3967 -0.1741
-1 6 25 -0.4932 0.0847
-1 6 26 -1.0020 -0.1103
-1 6 27 0.0002 0.1191
-1 6 28 -0.4840 0.1425
-1 6 29 0.5995 0.0165
-1 6 30 0.0535 0.2442
-1 6 31 0.9631 -0.0049
-1 6 32 0.2457 0.0511
-1 7 1 5.9708 0.1097
-1 7 2 8.0787 0.0137
-1 7 3 4.3102 -0.0119
-1 7 4 9.4416 0.0733
-1 7 5 2.8447 -0.0587
-1 7 6 10.2712 0.0991
-1 7 7 2.1382 -0.0117
-1 7 8 9.9228 -0.0840
-1 7 9 2.0122 -0.0520
-1 7 10 8.2895 -0.1795
-1 7 11 2.0196 0.0014
-1 7 12 6.2035 0.0224
-1 7 13 2.0788 0.0638
-1 7 14 4.3737 0.1483
-1 7 15 1.9762 -0.1087
-1 7 16 2.7296 0.0136
-1 7 17 1.7061 -0.1542
-1 7 18 1.2882 -0.0367
-1 7 19 1.8045 0.1043
-1 7 20 0.4809 0.0958
-1 7 21 2.2122 0.1477
-1 7 22 0.3776 0.1374
-1 7 23 2.1504 -0.1255
-1 7 24 0.5068 0.0086
-1 7 25 1.4860 -0.2251
-1 7 26 0.3778 -0.1239
-1 7 27 0.8293 -0.0560
-1 7 28 -0.0892 -0.0721
-1 7 29 0.5279 0.0528
-1 7 30 -0.4448 0.1488
-1 7 31 0.4409 -0.0318
-1 7 32 -0.2989 0.2024
-1 8 1 -5.5130 -0.0525
-1 8 2 -2.8032 -0.0566
-1 8 3 -6.9321 0.0322
-1 8 4 -1.9338 -0.0671
-1 8 5 -8.3519 -0.0370
-1 8 6 -1.2048 0.1277
-1 8 7 -9.1339 -0.0188
-1 8 8 -0.5169 0.1858
-1 8 9 -8.7580 -0.0036
-1 8 10 -0.1623 -0.0357
-1 8 11 -7.5346 -0.0159
-1 8 12 -0.1333 -0.1135
-1 8 13 -5.7930 0.1246
-1 8 14 -0.1109 0.0139
-1 8 15 -3.8032 0.1049
-1 8 16 -0.2878 0.0278
-1 8 17 -2.2987 -0.2064
-1 8 18 -0.9373 -0.0001
-1 8 19 -1.5486 -0.2165
-1 8 20 -1.6517 0.0909
-1 8 21 -1.0037 0.1715
-1 8 22 -1.9222 0.1301
-1 8 23 -0.4742 0.3060
-1 8 24 -1.7360 0.0486
-1 8 25 -0.2661 0.0059
-1 8 26 -1.3166 -0.0140
-1 8 27 -0.3403 -0.2632
-1 8 28 -0.9211 -0.0189
-1 8 29 -0.3374 -0.2027
-1 8 30 -0.7161 0.0331
-1 8 31 -0.1546 -0.0178
-1 8 32 -0.5828 0.1298
-1 9 1 1.1375 -0.1101
-1 9 2 4.9904 0.1133
-1 9 3 0.5878 -0.0060
-1 9 4 6.2092 -0.0575
-1 9 5 0.2184 0.0580
-1 9 6 7.0145 -0.1416
-1 9 7 -0.1968 0.0108
-1 9 8 7.3567 0.0701
-1 9 9 -0.7150 -0.0305
-1 9 10 7.1645 0.1019
-1 9 11 -1.2995 -0.0906
-1 9 12 6.1729 -0.0421
-1 9 13 -1.7485 -0.0085
-1 9 14 4.8258 0.0126
-1 9 15 -1.4526 0.2178
-1 9 16 3.6391 0.0398
-1 9 17 -0.3406 0.1434
-1 9 18 2.4710 -0.1263
-1 9 19 0.7552 -0.1986
-1 9 20 1.3998 -0.1403
-1 9 21 1.3022 -0.2362
-1 9 22 0.8741 0.0118
-1 9 23 1.4581 0.0631
-1 9 24 0.7915 0.0126
-1 9 25 1.3821 0.2219
-1 9 26 0.6449 -0.0853
-1 9 27 1.0927 0.0768
-1 9 28 0.3249 -0.0199
-1 9 29 0.7135 -0.0814
-1 9 30 0.1321 0.1793
-1 9 31 0.4868 -0.0020
-1 10 1 -3.9952 -0.0504
-1 10 2 1.0770 0.0320
-1 10 3 -4.5027 -0.1293
-1 10 4 1.3440 0.1077
-1 10 5 -5.1852 -0.0492
-1 10 6 1.5080 -0.1014
-1 10 7 -5.6239 0.0745
-1 10 8 1.5742 -0.1395
-1 10 9 -5.6038 0.1084
-1 10 10 2.0799 0.0410
-1 10 11 -5.2335 -0.0188
-1 10 12 2.6895 -0.0172
-1 10 13 -4.7908 -0.1616
-1 10 14 2.6281 -0.0950
-1 10 15 -4.2267 -0.0762
-1 10 16 1.9311 0.0304
-1 10 17 -3.3091 0.0972
-1 10 18 0.8307 -0.0122
-1 10 19 -2.2677 0.0752
-1 10 20 -0.5135 -0.1891
-1 10 21 -1.5282 -0.0087
-1 10 22 -1.4103 -0.1024
-1 10 23 -1.0879 0.0675
-1 10 24 -1.3013 0.1060
-1 10 25 -0.7199 0.1707
-1 10 26 -0.6398 0.0331
-1 10 27 -0.3910 0.0889
-1 10 28 -0.3085 -0.2732
-1 10 29 -0.2324 -0.1246
-1 11 1 -2.8836 0.0745
-1 11 2 3.7757 -0.0483
-1 11 3 -2.9938 0.0785
-1 11 4 3.7925 0.0384
-1 11 5 -2.8529 -0.0115
-1 11 6 4.0975 0.0825
-1 11 7 -2.8064 -0.0671
-1 11 8 4.1923 -0.0794
-1 11 9 -2.9431 0.0348
-1 11 10 4.0271 -0.0452
-1 11 11 -3.1202 0.1099
-1 11 12 3.9985 0.0748
-1 11 13 -3.2060 0.0529
-1 11 14 3.8837 0.0235
-1 11 15 -2.8565 0.0643
-1 11 16 3.4700 0.0782
-1 11 17 -1.7506 0.1417
-1 11 18 3.0075 0.2139
-1 11 19 -0.2920 0.0593
-1 11 20 2.4439 0.0710
-1 11 21 0.6709 -0.1053
-1 11 22 1.6088 -0.2001
-1 11 23 0.8172 -0.0769
-1 11 24 0.8114 -0.2209
-1 11 25 0.5491 0.1394
-1 11 26 0.4539 -0.0170
-1 11 27 0.3772 0.2888
-1 12 1 -3.2582 -0.0701
-1 12 2 4.1046 0.0057
-1 12 3 -3.3823 0.0566
-1 12 4 4.1084 -0.1389
-1 12 5 -3.2944 0.1719
-1 12 6 3.7506 -0.0285
-1 12 7 -3.0900 0.0518
-1 12 8 3.5149 0.0558
-1 12 9 -3.0460 -0.0853
-1 12 10 3.3682 -0.0045
-1 12 11 -3.0730 -0.0606
-1 12 12 3.2641 -0.0286
-1 12 13 -3.1566 -0.0872
-1 12 14 3.0063 -0.0917
-1 12 15 -3.3718 -0.1253
-1 12 16 2.1811 -0.1704
-1 12 17 -3.3437 -0.0100
-1 12 18 0.9332 -0.0499
-1 12 19 -2.7739 0.0402
-1 12 20 -0.0914 0.1637
-1 12 21 -1.9892 -0.0996
-1 12 22 -0.5240 0.2208
-1 12 23 -1.3985 -0.1606
-1 12 24 -0.4722 0.1068
-1 12 25 -1.0285 0.0380
-1 12 26 -0.2908 -0.0409
-1 13 1 -3.5839 -0.0566
-1 13 2 2.7496 0.1123
-1 13 3 -4.1169 -0.0840
-1 13 4 3.1430 -0.0413
-1 13 5 -4.2553 0.0392
-1 13 6 2.9877 -0.1866
-1 13 7 -3.8510 0.1160
-1 13 8 2.5569 -0.0743
-1 13 9 -3.3444 -0.0042
-1 13 10 2.3085 0.0841
-1 13 11 -3.0168 -0.0330
-1 13 12 2.3653 0.0976
-1 13 13 -2.6143 0.0413
-1 13 14 2.6431 0.0339
-1 13 15 -2.0477 0.0057
-1 13 16 2.9430 -0.0000
-1 13 17 -1.3296 -0.0121
-1 13 18 2.9934 0.0170
-1 13 19 -0.4100 0.0091
-1 13 20 2.6158 0.0308
-1 13 21 0.3638 -0.1531
-1 13 22 1.8834 0.0019
-1 13 23 0.5436 -0.4242
-1 13 24 1.1256 -0.0512
-1 13 25 0.2212 -0.4968
-1 14 1 -2.1480 0.0054
-1 14 2 2.9481 -0.0374
-1 14 3 -2.7012 -0.0028
-1 14 4 3.3824 0.1319
-1 14 5 -2.9510 0.0094
-1 14 6 3.6326 0.0810
-1 14 7 -2.6654 0.0995
-1 14 8 3.3433 -0.0428
-1 14 9 -2.0205 0.0599
-1 14 10 2.7651 0.0022
-1 14 11 -1.6358 -0.0651
-1 14 12 2.3104 0.0655
-1 14 13 -1.7248 -0.0358
-1 14 14 1.8603 -0.0642
-1 14 15 -2.0969 0.0363
-1 14 16 1.1331 -0.1528
-1 14 17 -2.5372 0.0421
-1 14 18 0.3616 0.0629
-1 14 19 -2.6404 0.0884
-1 14 20 -0.0471 0.3777
-1 14 21 -2.1310 0.1415
-1 14 22 -0.0832 0.4999
-1 14 23 -1.2788 0.1329
-1 14 24 0.0040 0.4178
-1 15 1 -2.1144 -0.0206
-1 15 2 2.4598 -0.0637
-1 15 3 -2.3490 -0.0047
-1 15 4 2.6298 -0.1112
-1 15 5 -2.6325 -0.0752
-1 15 6 2.4530 0.0054
-1 15 7 -2.8135 -0.1165
-1 15 8 1.9770 0.0053
-1 15 9 -2.6359 -0.0489
-1 15 10 1.2595 -0.0260
-1 15 11 -2.1582 0.0143
-1 15 12 0.8660 0.1167
-1 15 13 -1.6144 0.0485
-1 15 14 1.2121 0.1323
-1 15 15 -1.0627 0.0475
-1 15 16 1.7734 -0.1826
-1 15 17 -0.5492 -0.0383
-1 15 18 1.9016 -0.3826
-1 15 19 -0.1727 -0.1690
-1 15 20 1.6182 -0.2160
-1 15 21 0.0020 -0.3162
-1 16 1 -1.7276 -0.1614
-1 16 2 1.6688 0.1616
-1 16 3 -2.2620 -0.1362
-1 16 4 1.8625 0.0167
-1 16 5 -2.2129 0.0412
-1 16 6 1.9462 0.0353
-1 16 7 -1.6610 0.0734
-1 16 8 2.0550 0.1454
-1 16 9 -1.0149 -0.0603
-1 16 10 1.9720 0.0206
-1 16 11 -0.5894 -0.1336
-1 16 12 1.4892 -0.0941
-1 16 13 -0.4700 -0.0408
-1 16 14 1.0113 0.0606
-1 16 15 -0.6297 0.0751
-1 16 16 0.7693 0.1277
-1 16 17 -0.9627 0.1133
-1 16 18 0.4404 -0.0111
-1 17 1 -1.1535 0.1281
-1 17 2 1.3865 0.1661
-1 17 3 -0.9918 -0.1116
-1 17 4 1.5592 0.1312
-1 17 5 -1.2022 -0.2181
-1 17 6 1.2903 -0.0678
-1 17 7 -1.3591 -0.0722
-1 17 8 0.7823 -0.0175
-1 17 9 -1.2504 -0.0006
-1 17 10 0.4526 0.1188
-1 17 11 -1.1520 -0.0991
-1 17 12 0.2181 0.0465
-1 17 13 -1.1099 -0.0702
-1 17 14 0.0478 0.0059
-1 17 15 -0.8020 0.0883
-1 18 1 -0.8932 -0.0147
-1 18 2 0.6666 -0.0097
-1 18 3 -0.7364 0.1067
-1 18 4 0.4869 0.1160
-1 18 5 -0.5207 -0.0247
-1 18 6 0.4722 0.1083
-1 18 7 -0.5596 -0.0666
0 0 4 54.7739 -0.0581
0 0 6 44.7142 0.2421
0 0 8 32.7992 0.0351
0 0 10 21.4103 -0.0644
0 0 12 13.1095 0.0581
0 0 14 8.2663 0.0690
0 0 16 5.5943 0.0843
0 0 18 3.8715 0.1457
0 0 20 2.3788 0.0617
0 0 22 1.0869 -0.0311
0 0 24 0.4943 0.0243
0 0 26 0.6839 0.0630
0 0 28 1.0879 0.0053
0 0 30 1.2012 -0.0392
0 0 32 0.9420 -0.0535
0 0 34 0.4827 -0.0988
0 1 2 1.1191 -0.1497
0 1 3 -56.5001 -0.0492
0 1 4 1.4359 -0.3960
0 1 5 -48.3527 0.1581
0 1 6 1.4364 -0.0621
0 1 7 -37.3398 0.0868
0 1 8 1.4161 0.1531
0 1 9 -26.0584 -0.1080
0 1 10 0.9285 -0.0242
0 1 11 -16.7663 -0.1044
0 1 12 0.1480 -0.1153
0 1 13 -10.5006 -0.0243
0 1 14 -0.3607 -0.0714
0 1 15 -6.9714 -0.0093
0 1 16 -0.6159 -0.0414
0 1 17 -4.9226 0.0120
0 1 18 -0.7408 0.0790
0 1 19 -3.2411 0.0342
0 1 20 -0.7027 0.1614
0 1 21 -1.7360 -0.0005
0 1 22 -0.7366 0.0438
0 1 23 -0.7545 -0.0686
0 1 24 -0.9693 -0.0232
0 1 25 -0.4943 -0.1218
0 1 26 -1.0895 0.1012
0 1 27 -0.7269 -0.1012
0 1 28 -0.9101 0.1785
0 1 29 -0.9462 0.0081
0 1 30 -0.5853 0.1116
0 1 31 -0.8070 0.1122
0 1 32 -0.2316 0.0449
0 1 33 -0.3901 0.1222
0 1 34 0.1063 0.0032
0 1 35 -0.0184 0.0521
0 2 0 52.8523 0.0335
0 2 1 -0.4579 0.3631
0 2 2 51.3684 0.1705
0 2 3 -1.6363 -0.0442
0 2 4 46.5481 -0.0756
0 2 5 -2.7210 -0.0887
0 2 6 38.4868 -0.2463
0 2 7 -2.7155 0.1555
0 2 8 28.9103 -0.0639
0 2 9 -1.7546 0.1191
0 2 10 20.0040 0.1040
0 2 11 -0.6582 -0.0076
0 2 12 13.1969 0.1014
0 2 13 0.2749 0.0551
0 2 14 8.8919 0.0276
0 2 15 0.9153 0.0522
0 2 16 6.3368 -0.1274
0 2 17 1.0930 -0.0707
0 2 18 4.3812 -0.2045
0 2 19 1.0669 -0.0714
0 2 20 2.6685 -0.0429
0 2 21 1.2076 0.0194
0 2 22 1.4263 0.1141
0 2 23 1.4806 0.0372
0 2 24 0.6705 0.0844
0 2 25 1.6565 -0.0218
0 2 26 0.3031 0.0487
0 2 27 1.5469 -0.1094
0 2 28 0.2473 0.0528
0 2 29 1.0515 -0.1496
0 2 30 0.2108 -0.0367
0 2 31 0.3463 -0.0545
0 2 32 -0.0308 -0.1214
0 2 33 -0.1649 0.0977
0 2 34 -0.2648 -0.0516
0 3 1 -41.7699 0.2071
0 3 2 1.0461 -0.1064
0 3 3 -39.1195 0.2557
0 3 4 2.0726 0.0571
0 3 5 -34.6608 -0.0754
0 3 6 2.6411 0.0635
0 3 7 -28.7245 -0.0554
0 3 8 2.3457 -0.0344
0 3 9 -21.7488 0.1418
0 3 10 1.2916 -0.1243
0 3 11 -15.3198 0.0404
0 3 12 0.0092 -0.1018
0 3 13 -10.7041 -0.0597
0 3 14 -0.8447 0.0503
0 3 15 -7.6479 0.0733
0 3 16 -1.0600 0.1002
0 3 17 -5.4405 0.1355
0 3 18 -1.0924 -0.0528
0 3 19 -3.7312 0.0567
0 3 20 -1.3028 -0.1212
0 3 21 -2.3081 0.0186
0 3 22 -1.5036 0.0015
0 3 23 -1.1506 0.0069
0 3 24 -1.5329 0.0496
0 3 25 -0.3837 -0.0042
0 3 26 -1.4540 -0.0286
0 3 27 0.0843 0.0176
0 3 28 -1.1417 -0.0408
0 3 29 0.3987 -0.0041
0 3 30 -0.4853 -0.0112
0 3 31 0.5099 -0.0502
0 3 32 0.1801 -0.0364
0 3 33 0.4485 0.0245
0 4 0 30.0689 0.0148
0 4 1 -0.3893 -0.1261
0 4 2 29.4616 -0.0394
0 4 3 -0.8836 0.1377
0 4 4 27.5634 -0.1022
0 4 5 -1.0749 0.0631
0 4 6 24.3934 -0.0757
0 4 7 -1.3116 -0.1850
0 4 8 20.3797 0.0540
0 4 9 -1.1967 -0.0746
0 4 10 16.1393 0.0579
0 4 11 -0.4021 0.1225
0 4 12 12.0737 -0.1187
0 4 13 0.4508 0.0505
0 4 14 8.5862 -0.1330
0 4 15 0.8413 -0.0329
0 4 16 6.1215 0.0717
0 4 17 0.9632 0.0121
0 4 18 4.5009 0.0783
0 4 19 1.0171 0.0242
0 4 20 3.0598 -0.1426
0 4 21 1.0426 0.0261
0 4 22 1.6819 -0.1581
0 4 23 1.1125 0.0606
0 4 24 0.7601 0.0567
0 4 25 1.1023 0.0662
0 4 26 0.2872 0.1295
0 4 27 0.8314 0.1095
0 4 28 -0.1034 -0.0087
0 4 29 0.3850 0.1660
0 4 30 -0.4947 -0.1424
0 4 31 -0.1175 0.0448
0 4 32 -0.7015 -0.1683
0 5 1 -19.6875 -0.1122
0 5 2 -0.4654 0.0610
0 5 3 -19.3309 -0.0792
0 5 4 -0.5657 0.0949
0 5 5 -18.1878 0.1157
0 5 6 -0.4585 -0.0262
0 5 7 -16.3980 0.0488
0 5 8 -0.4452 -0.0582
0 5 9 -14.3390 -0.0896
0 5 10 -0.3973 0.1276
0 5 11 -11.9137 -0.0192
0 5 12 -0.2443 0.1394
0 5 13 -9.2138 0.0457
0 5 14 -0.3609 -0.1200
0 5 15 -6.7589 0.0213
0 5 16 -0.7229 -0.1374
0 5 17 -4.7698 0.0425
0 5 18 -0.7620 0.1306
0 5 19 -3.2258 0.0171
0 5 20 -0.4896 0.1244
0 5 21 -2.2022 -0.0775
0 5 22 -0.4791 -0.1825
0 5 23 -1.5471 -0.0732
0 5 24 -0.7434 -0.2852
0 5 25 -0.9705 -0.0221
0 5 26 -0.7485 -0.0879
0 5 27 -0.4600 -0.0012
0 5 28 -0.2783 0.0744
0 5 29 -0.0339 0.1257
0 5 30 0.3435 0.0256
0 5 31 0.3680 0.2770
0 5 32 0.6453 -0.0797
0 6 0 12.4622 0.0352
0 6 1 0.7219 0.0392
0 6 2 12.2567 0.0261
0 6 3 1.7965 -0.0972
0 6 4 11.8661 0.1177
0 6 5 2.2639 -0.0332
0 6 6 11.5386 0.1050
0 6 7 2.3370 0.0737
0 6 8 10.9550 -0.1155
0 6 9 1.9606 -0.0043
0 6 10 9.7882 -0.1552
0 6 11 1.2993 -0.0565
0 6 12 8.3478 0.1017
0 6 13 0.7875 -0.0649
0 6 14 6.8592 0.1277
0 6 15 0.4371 -0.1261
0 6 16 5.1081 -0.1510
0 6 17 0.1984 -0.0237
0 6 18 3.3817 -0.1437
0 6 19 0.2851 0.1845
0 6 20 2.3888 0.1832
0 6 21 0.5161 0.1377
0 6 22 2.0802 0.2697
0 6 23 0.4804 -0.0313
0 6 24 1.7665 0.0201
0 6 25 0.2729 0.0061
0 6 26 1.1434 -0.1787
0 6 27 0.1146 0.1054
0 6 28 0.4767 -0.1403
0 6 29 -0.0987 0.0732
0 6 30 0.1166 -0.0587
0 6 31 -0.3336 0.0191
0 6 32 0.0636 -0.1765
0 7 1 -7.8198 0.0160
0 7 2 -1.6200 -0.0689
0 7 3 -7.3616 -0.0365
0 7 4 -3.0071 -0.0576
0 7 5 -7.0495 -0.1279
0 7 6 -3.6456 0.0968
0 7 7 -6.9199 -0.0054
0 7 8 -3.3493 0.0876
0 7 9 -6.7430 0.0733
0 7 10 -2.6477 -0.1166
0 7 11 -6.4196 0.0812
0 7 12 -1.9288 -0.0759
0 7 13 -5.6075 0.1615
0 7 14 -1.0971 0.1829
0 7 15 -4.3902 0.0362
0 7 16 -0.3818 0.1478
0 7 17 -3.5023 -0.2185
0 7 18 -0.2352 -0.1257
0 7 19 -3.0172 -0.1013
0 7 20 -0.4485 -0.1619
0 7 21 -2.3957 0.1652
0 7 22 -0.4715 0.0146
0 7 23 -1.7378 0.0518
0 7 24 -0.2330 0.0593
0 7 25 -1.4093 -0.1784
0 7 26 -0.0051 -0.0829
0 7 27 -1.1775 -0.0579
0 7 28 0.0480 -0.1991
0 7 29 -0.7330 0.2572
0 7 30 -0.0035 -0.1044
0 7 31 -0.2603 0.4017
0 7 32 0.0118 0.0973
0 8 0 4.9212 0.0225
0 8 1 0.6293 -0.0305
0 8 2 4.7337 0.0489
0 8 3 2.0248 0.1248
0 8 4 4.1552 -0.0702
0 8 5 3.2595 0.0632
0 8 6 3.5189 -0.0492
0 8 7 3.8055 -0.0228
0 8 8 3.4158 0.1069
0 8 9 3.6732 -0.0277
0 8 10 3.6434 0.0077
0 8 11 2.9041 -0.1122
0 8 12 3.5101 -0.1987
0 8 13 1.8059 -0.0254
0 8 14 3.0716 -0.1181
0 8 15 1.1802 0.2010
0 8 16 2.7855 0.0507
0 8 17 1.0425 0.0380
0 8 18 2.6087 0.0331
0 8 19 0.7033 -0.2695
0 8 20 2.3499 0.0110
0 8 21 0.2814 -0.0867
0 8 22 2.0529 0.0787
0 8 23 0.2685 0.2702
0 8 24 1.6876 0.0539
0 8 25 0.3705 0.2153
0 8 26 1.1900 -0.0948
0 8 27 0.1500 -0.0400
0 8 28 0.7000 -0.2500
0 8 29 -0.1493 -0.0364
0 8 30 0.3628 -0.3443
0 8 31 -0.0913 0.1606
0 8 32 0.1829 -0.3293
0 9 1 -2.3599 -0.0895
0 9 2 -0.7859 0.0368
0 9 3 -2.0816 -0.0861
0 9 4 -1.5172 0.0115
0 9 5 -1.4984 0.0248
0 9 6 -2.4992 -0.1650
0 9 7 -1.0272 0.0613
0 9 8 -3.3209 -0.0469
0 9 9 -0.8332 0.1095
0 9 10 -3.2479 0.1646
0 9 11 -0.7801 0.0423
0 9 12 -2.5925 0.0639
0 9 13 -1.0262 -0.1212
0 9 14 -1.9733 -0.0360
0 9 15 -1.4508 0.0043
0 9 16 -1.4085 0.0278
0 9 17 -1.6034 0.2000
0 9 18 -1.0136 -0.0473
0 9 19 -1.6639 -0.0361
0 9 20 -0.9799 -0.1363
0 9 21 -1.9127 -0.3250
0 9 22 -0.9135 0.0380
0 9 23 -1.8601 -0.1246
0 9 24 -0.4551 0.1958
0 9 25 -1.1705 0.2595
0 9 26 0.0454 0.0359
0 9 27 -0.3977 0.3481
0 9 28 0.1309 -0.2163
0 9 29 -0.1488 0.2272
0 9 30 -0.1162 -0.2492
0 10 0 -0.0016 -0.0174
0 10 1 0.0896 0.0895
0 10 2 -0.2502 -0.0586
0 10 3 0.3361 0.0015
0 10 4 -0.5151 0.1471
0 10 5 0.8770 -0.0689
0 10 6 -0.5866 0.0840
0 10 7 1.6475 -0.0892
0 10 8 -0.8900 -0.1591
0 10 9 2.3027 -0.0184
0 10 10 -1.1684 -0.0893
0 10 11 2.6322 0.0658
0 10 12 -1.0223 0.0040
0 10 13 2.4931 -0.0200
0 10 14 -0.6923 -0.0397
0 10 15 1.9237 -0.0923
0 10 16 -0.0859 0.1364
0 10 17 1.4523 0.0739
0 10 18 0.9711 0.2940
0 10 19 1.3977 0.1606
0 10 20 1.7126 0.0614
0 10 21 1.3175 -0.0653
0 10 22 1.4714 -0.1642
0 10 23 0.8669 -0.2533
0 10 24 0.7460 -0.0623
0 10 25 0.3617 -0.1587
0 10 26 0.3038 0.0131
0 10 27 0.1491 0.0062
0 10 28 0.2375 -0.2116
0 10 29 0.1837 0.0501
0 11 1 2.2968 0.0461
0 11 2 0.2483 -0.1004
0 11 3 2.3071 0.0797
0 11 4 -0.0931 -0.1001
0 11 5 2.3078 0.0344
0 11 6 -0.6206 0.1609
0 11 7 2.2283 -0.0787
0 11 8 -1.2115 0.1497
0 11 9 2.1020 -0.0710
0 11 10 -1.9172 0.0211
0 11 11 2.1141 0.0724
0 11 12 -2.2192 0.0292
0 11 13 2.0736 0.0750
0 11 14 -2.0760 -0.1050
0 11 15 1.4768 -0.0801
0 11 16 -2.0098 -0.2156
0 11 17 0.3529 -0.1314
0 11 18 -1.9024 0.0186
0 11 19 -0.6652 -0.0817
0 11 20 -1.4879 0.2134
0 11 21 -1.1040 -0.0876
0 11 22 -1.1029 0.1132
0 11 23 -0.9421 -0.0399
0 11 24 -0.9422 0.0837
0 11 25 -0.4085 0.1876
0 11 26 -0.7497 0.2770
0 12 0 -3.8046 0.0170
0 12 1 0.0113 -0.0536
0 12 2 -3.5655 0.0917
0 12 3 0.0621 -0.0058
0 12 4 -3.2597 -0.0592
0 12 5 0.3620 0.0787
0 12 6 -3.0476 -0.0636
0 12 7 0.9791 0.0217
0 12 8 -2.7336 0.0415
0 12 9 1.5097 -0.1454
0 12 10 -2.5497 -0.0111
0 12 11 1.7928 -0.0998
0 12 12 -2.5399 -0.0234
0 12 13 1.9935 0.0455
0 12 14 -2.1752 0.0479
0 12 15 2.0098 0.0445
0 12 16 -1.3128 0.0007
0 12 17 1.8323 0.0767
0 12 18 -0.2995 -0.0227
0 12 19 1.7605 0.1694
0 12 20 0.5378 0.0448
0 12 21 1.7433 0.0095
0 12 22 0.8097 -0.0498
0 12 23 1.4205 -0.3722
0 12 24 0.3788 -0.2815
0 12 25 0.8405 -0.5516
0 13 1 3.8117 -0.0206
0 13 2 -0.7011 -0.0163
0 13 3 3.6739 -0.0976
0 13 4 -1.0211 0.0640
0 13 5 3.2605 -0.0809
0 13 6 -1.2319 0.0137
0 13 7 2.8584 0.0821
0 13 8 -1.4593 0.0263
0 13 9 2.6539 0.0990
0 13 10 -1.5816 0.0692
0 13 11 2.4868 0.0237
0 13 12 -1.6460 0.0162
0 13 13 2.3267 0.0466
0 13 14 -1.7451 -0.0602
0 13 15 1.9356 -0.0305
0 13 16 -1.8517 -0.0859
0 13 17 0.9508 -0.1456
0 13 18 -1.8920 -0.0478
0 13 19 -0.1549 0.0578
0 13 20 -1.7355 0.0566
0 13 21 -0.5074 0.4191
0 13 22 -1.3594 0.1504
0 13 23 -0.0781 0.5014
0 13 24 -0.9864 0.1954
0 14 0 -2.8422 0.0455
0 14 1 0.5428 0.0783
0 14 2 -3.0322 -0.0829
0 14 3 1.5100 0.0897
0 14 4 -3.1768 0.0025
0 14 5 1.9262 -0.0487
0 14 6 -2.9255 0.0648
0 14 7 1.7778 -0.1018
0 14 8 -2.5260 -0.0354
0 14 9 1.5056 -0.0322
0 14 10 -2.3286 -0.0857
0 14 11 1.3047 -0.0091
0 14 12 -2.2177 0.0328
0 14 13 1.2370 0.0466
0 14 14 -1.8862 0.0911
0 14 15 1.4614 0.0996
0 14 16 -1.3153 -0.0410
0 14 17 1.7259 -0.0327
0 14 18 -0.6779 -0.1694
0 14 19 1.6164 -0.1653
0 14 20 -0.1535 -0.1968
0 14 21 1.2176 -0.0880
0 14 22 0.0590 -0.2593
0 14 23 0.8497 0.0385
0 15 1 2.2010 -0.1058
0 15 2 -1.0468 -0.0428
0 15 3 2.3647 -0.0266
0 15 4 -1.9247 -0.1780
0 15 5 2.5432 0.0478
0 15 6 -2.1728 -0.0121
0 15 7 2.4406 0.0351
0 15 8 -1.6869 0.1291
0 15 9 2.1553 0.0237
0 15 10 -1.0796 -0.0030
0 15 11 1.9850 0.0051
0 15 12 -0.8764 -0.0799
0 15 13 1.8907 -0.0386
0 15 14 -0.9042 0.0831
0 15 15 1.6413 -0.0448
0 15 16 -0.9636 0.1327
0 15 17 1.1318 -0.0217
0 15 18 -1.1297 -0.0197
0 15 19 0.5074 0.0521
0 15 20 -1.1950 -0.0640
0 15 21 0.1319 0.2064
0 16 0 -1.8713 0.0638
0 16 1 0.6083 0.1013
0 16 2 -1.8177 0.1985
0 16 3 1.5013 0.0370
0 16 4 -1.8120 0.0157
0 16 5 1.8474 0.0007
0 16 6 -1.9200 -0.1591
0 16 7 1.7221 -0.0025
0 16 8 -1.8509 -0.0604
0 16 9 1.2493 -0.0373
0 16 10 -1.6236 -0.0006
0 16 11 0.6588 -0.0492
0 16 12 -1.6738 -0.0984
0 16 13 0.3334 0.0317
0 16 14 -1.8336 0.0091
0 16 15 0.4891 0.0890
0 16 16 -1.4587 0.2426
0 16 17 0.8172 -0.0287
0 16 18 -0.6884 0.1714
0 17 1 1.2987 0.0654
0 17 2 -0.8612 -0.0891
0 17 3 1.4353 0.1069
0 17 4 -1.3226 0.0220
0 17 5 1.2980 0.0030
0 17 6 -1.4621 -0.0154
0 17 7 0.9874 0.0542
0 17 8 -1.3547 0.0067
0 17 9 0.9899 0.1817
0 17 10 -0.8326 0.1013
0 17 11 1.3005 0.0866
0 17 12 -0.2485 -0.0370
0 17 13 1.4399 -0.0961
0 17 14 -0.2009 -0.2184
0 17 15 1.2546 -0.0662
0 18 0 -0.9489 -0.0028
0 18 1 0.1203 -0.0951
0 18 2 -0.8697 -0.0715
0 18 3 0.5706 0.1663
0 18 4 -0.5736 -0.0325
0 18 5 1.1500 0.1103
0 18 6 -0.1614 -0.0641
0 18 7 1.2325 -0.1299
1 0 4 -42.4255 -0.5155
1 0 6 -34.6649 0.1902
1 0 8 -26.4996 0.3281
1 0 10 -19.4916 0.0757
1 0 12 -14.0057 0.0140
1 0 14 -9.9256 -0.0098
1 0 16 -7.2013 -0.0543
1 0 18 -5.2635 0.0453
1 0 20 -3.5543 0.0876
1 0 22 -2.1714 -0.0371
1 0 24 -1.3124 -0.1210
1 0 26 -0.9426 -0.1222
1 0 28 -0.9054 -0.0961
1 0 30 -0.8461 -0.0059
1 0 32 -0.4912 0.0907
1 0 34 -0.0165 0.0960
1 1 2 -6.2788 0.2145
1 1 3 44.3949 0.2136
1 1 4 -5.0932 -0.2590
1 1 5 37.4607 0.0403
1 1 6 -3.7193 -0.3198
1 1 7 30.1028 -0.0267
1 1 8 -1.8612 -0.0168
1 1 9 22.9222 -0.1408
1 1 10 -0.1734 0.0509
1 1 11 16.5677 -0.1077
1 1 12 0.6302 0.0290
1 1 13 11.7381 0.0240
1 1 14 0.8186 0.0773
1 1 15 8.4358 0.0196
1 1 16 0.7322 -0.0191
1 1 17 6.1219 -0.0682
1 1 18 0.4614 -0.0999
1 1 19 4.3294 -0.0856
1 1 20 0.3084 0.0430
1 1 21 2.8385 -0.0231
1 1 22 0.3768 0.1506
1 1 23 1.6914 0.0586
1 1 24 0.4195 0.0757
1 1 25 1.0198 0.0750
1 1 26 0.4031 -0.0268
1 1 27 0.7458 0.0229
1 1 28 0.4237 -0.1089
1 1 29 0.6398 -0.0070
1 1 30 0.3741 -0.1488
1 1 31 0.5113 -0.0343
1 1 32 0.2082 -0.0465
1 1 33 0.2677 -0.1299
1 1 34 0.0789 0.1238
1 1 35 0.0062 -0.2165
1 2 0 -44.8524 -0.5989
1 2 1 11.8160 0.2473
1 2 2 -42.5126 -0.1631
1 2 3 10.8077 0.1275
1 2 4 -37.7729 0.0954
1 2 5 8.0471 -0.0462
1 2 6 -31.9327 0.0257
1 2 7 4.6789 0.1545
1 2 8 -25.6480 0.0214
1 2 9 1.8917 0.2170
1 2 10 -19.3476 0.0524
1 2 11 -0.0694 -0.0395
1 2 12 -13.8918 0.0017
1 2 13 -1.0897 -0.1237
1 2 14 -9.8059 0.0363
1 2 15 -1.1527 0.0054
1 2 16 -6.9291 0.0913
1 2 17 -0.8487 0.0335
1 2 18 -4.9771 0.0227
1 2 19 -0.7025 -0.0157
1 2 20 -3.5596 0.0142
1 2 21 -0.6640 -0.0256
1 2 22 -2.2397 0.1101
1 2 23 -0.6035 -0.0161
1 2 24 -1.1037 0.0784
1 2 25 -0.5551 0.0098
1 2 26 -0.5200 -0.0448
1 2 27 -0.5591 0.0164
1 2 28 -0.3937 -0.0458
1 2 29 -0.6132 -0.0297
1 2 30 -0.3472 0.0436
1 2 31 -0.6096 -0.0519
1 2 32 -0.2546 0.1286
1 2 33 -0.4230 -0.0192
1 2 34 -0.1630 0.2308
1 2 35 -0.1361 -0.0048
1 3 0 -14.5185 -0.0626
1 3 1 35.5333 0.1220
1 3 2 -13.9236 -0.1360
1 3 3 34.2628 0.2522
1 3 4 -11.6180 -0.0870
1 3 5 31.3333 -0.1035
1 3 6 -8.1550 -0.0736
1 3 7 26.5840 -0.3076
1 3 8 -4.4825 -0.0707
1 3 9 21.0937 -0.0129
1 3 10 -1.4972 -0.0407
1 3 11 15.8847 0.1500
1 3 12 0.2213 -0.0234
1 3 13 11.2792 -0.0030
1 3 14 0.7829 0.0434
1 3 15 7.7212 -0.0461
1 3 16 0.8925 0.1185
1 3 17 5.4624 -0.0017
1 3 18 0.9580 0.0141
1 3 19 3.9508 -0.0947
1 3 20 0.8434 -0.1489
1 3 21 2.6080 -0.1883
1 3 22 0.5903 -0.0742
1 3 23 1.4411 -0.1456
1 3 24 0.5192 0.1214
1 3 25 0.6570 -0.0227
1 3 26 0.6483 0.1357
1 3 27 0.3432 0.0881
1 3 28 0.7328 0.0305
1 3 29 0.3546 0.0425
1 3 30 0.6818 0.0052
1 3 31 0.3384 -0.1785
1 3 32 0.5214 0.0312
1 3 33 0.1614 -0.3231
1 4 0 -26.1795 -0.0618
1 4 1 14.3327 -0.1440
1 4 2 -27.2293 0.0155
1 4 3 12.5432 0.0791
1 4 4 -26.7738 0.0795
1 4 5 10.1025 0.2556
1 4 6 -24.8376 0.0408
1 4 7 7.0362 0.0115
1 4 8 -21.5134 0.0356
1 4 9 3.7652 -0.1367
1 4 10 -17.0612 0.0730
1 4 11 1.4143 0.0137
1 4 12 -12.3812 -0.0486
1 4 13 0.2727 0.0372
1 4 14 -8.6092 -0.1904
1 4 15 -0.3248 -0.0596
1 4 16 -5.9972 -0.0264
1 4 17 -0.7194 0.0116
1 4 18 -4.0499 0.2315
1 4 19 -0.8489 0.1068
1 4 20 -2.5876 0.1766
1 4 21 -0.7898 0.0378
1 4 22 -1.7242 -0.0232
1 4 23 -0.6665 -0.0828
1 4 24 -1.2451 -0.0112
1 4 25 -0.5907 -0.1451
1 4 26 -0.8342 0.1143
1 4 27 -0.6451 -0.0990
1 4 28 -0.5043 0.1176
1 4 29 -0.6581 0.0385
1 4 30 -0.3605 0.0640
1 4 31 -0.4649 0.0643
1 4 32 -0.3294 0.0970
1 4 33 -0.2737 -0.0813
1 5 0 -12.5260 -0.0617
1 5 1 18.8457 -0.0092
1 5 2 -11.4992 -0.0651
1 5 3 20.1194 -0.1579
1 5 4 -9.7765 0.0402
1 5 5 20.2394 0.0114
1 5 6 -7.5294 0.0264
1 5 7 19.2526 0.1155
1 5 8 -5.3296 -0.1030
1 5 9 16.7932 -0.0193
1 5 10 -3.4920 -0.0071
1 5 11 13.2069 -0.0388
1 5 12 -1.8533 0.1912
1 5 13 9.5700 0.0618
1 5 14 -0.5460 0.0299
1 5 15 6.5474 0.0389
1 5 16 0.1266 -0.2550
1 5 17 4.2985 -0.0085
1 5 18 0.4908 -0.1270
1 5 19 2.8656 0.0078
1 5 20 0.9434 0.1636
1 5 21 2.0307 -0.0293
1 5 22 1.1632 0.1185
1 5 23 1.4936 -0.0702
1 5 24 0.8488 -0.0868
1 5 25 1.1889 -0.0372
1 5 26 0.4068 -0.0727
1 5 27 1.0136 -0.0357
1 5 28 0.3067 0.0883
1 5 29 0.7807 -0.0642
1 5 30 0.4550 0.1228
1 5 31 0.5581 -0.0540
1 5 32 0.4865 -0.0094
1 5 33 0.4411 -0.1164
1 6 0 -11.1673 0.0088
1 6 1 8.9395 0.1250
1 6 2 -13.1748 -0.0515
1 6 3 7.8451 -0.0363
1 6 4 -14.5537 -0.0257
1 6 5 6.5373 -0.1231
1 6 6 -14.8867 0.0887
1 6 7 5.3100 0.0086
1 6 8 -14.0788 -0.0054
1 6 9 4.2375 0.0381
1 6 10 -12.5179 -0.2058
1 6 11 3.1105 -0.0129
1 6 12 -10.3447 -0.0578
1 6 13 2.0020 0.0262
1 6 14 -7.5750 0.2144
1 6 15 0.9124 0.0089
1 6 16 -4.9808 0.0527
1 6 17 -0.2674 -0.0211
1 6 18 -3.3980 -0.2419
1 6 19 -1.1269 0.1117
1 6 20 -2.5537 -0.1146
1 6 21 -1.2332 0.1643
1 6 22 -1.8278 0.1452
1 6 23 -0.9029 -0.0291
1 6 24 -1.2897 0.0607
1 6 25 -0.6152 -0.1415
1 6 26 -1.1613 -0.1843
1 6 27 -0.4188 -0.0197
1 6 28 -1.1888 -0.1816
1 6 29 -0.2911 0.0865
1 6 30 -0.9781 0.0844
1 6 31 -0.2695 0.0838
1 6 32 -0.4888 0.2880
1 6 33 -0.2295 0.0797
1 7 0 -6.6447 -0.0437
1 7 1 7.5202 0.0237
1 7 2 -5.5107 -0.0304
1 7 3 8.9274 0.1149
1 7 4 -4.8666 -0.0613
1 7 5 9.8216 -0.0132
1 7 6 -4.4815 0.0587
1 7 7 10.1017 -0.0344
1 7 8 -3.8970 0.2087
1 7 9 9.9565 0.0238
1 7 10 -3.1870 0.0394
1 7 11 9.1667 -0.0223
1 7 12 -2.6651 -0.2104
1 7 13 7.7589 0.0403
1 7 14 -1.9560 -0.0822
1 7 15 6.2523 0.1010
1 7 16 -0.6287 0.1279
1 7 17 4.6923 -0.1200
1 7 18 0.7215 -0.0205
1 7 19 3.0433 -0.2010
1 7 20 1.2792 -0.2033
1 7 21 1.9460 0.1496
1 7 22 1.1284 -0.0515
1 7 23 1.6736 0.3677
1 7 24 0.7768 0.1550
1 7 25 1.5542 0.1443
1 7 26 0.4552 0.0924
1 7 27 1.1343 -0.0754
1 7 28 0.2113 -0.1208
1 7 29 0.6791 -0.0379
1 7 30 0.0726 -0.1986
1 7 31 0.4083 0.0040
1 7 32 0.0551 -0.0628
1 8 0 -3.8244 0.0276
1 8 1 4.3068 -0.0744
1 8 2 -4.5983 0.0526
1 8 3 3.6353 0.0253
1 8 4 -5.1164 -0.0498
1 8 5 3.4592 0.0458
1 8 6 -5.7646 -0.1626
1 8 7 3.2383 -0.0519
1 8 8 -6.3891 0.0146
1 8 9 2.9640 -0.0197
1 8 10 -6.5479 0.1935
1 8 11 2.7008 -0.0583
1 8 12 -6.3607 0.0514
1 8 13 2.0374 -0.1112
1 8 14 -6.0043 -0.0753
1 8 15 1.1083 0.1569
1 8 16 -5.2126 0.0462
1 8 17 0.3612 0.2926
1 8 18 -4.0062 0.0901
1 8 19 -0.4423 -0.0882
1 8 20 -2.8943 -0.0637
1 8 21 -1.2613 -0.3150
1 8 22 -2.0979 -0.1410
1 8 23 -1.2884 -0.0194
1 8 24 -1.4510 -0.0779
1 8 25 -0.4807 0.1900
1 8 26 -0.9103 -0.0278
1 8 27 0.1575 0.0142
1 8 28 -0.5369 -0.0084
1 8 29 0.0972 -0.1282
1 8 30 -0.2861 0.0257
1 8 31 -0.1960 -0.0027
1 9 0 -4.0815 -0.0619
1 9 1 1.6751 -0.0324
1 9 2 -3.7341 -0.0050
1 9 3 1.9008 -0.1068
1 9 4 -3.3509 0.1422
1 9 5 2.1618 -0.0118
1 9 6 -2.8544 -0.0163
1 9 7 2.6294 0.0061
1 9 8 -2.5897 -0.1702
1 9 9 3.2062 0.0287
1 9 10 -2.3174 -0.0015
1 9 11 3.9549 0.0659
1 9 12 -1.8717 0.0808
1 9 13 4.4850 -0.1481
1 9 14 -1.4770 -0.0298
1 9 15 4.3031 -0.2636
1 9 16 -0.9138 -0.0016
1 9 17 3.8606 0.0721
1 9 18 0.0288 0.0431
1 9 19 3.5545 0.2619
1 9 20 0.7752 -0.0702
1 9 21 2.8615 -0.0225
1 9 22 0.8312 -0.0493
1 9 23 1.6740 -0.1869
1 9 24 0.5018 0.1783
1 9 25 0.7405 -0.0203
1 9 26 0.2228 0.2428
1 9 27 0.3807 0.0221
1 9 28 0.0655 0.0473
1 9 29 0.2117 -0.1754
1 9 30 0.0118 -0.0962
1 10 0 0.9346 0.0535
1 10 1 3.9149 0.1386
1 10 2 0.4950 -0.0857
1 10 3 3.8730 0.0440
1 10 4 -0.0587 0.0369
1 10 5 3.4540 -0.0329
1 10 6 -0.2442 0.1944
1 10 7 2.6708 -0.0533
1 10 8 -0.5286 -0.0040
1 10 9 1.7687 -0.0242
1 10 10 -1.2676 -0.0974
1 10 11 1.2240 0.1310
1 10 12 -1.9686 0.0408
1 10 13 1.2356 0.1735
1 10 14 -2.5487 0.0063
1 10 15 1.1738 -0.0521
1 10 16 -3.1311 -0.0051
1 10 17 0.5590 -0.1321
1 10 18 -3.1966 0.1609
1 10 19 -0.1442 0.0658
1 10 20 -2.5883 0.0606
1 10 21 -0.4903 0.0848
1 10 22 -1.8883 -0.2261
1 10 23 -0.5851 -0.1185
1 10 24 -1.2838 -0.0993
1 10 25 -0.4726 -0.1565
1 10 26 -0.5471 0.3624
1 10 27 -0.1730 -0.0453
1 10 28 0.1286 0.5462
1 11 0 -3.8093 0.0125
1 11 1 -2.3892 -0.0421
1 11 2 -3.6690 -0.0080
1 11 3 -1.6851 0.0228
1 11 4 -3.5476 -0.1424
1 11 5 -1.0124 0.0820
1 11 6 -2.9779 0.0186
1 11 7 -0.4924 0.0322
1 11 8 -1.7608 0.1058
1 11 9 -0.2129 -0.1015
1 11 10 -0.8075 -0.0702
1 11 11 0.0163 -0.0997
1 11 12 -0.5463 -0.0732
1 11 13 0.5554 0.0081
1 11 14 -0.5641 -0.0333
1 11 15 1.3419 0.0050
1 11 16 -0.7059 -0.1716
1 11 17 1.9708 -0.0201
1 11 18 -0.6882 -0.0799
1 11 19 2.2334 0.0891
1 11 20 -0.0740 0.1897
1 11 21 2.0414 0.1220
1 11 22 0.6466 0.1011
1 11 23 1.2894 -0.0842
1 11 24 0.6855 -0.1718
1 11 25 0.2893 -0.2768
1 11 26 0.2697 -0.1180
1 12 0 3.3727 -0.0715
1 12 1 3.1374 -0.0113
1 12 2 2.5515 0.0860
1 12 3 2.9105 -0.1080
1 12 4 1.8430 0.0128
1 12 5 2.3354 -0.0725
1 12 6 1.1209 -0.1066
1 12 7 1.5447 0.0810
1 12 8 0.7212 0.0055
1 12 9 0.7276 0.0716
1 12 10 0.6926 0.0606
1 12 11 0.1091 0.0068
1 12 12 0.5275 0.0372
1 12 13 0.0833 0.0534
1 12 14 0.1119 0.1196
1 12 15 0.4752 0.0106
1 12 16 -0.4607 0.0613
1 12 17 0.5734 -0.0840
1 12 18 -1.1885 -0.1392
1 12 19 0.2488 0.0448
1 12 20 -1.5553 -0.1107
1 12 21 -0.0481 0.2249
1 12 22 -1.0617 0.0460
1 12 23 -0.1960 0.1097
1 12 24 -0.1778 0.0588
1 12 25 -0.4066 -0.1493
1 13 0 -2.2661 -0.1033
1 13 1 -2.8913 0.0795
1 13 2 -2.0127 -0.0677
1 13 3 -2.0782 0.0310
1 13 4 -1.6238 0.1220
1 13 5 -1.4705 -0.0881
1 13 6 -1.0121 0.1236
1 13 7 -1.1366 -0.0387
1 13 8 -0.3903 0.0188
1 13 9 -0.9121 0.0467
1 13 10 0.0862 -0.0147
1 13 11 -0.9011 -0.0299
1 13 12 0.2039 -0.0315
1 13 13 -0.9161 -0.0349
1 13 14 -0.0855 -0.0273
1 13 15 -0.4585 0.0099
1 13 16 -0.4194 0.0073
1 13 17 0.2360 -0.1276
1 13 18 -0.4956 -0.0017
1 13 19 0.5203 -0.1774
1 13 20 -0.3086 0.0057
1 13 21 0.3581 0.0860
1 13 22 0.0727 0.0589
1 13 23 0.0667 0.2911
1 13 24 0.4424 0.0272
1 14 0 2.6938 0.0939
1 14 1 1.4215 0.0498
1 14 2 2.3496 -0.1006
1 14 3 0.8467 0.0167
1 14 4 1.8119 -0.1372
1 14 5 0.4788 -0.0803
1 14 6 1.3256 0.0021
1 14 7 0.0952 -0.1418
1 14 8 1.0797 0.0614
1 14 9 -0.1873 -0.0378
1 14 10 1.0407 0.0050
1 14 11 -0.1770 0.0247
1 14 12 1.1073 0.0221
1 14 13 -0.0267 -0.0000
1 14 14 1.1275 0.1087
1 14 15 0.2045 0.0597
1 14 16 0.8626 0.0764
1 14 17 0.4652 0.0446
1 14 18 0.2987 -0.0532
1 14 19 0.4271 -0.1498
1 14 20 -0.1357 -0.0751
1 14 21 0.0493 -0.2417
1 14 22 -0.0325 0.0243
1 15 0 -1.7460 0.0080
1 15 1 -1.9700 0.0734
1 15 2 -0.7031 0.1207
1 15 3 -1.9407 0.0647
1 15 4 0.0247 0.0245
1 15 5 -1.7043 0.0500
1 15 6 0.2462 -0.0277
1 15 7 -1.2879 0.0025
1 15 8 0.2554 0.0289
1 15 9 -1.0642 -0.0310
1 15 10 0.1791 -0.0281
1 15 11 -1.1748 -0.0108
1 15 12 -0.1162 -0.1389
1 15 13 -1.3941 0.0052
1 15 14 -0.4002 -0.0105
1 15 15 -1.3565 0.0281
1 15 16 -0.2894 0.1947
1 15 17 -0.9024 0.0467
1 15 18 0.0005 0.1387
1 15 19 -0.3672 0.0006
1 15 20 0.0607 -0.0032
1 15 21 -0.1581 -0.0256
1 16 0 1.5096 -0.1779
1 16 1 0.9936 0.1230
1 16 2 1.6102 -0.0180
1 16 3 0.2332 0.0346
1 16 4 1.7109 0.0365
1 16 5 -0.4104 -0.0539
1 16 6 1.3701 -0.0620
1 16 7 -0.6404 0.0217
1 16 8 0.9012 -0.0274
1 16 9 -0.3495 0.1291
1 16 10 0.9713 0.0600
1 16 11 0.1064 0.0828
1 16 12 1.4052 -0.0894
1 16 13 0.2817 -0.0270
1 16 14 1.4779 -0.2380
1 16 15 0.1572 -0.0250
1 16 16 1.1219 -0.0724
1 16 17 0.0068 0.0068
1 16 18 0.7180 0.1054
1 17 0 -1.0173 -0.1531
1 17 1 -1.4544 0.0031
1 17 2 -0.4673 -0.0861
1 17 3 -1.3385 0.1649
1 17 4 0.3454 0.0856
1 17 5 -0.8600 0.0763
1 17 6 0.9394 -0.0059
1 17 7 -0.5277 -0.0481
1 17 8 0.7757 -0.1821
1 17 9 -0.5535 0.0561
1 17 10 0.2181 -0.0818
1 17 11 -0.8143 0.1691
1 17 12 -0.0462 0.0662
1 17 13 -1.1817 0.0679
1 18 0 0.8873 -0.0030
1 18 1 0.4378 -0.1579
1 18 2 0.7723 -0.1039
1 18 3 -0.3766 -0.0718
1 18 4 0.3305 -0.0308
1 18 5 -0.8724 0.1018
1 18 6 -0.0038 0.0432
2 0 0 28.5891 0.9426
2 0 2 25.3981 0.6610
2 0 4 21.3095 0.0119
2 0 6 18.1456 -0.0544
2 0 8 16.6177 0.0207
2 0 10 15.2984 -0.1521
2 0 12 13.1057 -0.1550
2 0 14 10.3878 -0.0352
2 0 16 7.7041 -0.1006
2 0 18 5.4779 -0.1288
2 0 20 3.9555 -0.0102
2 0 22 2.8260 0.0400
2 0 24 1.7886 0.0221
2 0 26 1.0123 0.0023
2 0 28 0.5820 -0.0226
2 0 30 0.3393 0.0392
2 0 32 0.1749 0.1411
2 0 34 0.0121 0.1173
2 1 0 8.5877 0.0121
2 1 1 -26.3725 -0.4069
2 1 2 7.2658 0.4434
2 1 3 -22.7807 -0.4186
2 1 4 5.2942 0.2364
2 1 5 -19.7496 -0.1962
2 1 6 2.5323 -0.0744
2 1 7 -17.5525 0.1493
2 1 8 0.1548 0.0592
2 1 9 -15.8037 0.1900
2 1 10 -0.9769 0.1498
2 1 11 -13.9498 0.0375
2 1 12 -1.2226 0.0207
2 1 13 -11.4993 0.0194
2 1 14 -0.9671 0.0210
2 1 15 -8.6758 0.0673
2 1 16 -0.4628 0.0286
2 1 17 -6.2561 0.0462
2 1 18 -0.1966 -0.1137
2 1 19 -4.5752 0.0069
2 1 20 -0.2077 -0.1527
2 1 21 -3.3368 0.0026
2 1 22 -0.1132 -0.0733
2 1 23 -2.1991 0.0373
2 1 24 0.0794 -0.0697
2 1 25 -1.1787 0.0356
2 1 26 0.1342 -0.0918
2 1 27 -0.5875 -0.0606
2 1 28 0.0214 -0.0925
2 1 29 -0.4953 -0.0906
2 1 30 -0.2176 -0.1332
2 1 31 -0.4786 0.0650
2 1 32 -0.4685 -0.1588
2 1 33 -0.2382 0.2295
2 1 34 -0.5288 -0.1159
2 1 35 0.0282 0.2509
2 2 0 25.3886 0.1613
2 2 1 -15.1309 -0.0856
2 2 2 23.2750 0.2682
2 2 3 -11.4515 -0.0081
2 2 4 20.8485 0.3002
2 2 5 -7.0575 -0.2659
2 2 6 18.6473 0.0074
2 2 7 -3.0679 -0.2326
2 2 8 16.5279 -0.1744
2 2 9 0.0645 0.0421
2 2 10 14.3553 -0.0716
2 2 11 1.6714 0.0311
2 2 12 11.8464 -0.0052
2 2 13 1.6069 -0.0820
2 2 14 9.0358 0.0139
2 2 15 0.9141 0.0105
2 2 16 6.6249 0.0882
2 2 17 0.5140 0.0800
2 2 18 4.9745 0.0338
2 2 19 0.3757 0.0000
2 2 20 3.6640 -0.1155
2 2 21 0.2082 -0.0520
2 2 22 2.4066 -0.0943
2 2 23 -0.0368 0.0017
2 2 24 1.3830 0.0365
2 2 25 -0.1800 0.1118
2 2 26 0.7585 0.0741
2 2 27 -0.0157 0.1566
2 2 28 0.5412 0.0360
2 2 29 0.3406 0.0631
2 2 30 0.5959 -0.0543
2 2 31 0.5924 0.0079
2 2 32 0.6197 -0.2332
2 2 33 0.6752 0.1307
2 2 34 0.4447 -0.3916
2 3 0 20.1767 0.0843
2 3 1 -21.6204 -0.3795
2 3 2 17.1446 0.0685
2 3 3 -20.8431 0.0224
2 3 4 12.5416 0.1181
2 3 5 -18.9151 0.1628
2 3 6 7.4093 0.1098
2 3 7 -16.9468 -0.0895
2 3 8 2.8711 0.0551
2 3 9 -14.8711 -0.0769
2 3 10 -0.0262 0.0327
2 3 11 -12.0408 0.0936
2 3 12 -1.0523 -0.0373
2 3 13 -8.9594 -0.0248
2 3 14 -0.9916 -0.1064
2 3 15 -6.5448 -0.1540
2 3 16 -0.6846 -0.0016
2 3 17 -4.8614 -0.0245
2 3 18 -0.4360 0.1377
2 3 19 -3.5884 0.0934
2 3 20 -0.3139 0.0725
2 3 21 -2.5597 0.0542
2 3 22 -0.2819 -0.0552
2 3 23 -1.6834 -0.0137
2 3 24 -0.1747 -0.0234
2 3 25 -1.0380 -0.0317
2 3 26 -0.0207 0.0573
2 3 27 -0.7492 0.0273
2 3 28 -0.0945 0.0288
2 3 29 -0.7157 0.1038
2 3 30 -0.4417 -0.0475
2 3 31 -0.7827 0.1123
2 3 32 -0.7555 -0.1081
2 3 33 -0.8497 0.1562
2 3 34 -0.7939 -0.1782
2 4 0 16.8504 0.0328
2 4 1 -19.5362 -0.1562
2 4 2 18.0202 0.0092
2 4 3 -16.3884 -0.1769
2 4 4 17.9788 0.0195
2 4 5 -11.8302 0.1319
2 4 6 16.9541 -0.0339
2 4 7 -6.8271 0.1180
2 4 8 14.9080 -0.0723
2 4 9 -3.0360 -0.1232
2 4 10 12.1197 0.0717
2 4 11 -0.9496 -0.0502
2 4 12 9.2157 0.1769
2 4 13 0.0267 0.1291
2 4 14 6.5764 0.0235
2 4 15 0.3812 0.0453
2 4 16 4.4483 -0.0854
2 4 17 0.4861 -0.0724
2 4 18 3.1524 0.0593
2 4 19 0.6724 -0.0339
2 4 20 2.5433 0.1203
2 4 21 0.8113 -0.0064
2 4 22 1.9901 -0.0869
2 4 23 0.6355 -0.0572
2 4 24 1.2753 -0.2295
2 4 25 0.2803 -0.1180
2 4 26 0.8211 -0.0862
2 4 27 0.0639 -0.1386
2 4 28 0.8950 0.1049
2 4 29 0.1635 -0.0600
2 4 30 1.1782 0.0802
2 4 31 0.5129 0.0490
2 4 32 1.2246 -0.1062
2 4 33 0.7434 0.0479
2 5 0 18.6741 0.0236
2 5 1 -13.2592 0.0954
2 5 2 16.7722 -0.0573
2 5 3 -14.7977 -0.0930
2 5 4 13.7590 -0.0467
2 5 5 -15.3184 -0.0423
2 5 6 10.2426 0.0226
2 5 7 -14.3762 0.1355
2 5 8 6.7434 -0.0813
2 5 9 -12.2186 0.0325
2 5 10 3.6818 -0.1559
2 5 11 -9.5955 -0.1522
2 5 12 1.6563 0.0516
2 5 13 -6.9674 -0.1139
2 5 14 0.7021 0.1531
2 5 15 -4.7188 -0.0404
2 5 16 -0.0631 -0.0973
2 5 17 -3.2312 -0.0520
2 5 18 -1.0529 -0.1929
2 5 19 -2.3730 0.0064
2 5 20 -1.5812 0.0952
2 5 21 -1.7445 0.1054
2 5 22 -1.2366 0.2639
2 5 23 -1.2766 0.1096
2 5 24 -0.5950 0.0848
2 5 25 -1.0709 0.0472
2 5 26 -0.2742 -0.0532
2 5 27 -1.1030 -0.0413
2 5 28 -0.2741 0.0945
2 5 29 -1.2652 -0.1119
2 5 30 -0.3210 0.2903
2 5 31 -1.3154 -0.0462
2 5 32 -0.2921 0.2499
2 5 33 -1.0018 0.1043
2 6 0 8.0398 -0.0159
2 6 1 -14.5425 0.0853
2 6 2 10.3262 -0.0263
2 6 3 -13.0502 0.0778
2 6 4 11.7176 -0.0801
2 6 5 -11.2252 -0.0383
2 6 6 12.1010 0.0303
2 6 7 -9.0315 0.0291
2 6 8 11.6032 0.1409
2 6 9 -6.5138 0.1134
2 6 10 10.0926 -0.0247
2 6 11 -4.1950 0.0529
2 6 12 7.7147 -0.1175
2 6 13 -2.2867 0.0371
2 6 14 5.4763 0.1595
2 6 15 -0.5827 0.0288
2 6 16 4.0461 0.2726
2 6 17 0.7863 -0.0955
2 6 18 2.9211 -0.0681
2 6 19 1.5491 -0.1117
2 6 20 1.7484 -0.2589
2 6 21 1.7602 0.0417
2 6 22 1.0346 -0.0122
2 6 23 1.4986 0.0547
2 6 24 1.0131 0.1888
2 6 25 0.8504 -0.1237
2 6 26 1.2030 0.0916
2 6 27 0.2409 -0.2448
2 6 28 1.2012 -0.0188
2 6 29 0.0481 -0.2611
2 6 30 1.0263 0.0632
2 6 31 0.1086 -0.2534
2 6 32 0.7871 0.1851
2 6 33 0.0899 -0.1671
2 7 0 11.3216 0.0119
2 7 1 -5.6064 -0.0204
2 7 2 10.8119 0.0138
2 7 3 -7.3087 0.1061
2 7 4 10.2468 -0.0787
2 7 5 -8.5015 0.0431
2 7 6 9.2210 -0.1302
2 7 7 -9.1984 -0.0669
2 7 8 7.8213 0.0436
2 7 9 -9.0524 -0.0411
2 7 10 6.3246 0.1253
2 7 11 -8.1107 -0.0895
2 7 12 4.4832 -0.1266
2 7 13 -6.8563 -0.0912
2 7 14 2.1915 -0.2275
2 7 15 -5.3237 0.1086
2 7 16 0.1620 0.0871
2 7 17 -3.6272 0.0995
2 7 18 -1.0628 0.2518
2 7 19 -2.4046 -0.1644
2 7 20 -1.7024 0.0115
2 7 21 -1.7590 -0.1431
2 7 22 -1.8556 -0.1316
2 7 23 -1.1983 0.1071
2 7 24 -1.3567 0.0460
2 7 25 -0.7385 0.0487
2 7 26 -0.5424 0.2302
2 7 27 -0.7069 -0.2527
2 7 28 -0.0455 0.2478
2 7 29 -0.8707 -0.3474
2 7 30 -0.0173 0.2048
2 7 31 -0.7324 -0.2107
2 7 32 -0.1058 0.1939
2 8 0 1.6910 -0.0267
2 8 1 -8.4193 -0.1031
2 8 2 2.9563 0.0193
2 8 3 -8.4455 -0.0734
2 8 4 4.5157 0.0341
2 8 5 -8.2931 0.0616
2 8 6 5.8426 -0.1238
2 8 7 -7.8275 0.0199
2 8 8 6.5196 -0.1318
2 8 9 -7.0184 0.0421
2 8 10 6.8101 0.1376
2 8 11 -5.6027 0.0852
2 8 12 6.8530 0.2215
2 8 13 -3.9146 -0.1004
2 8 14 6.2643 -0.0222
2 8 15 -2.2970 -0.1054
2 8 16 5.0280 -0.1524
2 8 17 -0.4572 0.1705
2 8 18 3.6925 -0.0465
2 8 19 1.2211 0.0864
2 8 20 2.5569 0.0025
2 8 21 1.7061 -0.2572
2 8 22 1.6013 -0.0147
2 8 23 1.1437 -0.1650
2 8 24 0.9591 0.0813
2 8 25 0.5994 0.1564
2 8 26 0.7083 0.2113
2 8 27 0.4172 0.0715
2 8 28 0.6028 0.2506
2 8 29 0.2714 -0.2788
2 8 30 0.4043 0.2459
2 8 31 0.0588 -0.3740
2 9 0 7.1903 0.0037
2 9 1 0.3283 0.1183
2 9 2 6.9109 -0.0199
2 9 3 -0.8629 -0.0330
2 9 4 6.8734 0.1515
2 9 5 -2.3757 -0.0015
2 9 6 7.0092 0.1631
2 9 7 -3.6397 0.0237
2 9 8 6.6628 -0.1104
2 9 9 -4.6999 -0.0459
2 9 10 5.7204 -0.1684
2 9 11 -5.3967 0.0486
2 9 12 4.6827 0.0103
2 9 13 -5.4647 0.0533
2 9 14 3.5341 0.0590
2 9 15 -5.2838 -0.1615
2 9 16 2.0811 0.0704
2 9 17 -4.8954 -0.0362
2 9 18 0.6916 0.1367
2 9 19 -3.7762 0.3299
2 9 20 -0.2714 0.0181
2 9 21 -2.3315 0.2151
2 9 22 -0.7979 -0.2032
2 9 23 -1.4868 -0.1667
2 9 24 -0.8430 -0.1799
2 9 25 -1.1275 -0.1729
2 9 26 -0.4659 0.0226
2 9 27 -0.6724 -0.0050
2 9 28 -0.1068 0.1011
2 9 29 -0.1758 -0.0973
2 9 30 -0.0752 0.0798
2 10 0 -2.1565 0.0229
2 10 1 -6.2797 0.0466
2 10 2 -1.1999 -0.1082
2 10 3 -6.0144 0.0209
2 10 4 -0.1088 -0.1571
2 10 5 -5.8224 -0.0400
2 10 6 1.1635 0.1069
2 10 7 -5.4363 -0.0268
2 10 8 2.5106 0.1470
2 10 9 -4.8974 -0.0694
2 10 10 3.3951 -0.0322
2 10 11 -4.4573 -0.0402
2 10 12 3.9758 -0.0096
2 10 13 -3.8826 0.1192
2 10 14 4.4672 -0.0300
2 10 15 -3.0148 0.0326
2 10 16 4.4247 -0.1775
2 10 17 -2.1757 -0.2207
2 10 18 3.8711 -0.0525
2 10 19 -1.3580 -0.1141
2 10 20 3.2970 0.1229
2 10 21 -0.4115 0.1910
2 10 22 2.5760 -0.0822
2 10 23 0.2012 0.2376
2 10 24 1.5100 -0.3049
2 10 25 0.1994 0.1991
2 10 26 0.5913 -0.1206
2 10 27 0.0868 0.2683
2 11 0 5.3596 0.0057
2 11 1 2.3138 -0.0596
2 11 2 5.3343 0.1236
2 11 3 1.0723 -0.0234
2 11 4 5.1713 -0.0772
2 11 5 -0.1811 0.0302
2 11 6 4.4599 -0.1277
2 11 7 -1.0696 0.0796
2 11 8 3.7613 0.0672
2 11 9 -1.6447 -0.0070
2 11 10 3.3155 0.0365
2 11 11 -2.2624 -0.1315
2 11 12 3.0154 -0.0079
2 11 13 -2.9250 -0.0609
2 11 14 3.0809 0.1251
2 11 15 -3.3332 0.0852
2 11 16 3.1276 0.0317
2 11 17 -3.4214 0.0805
2 11 18 2.4557 -0.1256
2 11 19 -3.1986 0.0482
2 11 20 1.4961 0.0349
2 11 21 -2.5322 0.0882
2 11 22 0.9579 0.0606
2 11 23 -1.6183 0.0289
2 11 24 0.5882 -0.3548
2 11 25 -0.9434 -0.0706
2 12 0 -2.6195 -0.0656
2 12 1 -4.2048 0.0166
2 12 2 -1.6802 0.0506
2 12 3 -4.1283 -0.0562
2 12 4 -0.3801 0.1274
2 12 5 -3.9201 -0.0868
2 12 6 0.5593 -0.0318
2 12 7 -3.3189 0.0744
2 12 8 0.9331 -0.0367
2 12 9 -2.4187 0.1854
2 12 10 1.2246 0.0557
2 12 11 -1.9435 0.0660
2 12 12 1.5153 -0.0132
2 12 13 -2.1975 -0.0356
2 12 14 1.8167 -0.0040
2 12 15 -2.6682 -0.0705
2 12 16 2.2950 0.0609
2 12 17 -2.9050 -0.1711
2 12 18 2.5042 -0.0685
2 12 19 -2.7490 -0.1309
2 12 20 2.0301 -0.0827
2 12 21 -2.0538 0.1907
2 12 22 1.3425 0.1747
2 12 23 -0.9951 0.4574
2 12 24 0.8569 0.2452
2 13 0 3.2673 0.0418
2 13 1 1.7567 0.0334
2 13 2 3.2917 -0.0586
2 13 3 0.9591 0.0428
2 13 4 3.1701 -0.0314
2 13 5 0.1978 -0.0648
2 13 6 2.8188 -0.0367
2 13 7 -0.4807 -0.1241
2 13 8 2.1228 -0.1216
2 13 9 -0.7590 0.0051
2 13 10 1.5104 -0.0963
2 13 11 -0.7091 0.0473
2 13 12 1.5138 -0.0183
2 13 13 -0.8386 0.0260
2 13 14 2.0180 0.0170
2 13 15 -1.1083 0.1350
2 13 16 2.5739 0.0678
2 13 17 -1.2120 0.0917
2 13 18 2.7738 0.0499
2 13 19 -1.2251 -0.2058
2 13 20 2.3421 -0.0686
2 13 21 -1.1109 -0.3312
2 13 22 1.4909 -0.1327
2 13 23 -0.6452 -0.1685
2 13 24 0.7031 -0.2158
2 14 0 -1.8541 0.0667
2 14 1 -2.5525 -0.0309
2 14 2 -1.3074 0.0900
2 14 3 -2.6182 0.0089
2 14 4 -0.7604 -0.0225
2 14 5 -2.4057 0.0990
2 14 6 -0.2630 -0.0583
2 14 7 -1.9337 0.0729
2 14 8 0.1046 -0.0292
2 14 9 -1.5142 0.0442
2 14 10 0.1970 -0.0380
2 14 11 -1.3251 0.0438
2 14 12 0.1022 -0.0406
2 14 13 -1.5537 -0.0411
2 14 14 0.1621 0.0167
2 14 15 -2.0730 -0.0293
2 14 16 0.4902 0.0404
2 14 17 -2.2786 0.1155
2 14 18 0.7351 -0.0275
2 14 19 -1.9591 0.0966
2 14 20 0.5419 -0.0372
2 14 21 -1.4314 -0.0304
2 14 22 0.0763 0.1630
2 14 23 -0.8231 0.0259
2 15 0 2.0362 -0.0494
2 15 1 1.5113 0.0346
2 15 2 2.0192 0.1397
2 15 3 1.3964 0.0006
2 15 4 1.9928 0.0980
2 15 5 0.9390 0.0106
2 15 6 1.7318 -0.0524
2 15 7 0.4388 0.0600
2 15 8 1.4115 -0.0491
2 15 9 0.2264 0.0426
2 15 10 1.3651 0.0261
2 15 11 0.3007 -0.0220
2 15 12 1.4944 -0.0386
2 15 13 0.3791 -0.0776
2 15 14 1.5114 -0.0880
2 15 15 0.1888 -0.0639
2 15 16 1.4857 0.0373
2 15 17 -0.1256 0.0442
2 15 18 1.4793 0.0825
2 15 19 -0.2262 0.0824
2 15 20 1.2030 -0.0982
2 16 0 -1.2761 -0.1703
2 16 1 -1.8457 -0.0952
2 16 2 -1.5454 -0.0175
2 16 3 -1.4833 0.0074
2 16 4 -1.2460 0.1051
2 16 5 -1.0583 -0.0025
2 16 6 -0.6741 0.0019
2 16 7 -0.9521 -0.0565
2 16 8 -0.4195 -0.0514
2 16 9 -1.1103 -0.0319
2 16 10 -0.4886 0.1356
2 16 11 -1.2634 -0.0143
2 16 12 -0.5446 0.2369
2 16 13 -1.2990 -0.0582
2 16 14 -0.5304 0.0572
2 16 15 -1.1870 -0.0289
2 16 16 -0.4318 -0.0654
2 16 17 -0.8669 0.1110
2 16 18 -0.1200 0.0180
2 17 0 1.4431 0.0134
2 17 1 1.0590 -0.1685
2 17 2 0.9724 -0.0700
2 17 3 0.8675 -0.0881
2 17 4 0.4114 0.0650
2 17 5 0.6002 0.0209
2 17 6 0.3102 0.1154
2 17 7 0.3337 -0.0785
2 17 8 0.5141 -0.0203
2 17 9 0.2406 -0.1959
2 17 10 0.7377 -0.0172
2 17 11 0.5012 -0.1844
2 17 12 0.9351 0.1306
2 17 13 0.8032 -0.2053
2 17 14 0.9027 0.0718
2 18 0 -0.4754 0.1100
2 18 1 -0.4116 -0.0432
2 18 2 -0.4083 0.0050
2 18 3 -0.1404 -0.1280
2 18 4 -0.3243 0.0031
2 18 5 0.1660 0.0211
3 0 0 -7.2520 0.1034
3 0 2 -6.1521 0.2783
3 0 4 -5.8545 -0.1370
3 0 6 -7.2212 -0.2585
3 0 8 -9.1038 0.0342
3 0 10 -10.2596 0.0514
3 0 12 -10.1007 -0.0640
3 0 14 -8.4211 0.0453
3 0 16 -6.0576 0.0861
3 0 18 -4.3009 -0.0142
3 0 20 -3.3383 0.0041
3 0 22 -2.6041 0.0890
3 0 24 -1.8618 0.1294
3 0 26 -1.2084 0.1122
3 0 28 -0.8520 -0.0223
3 0 30 -0.8056 -0.1297
3 0 32 -0.6614 -0.0596
3 1 0 -6.1111 -0.3647
3 1 1 6.6592 0.1036
3 1 2 -4.2963 -0.0016
3 1 3 6.3279 0.0993
3 1 4 -1.9136 0.1864
3 1 5 6.5387 -0.0538
3 1 6 -0.0947 -0.0481
3 1 7 7.6867 0.0128
3 1 8 0.7517 -0.0603
3 1 9 9.2904 0.1011
3 1 10 1.0981 0.0815
3 1 11 9.9007 -0.0038
3 1 12 0.9853 -0.0429
3 1 13 8.8130 -0.0717
3 1 14 0.4943 -0.1264
3 1 15 6.8011 -0.0057
3 1 16 0.2187 0.0275
3 1 17 4.9583 0.0289
3 1 18 0.2591 0.0817
3 1 19 3.7175 -0.0112
3 1 20 0.2185 0.0123
3 1 21 2.8607 -0.0550
3 1 22 0.0677 0.0228
3 1 23 2.0655 -0.0219
3 1 24 -0.0343 0.0640
3 1 25 1.4060 0.0805
3 1 26 -0.0600 0.0988
3 1 27 1.0671 0.0754
3 1 28 0.0482 0.1414
3 1 29 0.8788 -0.0575
3 1 30 0.2388 0.1246
3 1 31 0.6448 -0.0955
3 1 32 0.3493 0.1080
3 1 33 0.4141 -0.0426
3 1 34 0.3739 0.1621
3 2 0 -7.2163 -0.0576
3 2 1 9.4838 -0.0236
3 2 2 -6.9566 -0.1778
3 2 3 6.0047 0.2374
3 2 4 -6.5978 0.0277
3 2 5 2.8727 0.0442
3 2 6 -6.6789 0.0615
3 2 7 0.1093 -0.2410
3 2 8 -7.5370 -0.0689
3 2 9 -1.4789 -0.0812
3 2 10 -8.2782 -0.0280
3 2 11 -1.5319 0.1157
3 2 12 -7.9081 0.0306
3 2 13 -0.9590 0.0337
3 2 14 -6.6392 -0.0372
3 2 15 -0.5567 -0.0103
3 2 16 -5.1872 -0.0124
3 2 17 -0.3598 0.0559
3 2 18 -3.9216 0.0672
3 2 19 -0.2905 0.0372
3 2 20 -2.9884 -0.0155
3 2 21 -0.2866 -0.0323
3 2 22 -2.3089 -0.1304
3 2 23 -0.2386 -0.0575
3 2 24 -1.6444 -0.1080
3 2 25 -0.1424 -0.0125
3 2 26 -1.0509 -0.0502
3 2 27 -0.0204 0.0490
3 2 28 -0.7748 -0.0249
3 2 29 0.0048 -0.0500
3 2 30 -0.7585 0.0260
3 2 31 -0.2702 -0.2664
3 2 32 -0.7274 0.1129
3 2 33 -0.6536 -0.3133
3 2 34 -0.5462 0.2099
3 3 0 -15.0213 -0.0129
3 3 1 7.5331 -0.1988
3 3 2 -11.1733 -0.1008
3 3 3 6.7167 -0.0435
3 3 4 -7.0171 -0.0003
3 3 5 6.3786 0.2350
3 3 6 -3.1157 0.1138
3 3 7 6.5313 0.0455
3 3 8 -0.3104 0.0882
3 3 9 6.4597 -0.1694
3 3 10 0.9837 0.0461
3 3 11 6.1277 0.0010
3 3 12 1.1320 0.0047
3 3 13 5.6004 0.1026
3 3 14 0.7406 -0.0995
3 3 15 4.6988 -0.0314
3 3 16 0.3411 -0.1103
3 3 17 3.7242 -0.0276
3 3 18 0.3186 0.0367
3 3 19 3.0794 0.1077
3 3 20 0.5854 0.0863
3 3 21 2.5521 0.1210
3 3 22 0.6627 -0.0714
3 3 23 1.8433 0.0355
3 3 24 0.3570 -0.1846
3 3 25 1.0960 -0.0100
3 3 26 -0.0071 -0.0900
3 3 27 0.6596 0.0619
3 3 28 -0.0879 0.0564
3 3 29 0.7247 0.1690
3 3 30 0.1091 0.1075
3 3 31 1.0151 0.0700
3 3 32 0.3790 0.1195
3 3 33 0.9947 -0.2210
3 3 34 0.5157 0.1610
3 4 0 -7.0778 0.0800
3 4 1 15.3822 0.0316
3 4 2 -7.0778 -0.0562
3 4 3 11.4175 -0.2170
3 4 4 -6.6085 -0.0400
3 4 5 7.0975 -0.0909
3 4 6 -5.9386 0.0313
3 4 7 3.6001 0.0890
3 4 8 -5.4014 -0.0308
3 4 9 1.1808 -0.0519
3 4 10 -5.0170 -0.0291
3 4 11 -0.2531 -0.1197
3 4 12 -4.4056 0.1101
3 4 13 -0.6408 0.0656
3 4 14 -3.6108 0.0609
3 4 15 -0.4662 0.0957
3 4 16 -3.1436 -0.1667
3 4 17 -0.5082 -0.0651
3 4 18 -2.9836 -0.1687
3 4 19 -0.8063 -0.0697
3 4 20 -2.5740 0.0533
3 4 21 -0.9011 0.0768
3 4 22 -1.7869 0.1173
3 4 23 -0.6481 0.1496
3 4 24 -1.0805 -0.0513
3 4 25 -0.2342 0.1098
3 4 26 -0.8182 -0.1757
3 4 27 0.0822 0.0493
3 4 28 -0.9042 -0.1137
3 4 29 0.1406 0.0747
3 4 30 -1.0355 -0.0056
3 4 31 0.0395 0.1608
3 4 32 -1.0193 0.0372
3 4 33 -0.0406 0.1109
3 5 0 -16.5525 0.1174
3 5 1 6.3989 0.1002
3 5 2 -14.0146 0.0737
3 5 3 6.4695 -0.0109
3 5 4 -10.8373 0.0203
3 5 5 5.8844 -0.1251
3 5 6 -7.3344 0.1152
3 5 7 5.1730 0.0172
3 5 8 -3.9956 0.0953
3 5 9 4.6024 0.0956
3 5 10 -1.6597 -0.1275
3 5 11 3.9027 -0.0321
3 5 12 -0.4852 -0.1036
3 5 13 3.1174 -0.0529
3 5 14 0.2838 0.1798
3 5 15 2.6375 0.0689
3 5 16 0.9620 0.1663
3 5 17 2.4216 0.0784
3 5 18 1.1819 -0.1044
3 5 19 2.1067 -0.0062
3 5 20 1.0025 -0.1020
3 5 21 1.6190 -0.0266
3 5 22 0.8451 0.1107
3 5 23 1.1353 -0.0087
3 5 24 0.6696 0.0837
3 5 25 0.8276 -0.0028
3 5 26 0.2233 -0.1844
3 5 27 0.8077 0.0167
3 5 28 -0.3217 -0.3508
3 5 29 0.9834 0.0440
3 5 30 -0.5473 -0.2904
3 5 31 1.0593 0.0783
3 5 32 -0.3778 -0.1729
3 5 33 0.8654 0.1129
3 6 0 -4.7236 -0.0052
3 6 1 14.1363 -0.0400
3 6 2 -5.1740 0.0241
3 6 3 12.4437 0.0181
3 6 4 -5.3195 -0.0327
3 6 5 9.9788 -0.0909
3 6 6 -5.3149 -0.0272
3 6 7 7.0346 -0.0952
3 6 8 -4.8666 0.1332
3 6 9 4.3399 0.0366
3 6 10 -3.9396 0.0861
3 6 11 2.2043 0.0368
3 6 12 -3.1960 -0.2098
3 6 13 0.5451 -0.0324
3 6 14 -2.8497 -0.1870
3 6 15 -0.5654 -0.0264
3 6 16 -2.3297 0.1389
3 6 17 -1.1517 -0.0685
3 6 18 -1.5935 0.1313
3 6 19 -1.4379 -0.1439
3 6 20 -1.1741 -0.1328
3 6 21 -1.4072 -0.0741
3 6 22 -1.0136 -0.0848
3 6 23 -0.9457 0.0638
3 6 24 -0.7383 0.1687
3 6 25 -0.2909 0.1029
3 6 26 -0.5294 0.1664
3 6 27 0.1897 0.1250
3 6 28 -0.7007 -0.0666
3 6 29 0.4055 0.2372
3 6 30 -1.0196 -0.2046
3 6 31 0.4504 0.3331
3 6 32 -0.9784 -0.1497
3 6 33 0.4001 0.3059
3 7 0 -12.4158 0.0551
3 7 1 3.0823 -0.0614
3 7 2 -11.8712 0.0528
3 7 3 3.7059 0.0351
3 7 4 -10.5773 0.0131
3 7 5 4.4543 0.0491
3 7 6 -8.8337 -0.1185
3 7 7 4.7613 -0.0660
3 7 8 -6.9162 -0.0828
3 7 9 4.4953 -0.0208
3 7 10 -4.6792 0.1700
3 7 11 3.9770 0.0476
3 7 12 -2.2947 0.1746
3 7 13 3.2381 -0.0064
3 7 14 -0.5126 -0.1085
3 7 15 2.4494 0.0801
3 7 16 0.4832 -0.1110
3 7 17 1.9592 0.1829
3 7 18 1.1896 0.1512
3 7 19 1.5109 -0.0359
3 7 20 1.5801 0.1349
3 7 21 0.7869 -0.2537
3 7 22 1.2809 -0.0814
3 7 23 0.2436 -0.0943
3 7 24 0.5980 -0.0860
3 7 25 0.3270 0.1280
3 7 26 0.1238 0.0039
3 7 27 0.7138 0.0881
3 7 28 -0.0630 -0.0877
3 7 29 0.8907 -0.0091
3 7 30 -0.1750 -0.2715
3 7 31 0.7405 0.0649
3 8 0 -0.7889 0.0044
3 8 1 10.2154 -0.0347
3 8 2 -1.5519 0.0190
3 8 3 9.6879 -0.0787
3 8 4 -2.6386 0.1073
3 8 5 8.8559 0.0944
3 8 6 -3.5745 0.0539
3 8 7 7.8685 0.1037
3 8 8 -4.2390 -0.1439
3 8 9 6.3898 -0.0097
3 8 10 -4.4777 -0.1250
3 8 11 4.6218 0.0165
3 8 12 -4.0380 0.0822
3 8 13 2.8346 -0.0840
3 8 14 -3.1901 0.0727
3 8 15 0.9354 -0.2166
3 8 16 -2.4818 -0.0984
3 8 17 -0.5314 0.0659
3 8 18 -1.9158 -0.0658
3 8 19 -0.9196 0.3278
3 8 20 -1.2415 0.0819
3 8 21 -0.7687 0.0455
3 8 22 -0.6627 0.0697
3 8 23 -0.7656 -0.2337
3 8 24 -0.4717 -0.0113
3 8 25 -0.6732 -0.0347
3 8 26 -0.5469 -0.0340
3 8 27 -0.2973 0.2136
3 8 28 -0.6513 -0.0910
3 8 29 -0.0122 0.1644
3 8 30 -0.6406 -0.1818
3 8 31 0.0142 0.0584
3 9 0 -8.0974 0.0314
3 9 1 -0.5881 0.1100
3 9 2 -7.9987 -0.0725
3 9 3 0.6792 -0.0251
3 9 4 -7.8463 -0.0689
3 9 5 2.0202 -0.0835
3 9 6 -7.3650 0.0754
3 9 7 3.2344 0.0184
3 9 8 -6.5786 0.0051
3 9 9 3.9388 -0.0176
3 9 10 -5.7249 -0.1279
3 9 11 3.9337 0.0252
3 9 12 -4.5742 -0.0249
3 9 13 3.7504 0.1929
3 9 14 -3.0241 0.0821
3 9 15 3.4478 0.0134
3 9 16 -1.5436 0.0221
3 9 17 2.6084 -0.2401
3 9 18 -0.4763 -0.0207
3 9 19 1.7253 -0.0262
3 9 20 0.1687 -0.0315
3 9 21 1.4005 0.1699
3 9 22 0.3553 -0.1031
3 9 23 1.1948 -0.0535
3 9 24 0.2070 -0.0911
3 9 25 0.7976 -0.1368
3 9 26 0.1456 0.0749
3 9 27 0.6100 0.1664
3 9 28 0.3287 0.1474
3 9 29 0.6471 0.3810
3 10 0 1.7630 0.0581
3 10 1 6.1035 -0.0650
3 10 2 1.0441 0.0282
3 10 3 6.0683 0.0680
3 10 4 -0.4419 -0.1769
3 10 5 5.9964 0.0698
3 10 6 -2.0831 -0.0657
3 10 7 5.8325 0.0989
3 10 8 -2.9824 0.1500
3 10 9 5.6112 0.0372
3 10 10 -3.3225 0.0359
3 10 11 5.0020 -0.1504
3 10 12 -3.5028 -0.0779
3 10 13 4.0276 -0.0831
3 10 14 -3.3504 -0.0478
3 10 15 3.1900 0.1248
3 10 16 -3.0078 -0.1227
3 10 17 2.4290 0.0300
3 10 18 -2.7245 -0.0683
3 10 19 1.5197 -0.0983
3 10 20 -2.2015 0.2322
3 10 21 0.8962 0.0258
3 10 22 -1.4585 0.2677
3 10 23 0.6876 0.0013
3 10 24 -1.0864 -0.0780
3 10 25 0.3421 -0.2409
3 10 26 -1.1251 -0.3016
3 10 27 -0.1749 -0.2583
3 11 0 -4.6216 0.0375
3 11 1 -1.4625 -0.0502
3 11 2 -4.6410 0.1878
3 11 3 -0.4848 -0.0226
3 11 4 -4.4813 0.0404
3 11 5 0.7152 0.0048
3 11 6 -4.5889 -0.2263
3 11 7 1.7441 0.0749
3 11 8 -4.6709 -0.0760
3 11 9 2.5211 0.1296
3 11 10 -4.3658 0.1205
3 11 11 2.9564 0.0300
3 11 12 -4.0999 0.0796
3 11 13 2.9712 -0.0665
3 11 14 -3.8849 0.1298
3 11 15 2.8045 0.0164
3 11 16 -3.3847 0.0971
3 11 17 2.6340 0.0695
3 11 18 -2.9707 -0.1734
3 11 19 2.2957 -0.0310
3 11 20 -2.7705 -0.1151
3 11 21 1.8448 -0.0655
3 11 22 -2.1675 0.3150
3 11 23 1.5846 -0.0281
3 11 24 -1.1466 0.4581
3 11 25 1.3854 -0.0671
3 12 0 1.4247 -0.0459
3 12 1 3.3745 -0.0208
3 12 2 0.7674 -0.0707
3 12 3 3.7716 0.0097
3 12 4 -0.0212 0.0654
3 12 5 3.9275 -0.0622
3 12 6 -0.7391 -0.0153
3 12 7 3.6584 -0.0919
3 12 8 -1.5196 -0.1168
3 12 9 3.3815 0.0062
3 12 10 -2.0220 0.0026
3 12 11 3.3963 0.0079
3 12 12 -2.1863 0.0003
3 12 13 3.5504 -0.0620
3 12 14 -2.3725 -0.0830
3 12 15 3.7461 -0.0298
3 12 16 -2.3614 0.0314
3 12 17 3.8738 -0.0246
3 12 18 -1.9577 0.0480
3 12 19 3.6331 -0.1199
3 12 20 -1.6363 -0.0920
3 12 21 2.9806 -0.1244
3 12 22 -1.5096 0.0167
3 12 23 2.2042 -0.0709
3 12 24 -1.2344 0.2072
3 13 0 -2.3533 0.1296
3 13 1 -0.9983 -0.0019
3 13 2 -2.8913 0.0156
3 13 3 -0.6467 0.0982
3 13 4 -3.3964 -0.0602
3 13 5 0.0668 0.1067
3 13 6 -3.4159 -0.0051
3 13 7 0.6851 -0.0834
3 13 8 -3.0945 0.0095
3 13 9 1.0028 -0.1356
3 13 10 -2.8982 0.0511
3 13 11 1.3149 -0.0320
3 13 12 -2.9403 0.1201
3 13 13 1.5929 0.0033
3 13 14 -3.2136 0.0517
3 13 15 1.6950 0.0920
3 13 16 -3.5991 -0.0394
3 13 17 1.7379 0.1835
3 13 18 -3.7131 -0.0451
3 13 19 1.5840 -0.0061
3 13 20 -3.4060 -0.0780
3 13 21 1.0758 -0.2567
3 13 22 -2.7696 -0.0275
3 13 23 0.6204 -0.1875
3 13 24 -1.7498 0.1918
3 14 0 0.8484 0.0014
3 14 1 2.2448 -0.0321
3 14 2 0.9644 0.0876
3 14 3 2.8101 0.0230
3 14 4 0.8082 0.0606
3 14 5 3.0567 0.1186
3 14 6 0.3433 0.0371
3 14 7 3.0423 0.0927
3 14 8 -0.1353 0.0715
3 14 9 2.8174 -0.0585
3 14 10 -0.4855 0.0577
3 14 11 2.6775 -0.0970
3 14 12 -0.8301 -0.0235
3 14 13 2.8138 -0.0796
3 14 14 -1.1859 -0.0569
3 14 15 2.9493 -0.0497
3 14 16 -1.3324 0.0007
3 14 17 2.9694 0.1362
3 14 18 -1.1193 0.0514
3 14 19 2.9285 0.2814
3 14 20 -0.7442 0.0123
3 14 21 2.5204 0.1656
3 14 22 -0.5486 -0.0056
3 15 0 -1.6491 -0.0530
3 15 1 -1.1936 -0.0856
3 15 2 -2.2302 -0.0484
3 15 3 -1.1957 -0.0019
3 15 4 -2.4932 -0.0193
3 15 5 -0.8958 -0.0541
3 15 6 -2.5411 -0.0406
3 15 7 -0.5546 -0.0957
3 15 8 -2.5762 -0.0190
3 15 9 -0.2605 -0.0592
3 15 10 -2.5878 0.0736
3 15 11 0.0308 0.0252
3 15 12 -2.5218 0.0501
3 15 13 0.4237 0.1015
3 15 14 -2.4909 -0.1082
3 15 15 0.8071 0.0832
3 15 16 -2.4436 -0.1304
3 15 17 0.9217 0.0238
3 15 18 -2.1020 -0.0077
3 15 19 0.7731 -0.0156
3 15 20 -1.4634 -0.0499
3 16 0 1.0675 0.0085
3 16 1 1.4418 -0.1623
3 16 2 1.0756 -0.0598
3 16 3 1.4714 -0.0074
3 16 4 0.9482 0.0511
3 16 5 1.6735 0.1191
3 16 6 0.8184 0.0792
3 16 7 1.9736 0.0359
3 16 8 0.6512 -0.0296
3 16 9 2.2026 -0.0538
3 16 10 0.4417 -0.0804
3 16 11 2.3230 -0.0186
3 16 12 0.2376 -0.0688
3 16 13 2.2223 0.0162
3 16 14 -0.0756 -0.1752
3 16 15 1.7942 -0.0023
3 16 16 -0.5568 -0.2700
3 16 17 1.2010 0.0252
3 17 0 -0.6530 0.1561
3 17 1 -0.6014 -0.0375
3 17 2 -0.6929 -0.0835
3 17 3 -0.6959 -0.0937
3 17 4 -0.8588 -0.0615
3 17 5 -0.6708 0.0210
3 17 6 -1.0203 0.1046
3 17 7 -0.5689 0.1032
3 17 8 -1.3159 0.0709
3 17 9 -0.6081 0.1155
3 17 10 -1.7455 -0.0407
3 17 11 -0.6039 0.2261
3 17 12 -1.8392 0.0093
3 17 13 -0.2273 0.3256
3 17 14 -1.3420 0.0729
3 18 0 0.3028 0.1605
3 18 1 0.2895 0.0830
3 18 2 0.4059 0.0149
3 18 3 0.1895 -0.0417
3 18 4 0.2601 -0.1875
3 18 6 0.1763 -0.1237
3 18 7 0.5564 -0.0334
3 18 8 0.4260 -0.0702
3 18 9 1.0136 -0.1214
4 0 0 -0.5513 -0.5784
4 0 2 1.4517 -0.0873
4 0 4 3.7775 0.0207
4 0 6 5.3635 -0.1154
4 0 8 6.3397 0.1026
4 0 10 6.8739 0.2630
4 0 12 6.3519 0.0780
4 0 14 4.9156 0.0165
4 0 16 3.5733 0.1099
4 0 18 2.7167 0.0425
4 0 20 2.1754 -0.0668
4 0 22 1.8655 -0.0751
4 0 24 1.6990 -0.0355
4 0 26 1.6601 0.0261
4 0 28 1.6867 -0.0252
4 0 30 1.4328 -0.1732
4 0 32 0.8589 -0.1178
4 1 0 1.8189 -0.2661
4 1 1 -0.7561 0.2846
4 1 2 0.0461 -0.2148
4 1 3 -2.2968 0.3174
4 1 4 -0.6863 0.1055
4 1 5 -3.7307 0.0205
4 1 6 -0.6266 -0.0322
4 1 7 -5.1741 -0.1791
4 1 8 -0.5273 -0.2645
4 1 9 -6.0575 -0.0828
4 1 10 -0.3038 -0.0912
4 1 11 -5.9855 -0.0221
4 1 12 0.0409 0.0864
4 1 13 -5.2111 -0.0700
4 1 14 0.0108 0.0508
4 1 15 -4.1325 -0.0407
4 1 16 -0.2869 0.0679
4 1 17 -3.1137 0.0328
4 1 18 -0.3904 0.0643
4 1 19 -2.4159 0.0462
4 1 20 -0.3654 -0.0621
4 1 21 -2.0244 -0.0107
4 1 22 -0.3769 -0.0784
4 1 23 -1.8280 -0.0788
4 1 24 -0.3428 0.0537
4 1 25 -1.7018 -0.0391
4 1 26 -0.2392 0.1612
4 1 27 -1.4871 0.0406
4 1 28 -0.0805 0.1658
4 1 29 -1.2426 -0.0219
4 1 30 0.0526 0.0254
4 1 31 -1.0765 -0.0821
4 1 32 -0.0209 -0.1335
4 1 33 -0.7813 0.0441
4 2 0 0.4478 -0.1529
4 2 1 -2.2979 -0.1580
4 2 2 1.0768 -0.3346
4 2 3 -0.4823 0.0832
4 2 4 1.6844 -0.1259
4 2 5 0.7889 0.2867
4 2 6 2.6540 0.1301
4 2 7 1.0806 0.0957
4 2 8 3.6547 0.0705
4 2 9 0.5172 0.0051
4 2 10 4.2084 -0.0215
4 2 11 0.0840 0.0978
4 2 12 4.3155 0.0059
4 2 13 0.1304 -0.0240
4 2 14 4.0054 -0.0492
4 2 15 0.3122 -0.1892
4 2 16 3.3561 -0.0982
4 2 17 0.5318 -0.0876
4 2 18 2.7760 0.0164
4 2 19 0.7750 0.0725
4 2 20 2.4453 0.0947
4 2 21 0.8781 0.0587
4 2 22 2.0793 0.0277
4 2 23 0.7720 -0.0838
4 2 24 1.5714 0.0049
4 2 25 0.4597 -0.1680
4 2 26 1.1629 0.0928
4 2 27 0.1091 -0.0131
4 2 28 0.9946 0.1601
4 2 29 0.0209 0.2026
4 2 30 0.9540 0.1110
4 2 31 0.1207 0.1551
4 2 32 0.8291 -0.0365
4 2 33 0.1197 0.0011
4 2 34 0.5159 -0.1495
4 3 0 6.0533 0.0455
4 3 1 -0.5611 0.1216
4 3 2 3.0784 -0.0985
4 3 3 -0.4879 -0.1129
4 3 4 0.8254 -0.1417
4 3 5 -0.6081 0.0698
4 3 6 -0.3377 -0.0831
4 3 7 -0.7817 0.1371
4 3 8 -0.5948 -0.0919
4 3 9 -1.4912 -0.0705
4 3 10 -0.4825 -0.0580
4 3 11 -2.4811 -0.0253
4 3 12 -0.3339 0.0946
4 3 13 -2.9659 0.1803
4 3 14 -0.3456 0.1373
4 3 15 -3.0005 0.0957
4 3 16 -0.6415 0.0099
4 3 17 -3.0039 -0.0766
4 3 18 -1.0171 -0.0399
4 3 19 -2.8344 -0.0372
4 3 20 -1.1297 0.0641
4 3 21 -2.2947 0.0407
4 3 22 -0.9513 0.1186
4 3 23 -1.5713 -0.0202
4 3 24 -0.6983 0.0230
4 3 25 -0.9807 -0.1730
4 3 26 -0.4482 -0.0821
4 3 27 -0.7472 -0.2521
4 3 28 -0.1329 -0.0892
4 3 29 -0.7590 -0.1076
4 3 30 0.1596 -0.0743
4 3 31 -0.6849 0.1013
4 3 32 0.2207 -0.0998
4 3 33 -0.4924 0.1162
4 3 34 0.0755 -0.1149
4 4 0 1.7217 0.0249
4 4 1 -6.6625 0.1945
4 4 2 0.5245 -0.0430
4 4 3 -3.7629 -0.0050
4 4 4 -0.5494 -0.0794
4 4 5 -1.7636 -0.0687
4 4 6 -0.9281 0.0323
4 4 7 -0.3783 0.1351
4 4 8 -0.4689 -0.0026
4 4 9 0.5152 0.1091
4 4 10 0.3165 -0.1676
4 4 11 0.7458 -0.1320
4 4 12 1.1647 -0.1044
4 4 13 0.7026 -0.1248
4 4 14 2.0955 0.0686
4 4 15 0.8862 0.0337
4 4 16 2.7449 0.0141
4 4 17 1.0905 0.0108
4 4 18 2.7327 -0.1121
4 4 19 1.0163 -0.0645
4 4 20 2.2399 -0.0336
4 4 21 0.8568 -0.0094
4 4 22 1.6457 0.1380
4 4 23 0.7700 0.0601
4 4 24 1.1068 0.1679
4 4 25 0.5810 0.0419
4 4 26 0.6588 0.0591
4 4 27 0.1555 -0.0216
4 4 28 0.4040 0.0030
4 4 29 -0.3506 -0.0446
4 4 30 0.4386 0.0571
4 4 31 -0.5957 0.0200
4 4 32 0.5893 0.0591
4 4 33 -0.4380 0.0798
4 5 0 9.6345 -0.0395
4 5 1 -1.5593 0.0687
4 5 2 7.2296 0.0190
4 5 3 0.1706 0.0556
4 5 4 4.5967 -0.0655
4 5 5 1.1545 -0.0943
4 5 6 2.1277 -0.0217
4 5 7 1.2543 -0.0446
4 5 8 0.4707 0.1396
4 5 9 0.8894 0.1337
4 5 10 -0.4335 0.0412
4 5 11 0.2085 0.1130
4 5 12 -1.1492 -0.1419
4 5 13 -0.7739 -0.0192
4 5 14 -1.5570 0.0075
4 5 15 -1.6625 -0.0159
4 5 16 -1.3011 0.1775
4 5 17 -2.0463 0.0343
4 5 18 -0.8209 -0.0176
4 5 19 -1.9503 -0.0135
4 5 20 -0.6604 -0.2281
4 5 21 -1.5684 -0.0587
4 5 22 -0.6338 -0.1158
4 5 23 -1.0167 -0.0148
4 5 24 -0.3714 0.0726
4 5 25 -0.5060 0.0289
4 5 26 0.0927 0.0596
4 5 27 -0.3108 0.0090
4 5 28 0.4831 -0.0480
4 5 29 -0.4532 -0.0298
4 5 30 0.6383 -0.0081
4 5 31 -0.6513 -0.0371
4 5 32 0.6242 0.1598
4 5 33 -0.6017 -0.0071
4 6 0 2.6775 -0.0050
4 6 1 -9.4701 0.0322
4 6 2 1.0318 0.0354
4 6 3 -7.2046 0.0919
4 6 4 -0.1340 0.0276
4 6 5 -4.5476 -0.0194
4 6 6 -0.8121 -0.0735
4 6 7 -2.2752 -0.1421
4 6 8 -1.0473 -0.0004
4 6 9 -0.5370 -0.0658
4 6 10 -0.6406 0.1552
4 6 11 0.7735 0.0318
4 6 12 0.0854 -0.0102
4 6 13 1.5179 0.0258
4 6 14 0.5084 -0.2307
4 6 15 1.6442 0.0376
4 6 16 0.7617 -0.0321
4 6 17 1.3384 0.0669
4 6 18 1.1495 0.2039
4 6 19 0.8071 0.0405
4 6 20 1.2312 0.0331
4 6 21 0.2766 0.0311
4 6 22 0.7307 -0.1746
4 6 23 -0.0524 0.0958
4 6 24 0.2292 -0.0897
4 6 25 -0.2043 0.1446
4 6 26 0.2405 0.0169
4 6 27 -0.3620 0.0888
4 6 28 0.5764 -0.0693
4 6 29 -0.5772 -0.0329
4 6 30 0.7844 -0.1756
4 6 31 -0.7008 -0.1391
4 6 32 0.6504 -0.1059
4 7 0 9.7538 0.0066
4 7 1 -1.9152 -0.1084
4 7 2 8.5812 -0.0012
4 7 3 -1.0424 -0.0337
4 7 4 6.5847 0.0581
4 7 5 -0.3691 0.0766
4 7 6 4.4029 0.0405
4 7 7 0.0304 -0.0103
4 7 8 2.2869 -0.0699
4 7 9 0.1204 -0.0644
4 7 10 0.4587 0.0121
4 7 11 0.1802 0.0132
4 7 12 -0.6737 0.1747
4 7 13 0.1574 -0.0143
4 7 14 -1.1986 0.0132
4 7 15 -0.1331 -0.0299
4 7 16 -1.4750 -0.2160
4 7 17 -0.3499 0.1086
4 7 18 -1.3040 -0.0702
4 7 19 -0.2509 0.1035
4 7 20 -0.5713 0.1153
4 7 21 -0.1392 -0.0867
4 7 22 0.0825 -0.0287
4 7 23 -0.1826 -0.0855
4 7 24 0.2417 -0.1925
4 7 25 -0.2614 0.1480
4 7 26 0.2477 -0.1496
4 7 27 -0.4105 0.2937
4 7 28 0.3639 -0.1008
4 7 29 -0.6772 0.2362
4 7 30 0.4576 -0.1152
4 7 31 -0.8107 0.1234
4 8 0 1.9233 0.0383
4 8 1 -8.1707 0.0619
4 8 2 1.4581 0.0346
4 8 3 -7.1242 -0.1045
4 8 4 1.2217 0.0604
4 8 5 -5.6983 -0.0747
4 8 6 1.1821 0.1111
4 8 7 -4.0248 0.0129
4 8 8 1.0517 -0.0040
4 8 9 -2.5071 -0.0560
4 8 10 0.5229 -0.1700
4 8 11 -1.2004 0.0093
4 8 12 -0.1117 -0.0810
4 8 13 0.1379 0.0992
4 8 14 -0.3145 0.1117
4 8 15 1.0102 -0.0901
4 8 16 -0.1769 0.0710
4 8 17 0.9904 -0.1429
4 8 18 -0.1253 -0.0468
4 8 19 0.6740 0.1193
4 8 20 -0.1571 0.0059
4 8 21 0.4666 0.1289
4 8 22 -0.1060 0.0429
4 8 23 0.1069 -0.1281
4 8 24 -0.0016 -0.0615
4 8 25 -0.2635 -0.0734
4 8 26 0.2362 -0.1292
4 8 27 -0.2379 0.2714
4 8 28 0.6560 -0.1395
4 8 29 0.0055 0.4362
4 9 0 6.5640 -0.0222
4 9 1 -1.3214 0.0616
4 9 2 6.3518 -0.0706
4 9 3 -1.2835 0.0394
4 9 4 5.5266 -0.0896
4 9 5 -1.5696 -0.1166
4 9 6 4.6023 0.1051
4 9 7 -1.7317 -0.0264
4 9 8 3.9445 0.2296
4 9 9 -1.3389 0.0436
4 9 10 3.1466 0.0494
4 9 11 -0.7862 -0.0178
4 9 12 1.8987 -0.1385
4 9 13 -0.2358 0.1148
4 9 14 0.5915 -0.1184
4 9 15 0.3811 0.1329
4 9 16 -0.2741 -0.0193
4 9 17 0.5226 -0.2141
4 9 18 -0.5151 0.0755
4 9 19 0.1269 -0.2819
4 9 20 -0.2301 0.1524
4 9 21 0.0088 0.0574
4 9 22 0.1873 0.1189
4 9 23 0.1836 0.1143
4 9 24 0.2687 -0.0307
4 9 25 -0.0685 -0.1026
4 9 26 -0.0240 -0.1534
4 9 27 -0.6385 -0.0783
4 9 28 -0.2787 -0.2243
4 9 29 -0.8782 0.0958
4 10 0 0.6212 0.0231
4 10 1 -4.5943 -0.0244
4 10 2 0.9009 0.1189
4 10 3 -4.5817 0.1135
4 10 4 1.3860 -0.0328
4 10 5 -4.3236 0.0162
4 10 6 1.5290 -0.1354
4 10 7 -4.2094 -0.0939
4 10 8 1.5087 0.0557
4 10 9 -3.9142 -0.0136
4 10 10 1.3949 0.1018
4 10 11 -3.2235 -0.0338
4 10 12 0.8867 -0.0340
4 10 13 -2.4242 -0.0616
4 10 14 0.2735 -0.0072
4 10 15 -1.5154 0.1605
4 10 16 -0.0478 0.0403
4 10 17 -0.6430 0.2127
4 10 18 -0.2485 0.0114
4 10 19 -0.4618 -0.0767
4 10 20 -0.3320 0.1259
4 10 21 -0.8351 -0.1725
4 10 22 -0.0516 0.2286
4 10 23 -0.8555 -0.0455
4 10 24 0.3863 0.0678
4 10 25 -0.4073 -0.0685
4 10 26 0.6171 -0.0890
4 10 27 0.0055 -0.0399
4 11 0 2.5715 -0.1220
4 11 1 -0.1779 0.0002
4 11 2 2.9692 -0.0491
4 11 3 -0.3932 -0.0437
4 11 4 3.5344 0.1107
4 11 5 -0.7754 -0.0888
4 11 6 3.8893 -0.0419
4 11 7 -1.2304 -0.1003
4 11 8 3.7873 -0.0845
4 11 9 -1.4581 0.0531
4 11 10 3.6557 0.0780
4 11 11 -1.1908 0.1717
4 11 12 3.3701 0.0017
4 11 13 -0.7126 0.0205
4 11 14 2.6665 -0.1031
4 11 15 -0.3967 -0.1639
4 11 16 2.1283 -0.0230
4 11 17 -0.1609 -0.1512
4 11 18 2.0283 -0.1148
4 11 19 0.0325 -0.0800
4 11 20 1.9002 -0.2188
4 11 21 -0.0179 0.0281
4 11 22 1.6594 0.0669
4 11 23 -0.2319 0.2016
4 11 24 1.3878 0.3457
4 11 25 -0.4421 0.1513
4 11 26 0.8070 0.2073
4 12 0 0.0328 -0.0166
4 12 1 -1.9052 0.1118
4 12 2 -0.3089 -0.1109
4 12 3 -2.5951 0.1735
4 12 4 -0.3330 0.0666
4 12 5 -2.9845 0.0547
4 12 6 0.2189 0.1597
4 12 7 -3.3143 -0.1719
4 12 8 0.7532 -0.0604
4 12 9 -3.6252 -0.1644
4 12 10 0.9570 -0.1331
4 12 11 -3.6145 0.0451
4 12 12 1.0727 -0.0416
4 12 13 -3.2807 0.1654
4 12 14 0.9260 -0.0354
4 12 15 -2.9127 0.1668
4 12 16 0.4900 0.0974
4 12 17 -2.7212 0.1024
4 12 18 0.2569 0.2117
4 12 19 -2.7912 -0.0562
4 12 20 0.2158 -0.0991
4 12 21 -2.9207 -0.1831
4 12 22 0.1404 -0.4495
4 12 23 -2.5690 -0.1278
4 12 24 0.3241 -0.3857
4 12 25 -1.5072 -0.0590
4 13 0 1.0106 -0.0135
4 13 1 0.5389 -0.0298
4 13 2 1.9320 -0.0421
4 13 3 0.7928 -0.0027
4 13 4 2.5680 -0.0464
4 13 5 0.7683 0.1286
4 13 6 2.9372 0.0860
4 13 7 0.5062 0.1018
4 13 8 3.2410 0.1063
4 13 9 -0.1238 -0.0035
4 13 10 3.3459 -0.0239
4 13 11 -0.7739 0.0359
4 13 12 3.2710 -0.0487
4 13 13 -1.0777 0.0222
4 13 14 3.1815 -0.0249
4 13 15 -1.0876 -0.0688
4 13 16 3.0687 -0.0293
4 13 17 -0.7749 0.0153
4 13 18 3.0583 0.0768
4 13 19 -0.2379 0.1725
4 13 20 3.1533 0.1769
4 13 21 -0.0323 0.2506
4 13 22 2.8411 0.1703
4 13 23 -0.3660 0.4028
4 13 24 1.9414 0.2652
4 14 0 -0.4774 -0.0670
4 14 1 -1.3804 0.0268
4 14 2 -1.1272 -0.0254
4 14 3 -1.9920 -0.0365
4 14 4 -1.3463 0.0195
4 14 5 -2.5371 -0.1005
4 14 6 -1.1809 -0.0140
4 14 7 -2.8698 -0.0290
4 14 8 -0.7267 -0.0721
4 14 9 -3.0576 -0.0008
4 14 10 -0.0681 -0.1160
4 14 11 -3.2022 0.0103
4 14 12 0.5882 -0.1018
4 14 13 -3.1045 0.0187
4 14 14 0.9919 0.0144
4 14 15 -2.8618 -0.1176
4 14 16 1.0137 0.1480
4 14 17 -2.7779 -0.2241
4 14 18 0.7561 0.1293
4 14 19 -2.6793 -0.1715
4 14 20 0.5000 -0.1518
4 14 21 -2.3110 -0.2267
4 14 22 0.3737 -0.5778
4 15 0 1.0440 -0.0806
4 15 1 0.8893 -0.1269
4 15 2 1.3348 -0.0916
4 15 3 1.2001 -0.0098
4 15 4 1.6712 0.0313
4 15 5 1.4270 0.0492
4 15 6 2.1487 0.1230
4 15 7 1.3581 0.0374
4 15 8 2.6697 0.0822
4 15 9 0.9541 0.0510
4 15 10 3.0175 0.0160
4 15 11 0.2656 0.0263
4 15 12 3.0578 0.0138
4 15 13 -0.5026 -0.0576
4 15 14 2.7313 0.0164
4 15 15 -0.9755 -0.1766
4 15 16 2.1357 0.0692
4 15 17 -1.0177 -0.2316
4 15 18 1.6269 0.2725
4 15 19 -0.7654 -0.0424
4 15 20 1.4209 0.4782
4 16 0 -0.5319 0.0626
4 16 1 -0.5565 0.0610
4 16 2 -0.8500 -0.0446
4 16 3 -0.8645 -0.1229
4 16 4 -1.1586 -0.0017
4 16 5 -1.3550 -0.0629
4 16 6 -1.3316 0.0523
4 16 7 -1.8788 0.0198
4 16 8 -1.3253 0.0222
4 16 9 -2.4024 0.0232
4 16 10 -1.0145 0.0230
4 16 11 -2.6360 0.0263
4 16 12 -0.2997 0.1629
4 16 13 -2.3355 -0.0187
4 16 14 0.5734 0.2964
4 16 15 -1.7016 -0.1497
4 16 16 1.0306 0.2413
4 16 17 -1.1094 -0.2514
4 17 0 0.2773 0.0540
4 17 1 0.5273 0.1552
4 17 2 0.3319 -0.0832
4 17 3 0.7066 -0.0252
4 17 4 0.3781 -0.1219
4 17 5 0.8608 -0.1482
4 17 6 0.8289 0.0187
4 17 7 1.1012 -0.1282
4 17 8 1.5581 0.0195
4 17 9 1.1463 -0.1378
4 17 10 1.9284 -0.1094
4 17 11 0.6731 -0.1589
4 17 12 1.7060 -0.0622
4 17 13 -0.0449 -0.1346
4 18 0 -0.3792 -0.0177
4 18 1 0.1077 0.1003
4 18 2 -0.1035 0.0944
4 18 3 0.1240 0.0589
4 18 5 -0.2185 0.0380
4 18 6 -0.7194 0.0332
4 18 7 -0.6638 0.1278
4 18 8 -0.9445 0.2439
5 0 0 -5.6124 -0.1739
5 0 2 -8.4586 0.0831
5 0 4 -9.6604 0.3014
5 0 6 -9.2828 0.0021
5 0 8 -7.9433 -0.1669
5 0 10 -5.8728 0.0115
5 0 12 -3.8794 0.0017
5 0 14 -2.8167 -0.1348
5 0 16 -2.3894 -0.0748
5 0 18 -2.0151 -0.0144
5 0 20 -1.6901 -0.0671
5 0 22 -1.5313 -0.0916
5 0 24 -1.5679 -0.0675
5 0 26 -1.6630 0.0376
5 0 28 -1.4723 0.1423
5 0 30 -1.0406 0.0553
5 0 32 -0.7014 0.0019
5 1 0 0.7897 0.1472
5 1 1 6.3285 -0.2564
5 1 2 0.9223 -0.1351
5 1 3 8.0230 -0.0764
5 1 4 0.5057 0.0301
5 1 5 8.7039 0.0446
5 1 6 0.1449 0.1782
5 1 7 7.8836 -0.0238
5 1 8 -0.3554 0.0190
5 1 9 6.0950 0.0066
5 1 10 -0.7974 -0.0089
5 1 11 4.4034 0.0772
5 1 12 -0.5841 0.0798
5 1 13 3.2688 0.0130
5 1 14 0.0297 -0.0294
5 1 15 2.6201 -0.0404
5 1 16 0.4387 -0.0887
5 1 17 2.2833 0.0040
5 1 18 0.6280 0.0656
5 1 19 2.0322 0.0458
5 1 20 0.6845 0.1139
5 1 21 1.7846 0.0377
5 1 22 0.5395 -0.0392
5 1 23 1.5902 -0.0109
5 1 24 0.2887 -0.1998
5 1 25 1.4329 0.0063
5 1 26 0.0412 -0.2417
5 1 27 1.3479 0.1386
5 1 28 -0.1157 -0.1249
5 1 29 1.2895 0.1214
5 1 30 -0.0663 -0.0375
5 1 31 0.9702 -0.1452
5 1 32 0.0311 -0.1842
5 1 33 0.4091 -0.2883
5 2 0 -4.0402 0.2185
5 2 1 -0.7504 -0.1489
5 2 2 -5.0574 0.0859
5 2 3 -1.3017 -0.2048
5 2 4 -5.8721 -0.0365
5 2 5 -0.8388 0.0829
5 2 6 -5.7672 0.0389
5 2 7 0.2682 0.0737
5 2 8 -4.8291 0.0356
5 2 9 0.9149 -0.1324
5 2 10 -3.8389 -0.0259
5 2 11 0.8203 -0.0312
5 2 12 -3.1727 0.0488
5 2 13 0.3150 0.1331
5 2 14 -2.7877 0.0807
5 2 15 -0.4548 0.0489
5 2 16 -2.6724 -0.0326
5 2 17 -1.1452 -0.0445
5 2 18 -2.6047 -0.0355
5 2 19 -1.3204 -0.0071
5 2 20 -2.2424 0.0988
5 2 21 -1.0559 0.0551
5 2 22 -1.6847 0.0978
5 2 23 -0.6649 0.0687
5 2 24 -1.2978 -0.0750
5 2 25 -0.3577 -0.0196
5 2 26 -1.1550 -0.1977
5 2 27 -0.2045 -0.0759
5 2 28 -1.0532 -0.1261
5 2 29 -0.0142 0.0442
5 2 30 -0.8317 0.0771
5 2 31 0.2516 0.1118
5 2 32 -0.5310 0.2133
5 2 33 0.2472 0.0223
5 2 34 -0.3112 0.1705
5 3 0 -0.5211 0.1218
5 3 1 2.7756 0.0825
5 3 2 0.7740 0.0552
5 3 3 2.7170 -0.1845
5 3 4 0.9844 -0.0686
5 3 5 2.3818 -0.1333
5 3 6 0.4870 -0.0299
5 3 7 2.2452 0.1153
5 3 8 -0.1445 -0.0034
5 3 9 2.2690 0.0028
5 3 10 -0.5282 -0.0577
5 3 11 2.1829 -0.1890
5 3 12 -0.3181 -0.0269
5 3 13 2.3229 -0.0466
5 3 14 0.4925 0.0342
5 3 15 2.7613 0.0777
5 3 16 1.2968 -0.0324
5 3 17 2.8876 -0.0453
5 3 18 1.5270 -0.1271
5 3 19 2.4740 -0.1181
5 3 20 1.2799 -0.0763
5 3 21 1.8784 -0.0317
5 3 22 0.9994 0.0697
5 3 23 1.3647 0.0722
5 3 24 0.8279 0.1227
5 3 25 0.9850 0.0950
5 3 26 0.5380 0.0611
5 3 27 0.6751 0.0015
5 3 28 0.0648 0.0638
5 3 29 0.4055 -0.0789
5 3 30 -0.2788 0.1600
5 3 31 0.3516 -0.0557
5 3 32 -0.2903 0.1610
5 3 33 0.4903 -0.0833
5 3 34 -0.1397 0.0359
5 4 0 -2.1374 0.0747
5 4 1 1.0430 0.0760
5 4 2 -0.5989 0.1383
5 4 3 -0.0935 0.0739
5 4 4 0.1686 -0.0189
5 4 5 -0.7405 -0.0424
5 4 6 0.2499 -0.0073
5 4 7 -0.8600 0.0594
5 4 8 0.0927 0.1079
5 4 9 -0.4944 0.1669
5 4 10 -0.4033 0.0142
5 4 11 -0.3447 0.0009
5 4 12 -1.3520 -0.0726
5 4 13 -0.8084 -0.1121
5 4 14 -2.1856 0.0575
5 4 15 -1.3082 0.0429
5 4 16 -2.4394 0.1299
5 4 17 -1.3416 0.1321
5 4 18 -2.2712 0.0161
5 4 19 -1.1416 0.0174
5 4 20 -1.9099 -0.0725
5 4 21 -0.9933 -0.0516
5 4 22 -1.4038 -0.0296
5 4 23 -0.8379 -0.0132
5 4 24 -0.8052 0.0558
5 4 25 -0.5633 -0.0302
5 4 26 -0.2879 0.0500
5 4 27 -0.1896 -0.1514
5 4 28 -0.1133 -0.0252
5 4 29 0.1325 -0.2586
5 4 30 -0.2778 0.0293
5 4 31 0.2753 -0.2137
5 4 32 -0.4300 0.1875
5 4 33 0.2845 -0.0689
5 5 0 -3.6003 -0.0757
5 5 1 0.7849 -0.0072
5 5 2 -1.6683 0.0452
5 5 3 -0.8925 0.0450
5 5 4 0.0822 -0.0383
5 5 5 -1.6791 -0.0331
5 5 6 1.0094 -0.1847
5 5 7 -1.8079 -0.0737
5 5 8 1.2976 -0.0335
5 5 9 -1.2762 0.0394
5 5 10 1.5466 0.1208
5 5 11 -0.2162 0.0951
5 5 12 1.6687 -0.0460
5 5 13 0.8388 -0.0150
5 5 14 1.4419 -0.1402
5 5 15 1.4590 -0.0914
5 5 16 1.1648 0.0400
5 5 17 1.6530 -0.0286
5 5 18 0.9622 0.0963
5 5 19 1.5421 0.0179
5 5 20 0.6435 -0.0577
5 5 21 1.1332 -0.0237
5 5 22 0.3085 -0.1030
5 5 23 0.5627 -0.0245
5 5 24 0.1632 0.0407
5 5 25 0.1588 0.0329
5 5 26 0.1294 0.1959
5 5 27 0.0851 0.0023
5 5 28 0.0187 0.2059
5 5 29 0.2045 -0.1268
5 5 30 -0.2272 0.1028
5 5 31 0.3198 -0.2023
5 5 32 -0.4252 0.0693
5 6 0 -2.5355 -0.0383
5 6 1 3.6230 -0.0244
5 6 2 -0.2468 -0.0324
5 6 3 1.5420 0.1070
5 6 4 1.3782 0.0300
5 6 5 -0.1788 0.1357
5 6 6 2.1714 -0.0613
5 6 7 -1.3776 0.0155
5 6 8 2.0282 -0.1608
5 6 9 -2.0478 -0.0384
5 6 10 1.4057 0.0161
5 6 11 -2.2186 -0.0035
5 6 12 0.8366 0.1496
5 6 13 -2.0509 0.0152
5 6 14 0.1759 -0.0317
5 6 15 -1.6305 0.0285
5 6 16 -0.5983 -0.0928
5 6 17 -0.9855 0.0406
5 6 18 -0.9050 0.1207
5 6 19 -0.3180 0.0262
5 6 20 -0.6239 0.1417
5 6 21 0.1169 -0.0048
5 6 22 -0.2885 -0.0698
5 6 23 0.2345 -0.0497
5 6 24 -0.1412 -0.1032
5 6 25 0.1722 -0.0923
5 6 26 -0.0918 0.0782
5 6 27 0.1655 -0.1327
5 6 28 -0.1562 0.2076
5 6 29 0.2623 -0.2007
5 6 30 -0.3241 0.1786
5 6 31 0.3200 -0.2324
5 7 0 -5.0814 0.0263
5 7 1 2.3551 -0.0285
5 7 2 -3.2387 0.0080
5 7 3 0.3247 -0.0527
5 7 4 -1.2337 -0.0296
5 7 5 -1.0482 0.0911
5 7 6 0.4643 -0.0055
5 7 7 -1.6748 0.1218
5 7 8 1.5726 -0.0718
5 7 9 -1.9247 0.0245
5 7 10 1.9656 -0.1286
5 7 11 -1.8570 -0.0030
5 7 12 2.0220 0.0479
5 7 13 -1.4401 -0.0672
5 7 14 2.0539 0.1489
5 7 15 -0.9399 -0.1637
5 7 16 1.6753 -0.0677
5 7 17 -0.4561 -0.0693
5 7 18 0.7615 -0.1701
5 7 19 0.0114 0.0848
5 7 20 -0.0110 0.0134
5 7 21 0.1863 0.0580
5 7 22 -0.2984 0.0765
5 7 23 -0.0006 -0.0456
5 7 24 -0.4036 0.0141
5 7 25 -0.1445 -0.0935
5 7 26 -0.4201 0.1655
5 7 27 0.0559 -0.1276
5 7 28 -0.2642 0.4294
5 7 29 0.4384 -0.1761
5 7 30 -0.1077 0.5004
5 8 0 -3.9741 -0.1033
5 8 1 4.1739 0.1127
5 8 2 -2.4089 -0.0134
5 8 3 2.7343 -0.0350
5 8 4 -0.8656 0.0080
5 8 5 1.0277 -0.1050
5 8 6 0.3944 0.0310
5 8 7 -0.1970 0.0447
5 8 8 1.4239 0.0540
5 8 9 -0.8539 0.0536
5 8 10 2.1288 -0.0391
5 8 11 -1.4102 0.0008
5 8 12 2.2740 -0.0827
5 8 13 -1.7428 0.0952
5 8 14 2.0029 0.1037
5 8 15 -1.6738 0.0257
5 8 16 1.6011 0.2152
5 8 17 -1.4727 -0.1544
5 8 18 1.0569 0.0198
5 8 19 -1.0397 -0.0110
5 8 20 0.5123 -0.1518
5 8 21 -0.2207 0.2072
5 8 22 0.3352 -0.0969
5 8 23 0.4109 0.0603
5 8 24 0.3621 -0.0124
5 8 25 0.4081 -0.2555
5 8 26 0.1133 0.0840
5 8 27 0.1170 -0.4750
5 8 28 -0.3386 0.2590
5 8 29 -0.0423 -0.6333
5 9 0 -3.7742 -0.0509
5 9 1 3.2714 0.0180
5 9 2 -3.1613 -0.0223
5 9 3 2.2067 0.1283
5 9 4 -2.2563 -0.0510
5 9 5 1.0284 -0.0365
5 9 6 -1.4809 -0.0265
5 9 7 -0.3186 -0.0825
5 9 8 -0.7812 0.1018
5 9 9 -1.3631 0.0315
5 9 10 -0.0000 0.1086
5 9 11 -2.1224 -0.0875
5 9 12 0.7457 -0.0470
5 9 13 -2.7078 -0.1466
5 9 14 1.2770 -0.1306
5 9 15 -2.5701 0.0770
5 9 16 1.4897 -0.0343
5 9 17 -1.7949 0.0937
5 9 18 1.3161 0.0860
5 9 19 -1.2949 -0.0430
5 9 20 0.8039 0.0674
5 9 21 -1.1490 0.1230
5 9 22 0.2252 -0.0434
5 9 23 -0.8356 0.2545
5 9 24 -0.0962 -0.0765
5 9 25 -0.4097 -0.0080
5 9 26 -0.1059 0.1126
5 9 27 -0.0333 -0.2727
5 9 28 0.0413 0.5206
5 10 0 -3.2439 0.0045
5 10 1 2.7425 -0.0852
5 10 2 -2.4364 0.1179
5 10 3 2.5433 -0.0305
5 10 4 -1.2745 0.0767
5 10 5 2.3336 0.0081
5 10 6 -0.3333 -0.1708
5 10 7 1.9463 -0.0951
5 10 8 0.3539 -0.1321
5 10 9 1.3811 0.0050
5 10 10 1.2621 0.1327
5 10 11 0.8554 0.1290
5 10 12 2.1944 0.2010
5 10 13 0.0787 -0.0515
5 10 14 2.6581 0.1034
5 10 15 -0.8842 -0.1400
5 10 16 2.5988 -0.0651
5 10 17 -1.1822 0.0125
5 10 18 2.1403 -0.2775
5 10 19 -0.7053 -0.0045
5 10 20 1.5722 -0.2721
5 10 21 -0.1942 -0.0330
5 10 22 1.2695 -0.0187
5 10 23 0.1065 0.2053
5 10 24 1.0894 0.1293
5 10 25 0.2186 0.2542
5 10 26 0.5935 0.0834
5 10 27 -0.0233 -0.1081
5 11 0 -1.5283 -0.1240
5 11 1 1.7660 -0.0243
5 11 2 -2.3070 -0.0453
5 11 3 0.9853 -0.0370
5 11 4 -2.5256 0.2531
5 11 5 0.3274 0.0375
5 11 6 -2.2155 0.1897
5 11 7 -0.1684 -0.0078
5 11 8 -2.0962 -0.1478
5 11 9 -0.7696 -0.0881
5 11 10 -1.9622 -0.1546
5 11 11 -1.3829 -0.0142
5 11 12 -1.2842 -0.0152
5 11 13 -1.7827 0.0276
5 11 14 -0.4511 0.0251
5 11 15 -2.0792 -0.0454
5 11 16 0.0927 0.1755
5 11 17 -2.2681 0.0179
5 11 18 0.2426 0.2048
5 11 19 -2.1502 0.1335
5 11 20 -0.1936 -0.1181
5 11 21 -1.8505 0.0374
5 11 22 -0.8315 -0.3571
5 11 23 -1.4693 -0.0900
5 11 24 -0.8233 -0.3214
5 11 25 -0.8040 -0.1058
5 11 26 -0.2157 -0.2899
5 12 0 -0.8635 0.0997
5 12 1 1.2863 -0.0236
5 12 2 -0.1224 -0.0406
5 12 3 1.8748 -0.0535
5 12 4 0.2394 -0.0631
5 12 5 2.2356 0.0289
5 12 6 0.5527 0.1160
5 12 7 2.4497 0.0076
5 12 8 0.8074 0.0633
5 12 9 2.3487 -0.0739
5 12 10 0.7643 -0.0369
5 12 11 1.9215 -0.0195
5 12 12 0.8528 0.0895
5 12 13 1.3545 0.0835
5 12 14 1.2540 0.0649
5 12 15 0.8888 0.0757
5 12 16 1.5325 -0.0905
5 12 17 0.8083 -0.0042
5 12 18 1.7160 0.0171
5 12 19 1.1504 -0.0482
5 12 20 1.8980 0.1732
5 12 21 1.4732 0.0309
5 12 22 1.6196 0.1951
5 12 23 1.3120 0.3055
5 12 24 0.8860 0.3200
5 12 25 0.7770 0.6430
5 13 0 -0.6708 -0.0598
5 13 1 -0.2795 -0.0529
5 13 2 -1.2696 0.0661
5 13 3 -0.9625 -0.1306
5 13 4 -1.6792 0.0318
5 13 5 -1.3834 -0.0010
5 13 6 -2.0508 0.0156
5 13 7 -1.1977 0.1398
5 13 8 -2.2625 0.0399
5 13 9 -0.7305 -0.0134
5 13 10 -2.3088 -0.0637
5 13 11 -0.4450 -0.1849
5 13 12 -2.1676 -0.1082
5 13 13 -0.3759 -0.1533
5 13 14 -1.7034 -0.0181
5 13 15 -0.5725 -0.0456
5 13 16 -1.3054 -0.0319
5 13 17 -0.9750 0.0810
5 13 18 -1.4473 -0.0870
5 13 19 -1.1773 0.0668
5 13 20 -1.7868 -0.1007
5 13 21 -1.0225 -0.2907
5 13 22 -1.8039 -0.2798
5 13 23 -0.7318 -0.6848
5 13 24 -1.4305 -0.4858
5 14 0 0.4453 -0.0676
5 14 1 0.7945 -0.0244
5 14 2 1.0337 -0.0873
5 14 3 1.0923 -0.0366
5 14 4 1.4542 -0.0210
5 14 5 1.3976 -0.0830
5 14 6 1.6321 0.0364
5 14 7 1.8172 0.0234
5 14 8 1.4249 0.0827
5 14 9 2.3859 0.1144
5 14 10 0.8743 0.1010
5 14 11 2.5877 0.0534
5 14 12 0.2089 0.0330
5 14 13 2.2225 0.0506
5 14 14 -0.2226 -0.0772
5 14 15 1.7083 0.0865
5 14 16 -0.1783 -0.1328
5 14 17 1.3757 0.0828
5 14 18 0.1831 -0.0384
5 14 19 1.3702 0.2061
5 14 20 0.4921 0.2385
5 14 21 1.5878 0.3626
5 14 22 0.5014 0.4753
5 15 0 -0.6767 0.0419
5 15 1 -0.6352 0.0607
5 15 2 -0.4969 -0.0029
5 15 3 -1.2802 -0.0046
5 15 4 -0.6850 -0.0817
5 15 5 -1.7150 0.0504
5 15 6 -1.3023 -0.0935
5 15 7 -1.8127 0.0303
5 15 8 -2.0653 -0.0283
5 15 9 -1.4401 0.0059
5 15 10 -2.5366 0.0276
5 15 11 -0.6053 0.0080
5 15 12 -2.4035 0.0215
5 15 13 0.2282 0.0639
5 15 14 -1.7627 -0.0937
5 15 15 0.6278 0.2030
5 15 16 -1.1501 -0.2887
5 15 17 0.5305 0.2391
5 15 18 -0.9667 -0.3769
5 16 0 0.4540 -0.0728
5 16 1 0.4121 0.1790
5 16 2 0.7804 -0.1314
5 16 3 0.2925 -0.0241
5 16 4 1.1988 -0.1144
5 16 5 0.4746 -0.0512
5 16 6 1.6564 -0.1119
5 16 7 1.1733 0.0599
5 16 8 1.7138 -0.1497
5 16 9 1.9274 0.0642
5 16 10 1.1109 -0.1498
5 16 11 2.1378 0.0414
5 16 12 0.1446 -0.1098
5 16 13 1.7389 0.1045
5 16 14 -0.5499 -0.1186
5 16 15 1.0583 0.1962
5 16 16 -0.6373 -0.2457
5 17 0 -0.3062 0.1138
5 17 1 -0.4366 0.1621
5 17 2 0.2461 0.0612
5 17 3 -0.5147 0.2215
5 17 4 0.1011 -0.1160
5 17 5 -0.9384 0.1520
5 17 6 -0.5238 -0.0561
5 17 7 -1.3752 0.1784
5 17 8 -1.0392 0.0549
5 17 9 -1.2463 0.2100
5 17 10 -1.2548 -0.0228
5 18 0 -0.0743 -0.0571
5 18 1 -0.2745 -0.0429
5 18 2 0.0369 0.1449
5 18 3 -0.2666 -0.0201
6 0 0 14.6373 0.1329
6 0 2 15.7656 -0.1150
6 0 4 15.4498 0.0631
6 0 6 13.6746 0.0465
6 0 8 10.3936 -0.1890
6 0 10 6.8739 -0.1380
6 0 12 4.6172 -0.0014
6 0 14 3.6526 -0.0595
6 0 16 3.2532 -0.0348
6 0 18 2.9292 0.1010
6 0 20 2.3904 0.1052
6 0 22 1.7331 0.0301
6 0 24 1.2616 -0.0114
6 0 26 0.9519 0.0422
6 0 28 0.7147 0.1755
6 0 30 0.4908 0.0609
6 0 32 0.0481 -0.3345
6 1 0 0.3047 0.2063
6 1 1 -14.1798 -0.2010
6 1 2 0.7536 -0.0543
6 1 3 -14.9740 -0.1435
6 1 4 0.8341 -0.1061
6 1 5 -13.9594 0.0542
6 1 6 1.0102 0.1167
6 1 7 -11.3548 0.0598
6 1 8 1.1800 0.0932
6 1 9 -8.2479 0.0219
6 1 10 0.8497 -0.0649
6 1 11 -5.5972 0.1085
6 1 12 0.2520 -0.0233
6 1 13 -3.9943 0.1110
6 1 14 -0.2115 -0.0180
6 1 15 -3.4545 -0.0083
6 1 16 -0.5853 -0.1368
6 1 17 -3.2756 -0.0636
6 1 18 -0.7639 -0.0938
6 1 19 -2.8155 -0.0325
6 1 20 -0.5552 0.0531
6 1 21 -2.0810 0.0079
6 1 22 -0.1830 0.0750
6 1 23 -1.4183 -0.0375
6 1 24 0.0683 0.0036
6 1 25 -1.1001 -0.1687
6 1 26 0.1264 -0.0541
6 1 27 -0.9843 -0.1330
6 1 28 0.0350 0.0273
6 1 29 -0.6289 0.1342
6 1 30 -0.0060 0.2546
6 1 31 -0.0800 0.3160
6 1 32 0.0335 0.3577
6 1 33 0.1766 0.3397
6 2 0 11.0765 0.1870
6 2 1 -0.6874 0.1209
6 2 2 12.1450 0.1356
6 2 3 -1.1528 -0.1653
6 2 4 12.0496 -0.0211
6 2 5 -1.7037 -0.1437
6 2 6 10.6446 -0.0124
6 2 7 -1.7346 0.0054
6 2 8 8.4730 0.0183
6 2 9 -1.4091 -0.0940
6 2 10 6.1918 -0.0728
6 2 11 -0.9343 -0.1057
6 2 12 4.4923 -0.0672
6 2 13 -0.0885 0.1032
6 2 14 3.7757 0.0582
6 2 15 0.8404 0.1437
6 2 16 3.5825 0.0428
6 2 17 1.2235 0.0049
6 2 18 3.1389 -0.0701
6 2 19 1.0351 -0.0538
6 2 20 2.3670 -0.0332
6 2 21 0.6248 -0.0123
6 2 22 1.7044 0.1049
6 2 23 0.2649 0.0728
6 2 24 1.3173 0.1338
6 2 25 0.0757 0.0840
6 2 26 1.0068 0.0214
6 2 27 -0.0892 -0.0283
6 2 28 0.6196 -0.1260
6 2 29 -0.2367 -0.0325
6 2 30 0.2695 -0.2422
6 2 31 -0.0686 0.0508
6 2 32 0.1382 -0.3489
6 2 33 0.2740 -0.0914
6 3 0 0.9260 0.0739
6 3 1 -8.5584 0.0889
6 3 2 1.2580 0.1054
6 3 3 -8.5512 0.0356
6 3 4 1.4431 0.0445
6 3 5 -8.2851 -0.1369
6 3 6 1.4602 0.1148
6 3 7 -7.3469 0.0099
6 3 8 1.4548 0.1746
6 3 9 -5.7457 0.1146
6 3 10 1.1351 0.0237
6 3 11 -4.4478 -0.0760
6 3 12 0.3106 -0.1146
6 3 13 -3.8912 -0.1331
6 3 14 -0.5922 -0.0502
6 3 15 -3.5100 0.0178
6 3 16 -1.0876 0.0505
6 3 17 -2.9725 0.0284
6 3 18 -1.1350 0.0279
6 3 19 -2.4011 -0.0515
6 3 20 -0.9663 -0.0524
6 3 21 -1.8240 -0.0319
6 3 22 -0.7320 -0.0486
6 3 23 -1.2727 0.0276
6 3 24 -0.3986 0.0157
6 3 25 -0.8070 0.0675
6 3 26 -0.0372 -0.0419
6 3 27 -0.4454 0.0696
6 3 28 0.0937 -0.1877
6 3 29 -0.3150 0.1070
6 3 30 -0.0175 -0.1775
6 3 31 -0.3784 0.3275
6 3 32 -0.1184 -0.0420
6 3 33 -0.3771 0.5126
6 4 0 5.6218 -0.0461
6 4 1 -1.2359 -0.0456
6 4 2 5.4052 0.1000
6 4 3 -0.8723 0.0114
6 4 4 5.3784 0.0115
6 4 5 -0.6228 -0.1436
6 4 6 4.9205 -0.0746
6 4 7 -0.6713 -0.1933
6 4 8 4.2724 0.0874
6 4 9 -0.5962 0.0192
6 4 10 3.8133 0.1457
6 4 11 -0.1484 0.1241
6 4 12 3.3572 -0.0045
6 4 13 0.3260 0.0070
6 4 14 2.8318 -0.0174
6 4 15 0.6239 -0.0222
6 4 16 2.3961 0.0967
6 4 17 0.8615 0.0409
6 4 18 1.9693 0.0950
6 4 19 0.9522 -0.0256
6 4 20 1.4566 -0.0102
6 4 21 0.7679 -0.1138
6 4 22 0.9204 -0.1090
6 4 23 0.4960 -0.0348
6 4 24 0.4453 -0.1031
6 4 25 0.3444 0.1107
6 4 26 0.1977 -0.0197
6 4 27 0.2844 0.1510
6 4 28 0.2017 -0.0949
6 4 29 0.1972 0.0901
6 4 30 0.2338 -0.3130
6 4 31 0.0562 0.0814
6 4 32 0.2778 -0.3694
6 4 33 -0.0092 0.1967
6 5 0 1.4875 -0.0931
6 5 1 -3.7414 0.0089
6 5 2 0.4101 -0.0014
6 5 3 -3.0189 0.0698
6 5 4 -0.1866 0.1481
6 5 5 -2.5881 0.0022
6 5 6 -0.4398 0.0344
6 5 7 -2.3955 -0.1213
6 5 8 -0.6218 -0.0471
6 5 9 -2.3068 -0.1198
6 5 10 -0.5352 0.0713
6 5 11 -2.1482 -0.0281
6 5 12 -0.2841 0.0191
6 5 13 -1.8817 -0.0067
6 5 14 -0.3375 -0.1588
6 5 15 -1.5810 -0.0545
6 5 16 -0.5675 -0.0746
6 5 17 -1.2477 -0.0295
6 5 18 -0.5758 0.1290
6 5 19 -0.8124 0.0575
6 5 20 -0.4547 0.1580
6 5 21 -0.3665 0.0455
6 5 22 -0.3936 0.0803
6 5 23 -0.1070 -0.0236
6 5 24 -0.3846 0.0044
6 5 25 0.0008 0.0367
6 5 26 -0.4011 -0.0194
6 5 27 0.1005 0.1573
6 5 28 -0.3429 0.0016
6 5 29 0.0985 0.1535
6 5 30 -0.1907 -0.0848
6 5 31 -0.1160 0.0975
6 6 0 3.8796 0.0406
6 6 1 -0.7217 -0.0583
6 6 2 2.4228 -0.0539
6 6 3 0.5146 0.0146
6 6 4 1.3719 -0.0099
6 6 5 1.3450 0.0496
6 6 6 0.8809 0.0745
6 6 7 1.5660 -0.0205
6 6 8 0.6539 -0.0025
6 6 9 1.2831 -0.0369
6 6 10 0.4426 0.0040
6 6 11 0.8719 0.0157
6 6 12 0.4774 0.1623
6 6 13 0.5361 0.0326
6 6 14 0.6694 0.0776
6 6 15 0.3393 0.0246
6 6 16 0.5494 -0.1710
6 6 17 0.2948 -0.0166
6 6 18 0.2268 -0.1398
6 6 19 0.2754 -0.0907
6 6 20 0.0751 0.0391
6 6 21 0.2267 -0.1175
6 6 22 -0.0371 0.0419
6 6 23 0.2077 -0.1262
6 6 24 -0.2551 -0.0260
6 6 25 0.1905 -0.1254
6 6 26 -0.3677 -0.0179
6 6 27 0.2102 0.0040
6 6 28 -0.2480 0.0296
6 6 29 0.3312 0.1859
6 6 30 -0.0002 0.0595
6 6 31 0.3617 0.2440
6 7 0 1.4381 -0.0256
6 7 1 -3.1607 -0.0157
6 7 2 -0.1638 0.0641
6 7 3 -1.5864 -0.0746
6 7 4 -1.2443 0.0178
6 7 5 -0.4046 0.0104
6 7 6 -1.7386 -0.0011
6 7 7 0.4848 0.0646
6 7 8 -1.6119 0.0077
6 7 9 0.9367 -0.0251
6 7 10 -1.2419 -0.1001
6 7 11 0.9699 -0.0451
6 7 12 -1.0057 -0.0917
6 7 13 0.8212 0.0119
6 7 14 -0.7280 0.1200
6 7 15 0.4952 0.0222
6 7 16 -0.3884 0.1290
6 7 17 0.0855 0.0743
6 7 18 -0.3290 -0.0511
6 7 19 -0.0659 0.1232
6 7 20 -0.3781 0.0096
6 7 21 0.0843 0.0329
6 7 22 -0.1562 0.1774
6 7 23 0.3112 -0.0665
6 7 24 0.0631 0.0904
6 7 25 0.4486 -0.0797
6 7 26 -0.0629 -0.1155
6 7 27 0.3580 -0.0911
6 7 28 -0.3162 -0.2392
6 7 29 0.0966 -0.1032
6 7 30 -0.3999 -0.3260
6 8 0 4.5395 -0.0928
6 8 1 -1.0536 0.0694
6 8 2 2.5454 -0.0683
6 8 3 0.3855 0.0383
6 8 4 0.7558 -0.0184
6 8 5 1.0739 -0.0870
6 8 6 -0.6681 -0.0296
6 8 7 1.1604 0.0139
6 8 8 -1.6456 0.0353
6 8 9 1.1635 0.1180
6 8 10 -2.0438 0.0807
6 8 11 1.0669 0.0073
6 8 12 -2.0394 -0.0769
6 8 13 0.9225 -0.0220
6 8 14 -1.8048 -0.1766
6 8 15 0.9969 0.0223
6 8 16 -1.1697 -0.0252
6 8 17 1.0209 -0.0717
6 8 18 -0.3511 0.0569
6 8 19 0.7157 -0.0931
6 8 20 -0.0390 -0.0204
6 8 21 0.3649 0.0199
6 8 22 -0.2832 0.0155
6 8 23 0.1521 0.0375
6 8 24 -0.5086 0.0783
6 8 25 0.0415 0.0799
6 8 26 -0.4875 -0.0109
6 8 27 0.1320 0.3233
6 8 28 -0.3103 -0.0463
6 8 29 0.3476 0.5627
6 9 0 2.2519 0.0960
6 9 1 -3.5888 -0.0736
6 9 2 1.2353 0.0471
6 9 3 -1.7285 0.1635
6 9 4 0.4127 -0.0508
6 9 5 0.2261 0.1426
6 9 6 -0.1858 -0.1761
6 9 7 1.5281 -0.0724
6 9 8 -0.6150 -0.1484
6 9 9 2.3233 -0.0103
6 9 10 -0.8386 0.0502
6 9 11 2.9328 0.0634
6 9 12 -0.9291 0.1626
6 9 13 2.8934 -0.0419
6 9 14 -1.1209 0.0275
6 9 15 2.1772 0.0402
6 9 16 -1.4338 -0.1370
6 9 17 1.4582 0.1369
6 9 18 -1.4822 -0.0878
6 9 19 0.9334 -0.0748
6 9 20 -1.0435 0.0479
6 9 21 0.6144 -0.1846
6 9 22 -0.4587 0.0704
6 9 23 0.7062 0.0076
6 9 24 -0.1268 -0.0387
6 9 25 0.8601 0.1307
6 9 26 -0.1207 -0.2970
6 9 27 0.5837 0.1455
6 9 28 -0.3146 -0.6069
6 10 0 3.4985 -0.0621
6 10 1 -2.1501 -0.1761
6 10 2 1.9636 0.0038
6 10 3 -1.8113 -0.1196
6 10 4 0.5421 0.1191
6 10 5 -1.1363 0.1831
6 10 6 -0.6413 -0.0190
6 10 7 -0.3238 0.1726
6 10 8 -1.8591 -0.1911
6 10 9 0.1551 0.0022
6 10 10 -2.8845 -0.0910
6 10 11 0.6408 0.0417
6 10 12 -3.3286 0.0728
6 10 13 1.3328 -0.0142
6 10 14 -3.1389 0.1106
6 10 15 1.6545 -0.1603
6 10 16 -2.4969 0.0556
6 10 17 1.5148 0.0155
6 10 18 -1.8674 -0.0505
6 10 19 1.2802 0.1909
6 10 20 -1.6467 -0.0640
6 10 21 0.8499 -0.0030
6 10 22 -1.6227 0.0455
6 10 23 0.3265 -0.1262
6 10 24 -1.3809 0.0273
6 10 25 0.2106 0.0538
6 10 26 -0.8934 -0.2098
6 10 27 0.3651 0.2586
6 11 0 2.4192 0.0755
6 11 1 -1.7622 0.0939
6 11 2 2.2892 -0.0837
6 11 3 -0.6739 -0.0212
6 11 4 1.6789 -0.0085
6 11 5 0.2617 -0.0026
6 11 6 1.2021 0.1143
6 11 7 1.1989 0.0272
6 11 8 0.6789 -0.0937
6 11 9 2.0009 -0.0930
6 11 10 -0.1992 -0.1941
6 11 11 2.5351 -0.0757
6 11 12 -0.9999 0.0156
6 11 13 2.9765 0.1287
6 11 14 -1.4637 0.1084
6 11 15 3.1939 0.1109
6 11 16 -1.5875 0.0689
6 11 17 2.9064 -0.0832
6 11 18 -1.1674 0.0513
6 11 19 2.4671 -0.0811
6 11 20 -0.4964 -0.0492
6 11 21 2.2505 0.0202
6 11 22 -0.2107 -0.0514
6 11 23 1.9651 0.0836
6 11 24 -0.2590 0.1788
6 11 25 1.4235 0.2482
6 11 26 -0.2704 0.2367
6 12 0 1.1316 0.0061
6 12 1 -2.0152 -0.0837
6 12 2 0.5506 -0.0412
6 12 3 -1.9837 -0.0622
6 12 4 -0.2252 -0.1573
6 12 5 -1.5899 0.1044
6 12 6 -0.9220 0.0576
6 12 7 -0.8937 0.2213
6 12 8 -1.2030 0.2222
6 12 9 -0.1840 0.0619
6 12 10 -1.5781 0.0128
6 12 11 0.3412 -0.1793
6 12 12 -2.2069 -0.1001
6 12 13 0.7509 -0.1969
6 12 14 -2.5669 -0.0310
6 12 15 1.0229 -0.0179
6 12 16 -2.6850 -0.0731
6 12 17 0.9274 0.1180
6 12 18 -2.7721 -0.0487
6 12 19 0.4392 0.0799
6 12 20 -2.5805 0.0368
6 12 21 -0.0736 -0.1071
6 12 22 -2.1541 -0.1164
6 12 23 -0.2728 -0.3130
6 12 24 -1.7127 -0.2659
6 12 25 -0.1512 -0.3222
6 13 0 1.4198 0.0067
6 13 1 0.0247 0.0574
6 13 2 1.4496 0.0315
6 13 3 0.4719 -0.0565
6 13 4 1.3207 -0.0537
6 13 5 0.6580 -0.1316
6 13 6 1.0070 -0.1393
6 13 7 0.8506 0.0355
6 13 8 0.7570 -0.0116
6 13 9 1.2109 0.1232
6 13 10 0.5706 0.0757
6 13 11 1.4570 0.0116
6 13 12 0.0633 0.0272
6 13 13 1.5604 -0.0650
6 13 14 -0.5218 0.0815
6 13 15 1.6915 -0.0756
6 13 16 -0.5677 0.1069
6 13 17 1.8193 -0.0204
6 13 18 -0.1503 -0.0130
6 13 19 1.9265 0.1623
6 13 20 0.3273 0.0043
6 13 21 1.9513 0.2812
6 13 22 0.6102 0.1324
6 13 23 1.6281 0.1640
6 14 0 -0.2600 0.1020
6 14 1 -0.9420 -0.0324
6 14 2 -0.5016 0.0114
6 14 3 -0.7391 0.0440
6 14 4 -0.8516 -0.0625
6 14 5 -0.7189 -0.0131
6 14 6 -1.1636 -0.0497
6 14 7 -1.0927 -0.0495
6 14 8 -1.2394 0.0206
6 14 9 -1.3154 0.0611
6 14 10 -1.0001 0.0767
6 14 11 -0.9910 0.0465
6 14 12 -0.6697 0.0400
6 14 13 -0.3841 -0.0663
6 14 14 -0.5937 -0.0022
6 14 15 0.1326 -0.0996
6 14 16 -0.7786 0.0442
6 14 17 0.1947 -0.1429
6 14 18 -0.9862 0.0506
6 14 19 -0.2606 -0.1435
6 14 20 -1.0423 -0.0401
6 15 0 0.8175 0.0713
6 15 1 0.6919 -0.0223
6 15 2 0.3685 0.1148
6 15 3 0.9005 -0.1253
6 15 4 0.3926 0.0265
6 15 5 1.1614 -0.0414
6 15 6 0.8040 -0.0907
6 15 7 1.3416 -0.0169
6 15 8 1.3188 -0.0755
6 15 9 1.0771 -0.0375
6 15 10 1.5443 0.0327
6 15 11 0.5281 -0.0278
6 15 12 1.2163 0.1186
6 15 13 0.0541 -0.1030
6 15 14 0.5464 0.1492
6 15 15 -0.1355 -0.1941
6 15 16 0.0326 0.1238
6 15 17 0.0117 -0.1864
6 15 18 -0.0723 0.0786
6 16 0 -0.4106 0.1819
6 16 1 -0.3984 0.0736
6 16 2 -0.5907 0.1576
6 16 3 0.2141 0.0537
6 16 4 -0.9739 0.1417
6 16 5 -0.0993 -0.0910
6 16 6 -1.2315 0.1525
6 16 7 -0.9126 -0.0736
6 16 8 -1.1238 0.0961
6 16 9 -1.4827 -0.0314
6 16 10 -0.6415 0.0565
6 16 11 -1.4620 -0.0480
6 16 12 -0.0218 0.1150
6 16 13 -0.8795 -0.0710
6 16 14 0.3659 0.2526
6 16 15 -0.1471 -0.1375
6 17 0 0.2030 0.1331
6 17 1 0.1038 -0.2994
6 17 2 -0.1759 0.1982
6 17 3 0.3930 -0.1271
6 17 4 -0.1360 -0.0273
6 17 5 0.8982 -0.1485
6 17 6 0.1375 -0.0834
6 17 7 1.0322 -0.2718
6 17 8 0.6317 0.0848
6 18 0 -0.0244 -0.0756
6 18 1 0.1654 -0.0612
6 18 2 -0.2776 0.2721
7 0 0 -16.4173 0.1238
7 0 2 -16.7828 -0.1721
7 0 4 -16.1750 -0.1449
7 0 6 -14.2416 0.0965
7 0 8 -11.5495 0.0782
7 0 10 -9.0917 0.0361
7 0 12 -7.2028 0.1587
7 0 14 -5.9513 0.1283
7 0 16 -5.2080 -0.0084
7 0 18 -4.3424 0.0200
7 0 20 -3.0654 0.0842
7 0 22 -1.8414 0.0388
7 0 24 -1.1025 -0.0799
7 0 26 -0.8655 -0.1839
7 0 28 -0.7301 -0.0517
7 0 30 -0.1951 0.2360
7 0 32 0.4650 0.2647
7 1 0 -2.2620 0.0160
7 1 1 16.3321 0.1754
7 1 2 -2.3551 0.0761
7 1 3 16.1748 0.0089
7 1 4 -2.2217 -0.0673
7 1 5 14.8098 0.0164
7 1 6 -1.8557 -0.0348
7 1 7 12.7129 0.0182
7 1 8 -1.1298 0.0134
7 1 9 10.1844 -0.1039
7 1 10 -0.4654 -0.0864
7 1 11 7.8644 -0.1104
7 1 12 -0.1048 -0.0264
7 1 13 6.3991 -0.0162
7 1 14 0.1881 0.1594
7 1 15 5.5837 -0.0145
7 1 16 0.3555 0.1132
7 1 17 4.7628 -0.0472
7 1 18 0.2183 -0.0438
7 1 19 3.6485 -0.0258
7 1 20 0.0167 -0.0375
7 1 21 2.4269 0.0486
7 1 22 -0.0363 0.0555
7 1 23 1.5236 0.1485
7 1 24 -0.0143 0.1026
7 1 25 1.0815 0.1238
7 1 26 -0.0027 0.0540
7 1 27 0.7435 -0.0407
7 1 28 -0.0398 -0.0454
7 1 29 0.3207 -0.1633
7 1 30 0.0116 -0.0496
7 1 31 -0.0134 -0.3149
7 1 32 0.3146 -0.0716
7 1 33 -0.2571 -0.5603
7 2 0 -13.9739 -0.0998
7 2 1 4.0726 0.2208
7 2 2 -14.6644 -0.0437
7 2 3 4.3986 0.0791
7 2 4 -14.2702 -0.0787
7 2 5 3.6605 -0.0753
7 2 6 -12.9342 -0.0514
7 2 7 2.5479 0.0868
7 2 8 -10.8060 0.0468
7 2 9 1.6171 0.1218
7 2 10 -8.5074 0.0206
7 2 11 0.7110 -0.0841
7 2 12 -6.7879 -0.0543
7 2 13 -0.0217 -0.1260
7 2 14 -5.6950 0.0118
7 2 15 -0.2495 -0.0318
7 2 16 -4.7755 0.0726
7 2 17 -0.1874 -0.0146
7 2 18 -3.8283 -0.0475
7 2 19 -0.1181 -0.0104
7 2 20 -2.9232 -0.1737
7 2 21 -0.0608 -0.0201
7 2 22 -2.0818 -0.1231
7 2 23 -0.0203 -0.0533
7 2 24 -1.3294 -0.0131
7 2 25 0.0710 -0.0516
7 2 26 -0.7798 0.0149
7 2 27 0.1325 -0.1133
7 2 28 -0.4796 0.0712
7 2 29 -0.1101 -0.1521
7 2 30 -0.2888 0.3252
7 2 31 -0.4667 0.0412
7 2 32 -0.0460 0.6370
7 3 0 -4.7472 -0.0726
7 3 1 11.7780 0.0096
7 3 2 -5.1819 0.0446
7 3 3 12.4158 0.1717
7 3 4 -4.7446 -0.0455
7 3 5 12.0371 0.0297
7 3 6 -3.8555 -0.1090
7 3 7 10.5043 -0.0278
7 3 8 -2.6789 0.0026
7 3 9 8.6340 0.1318
7 3 10 -1.5031 0.0458
7 3 11 6.9732 0.1020
7 3 12 -0.7624 -0.0117
7 3 13 5.4743 -0.0476
7 3 14 -0.4541 0.0209
7 3 15 4.2926 0.0189
7 3 16 -0.2565 0.1075
7 3 17 3.5094 0.1274
7 3 18 -0.0158 0.0951
7 3 19 2.7926 0.0942
7 3 20 0.1663 -0.0277
7 3 21 2.0244 0.0578
7 3 22 0.1217 -0.0984
7 3 23 1.3652 0.0489
7 3 24 -0.0418 0.0419
7 3 25 0.8732 0.0230
7 3 26 -0.0059 0.2055
7 3 27 0.5772 -0.0653
7 3 28 0.1961 0.1063
7 3 29 0.3861 -0.3187
7 3 30 0.2999 -0.0536
7 3 31 0.1479 -0.5546
7 3 32 0.3638 0.0311
7 4 0 -8.7401 -0.1366
7 4 1 4.7375 -0.0464
7 4 2 -9.8029 -0.0037
7 4 3 4.6814 0.0158
7 4 4 -9.8881 0.0483
7 4 5 4.1232 0.0297
7 4 6 -9.2425 -0.1249
7 4 7 3.1598 -0.0445
7 4 8 -8.1104 -0.1115
7 4 9 2.1723 -0.0066
7 4 10 -6.4888 0.0409
7 4 11 1.6049 0.0671
7 4 12 -4.8439 -0.0309
7 4 13 1.3241 -0.0401
7 4 14 -3.6475 -0.1633
7 4 15 0.9308 -0.1447
7 4 16 -2.7684 -0.1273
7 4 17 0.4595 -0.0320
7 4 18 -2.0273 -0.0385
7 4 19 0.1143 0.0802
7 4 20 -1.4122 0.0276
7 4 21 -0.1327 0.0156
7 4 22 -0.8935 0.0215
7 4 23 -0.2910 -0.0499
7 4 24 -0.5753 -0.0470
7 4 25 -0.2914 0.0137
7 4 26 -0.4337 0.0419
7 4 27 -0.2136 0.1056
7 4 28 -0.2272 0.2361
7 4 29 -0.2046 0.0792
7 4 30 -0.0734 0.2586
7 4 31 -0.2988 -0.0814
7 4 32 -0.1910 0.2343
7 5 0 -3.3887 0.0226
7 5 1 6.8797 -0.0043
7 5 2 -3.4935 -0.0535
7 5 3 7.3679 0.0771
7 5 4 -3.2996 0.0771
7 5 5 7.3002 0.0633
7 5 6 -2.7319 0.0659
7 5 7 6.5349 -0.0156
7 5 8 -2.3316 -0.0968
7 5 9 5.3278 -0.0250
7 5 10 -2.1798 -0.0113
7 5 11 4.0560 0.0475
7 5 12 -1.8961 0.1592
7 5 13 2.9270 0.1069
7 5 14 -1.5044 0.0767
7 5 15 1.9705 0.0696
7 5 16 -1.0756 -0.0431
7 5 17 1.1566 -0.0061
7 5 18 -0.4664 -0.0410
7 5 19 0.5748 0.0089
7 5 20 0.1100 -0.0404
7 5 21 0.3076 0.0242
7 5 22 0.3738 -0.0239
7 5 23 0.1375 -0.0960
7 5 24 0.4320 -0.0478
7 5 25 -0.1239 -0.1534
7 5 26 0.3961 -0.1929
7 5 27 -0.2489 0.0158
7 5 28 0.3495 -0.2352
7 5 29 -0.0703 0.1504
7 5 30 0.4107 -0.0904
7 5 31 0.1486 0.0387
7 6 0 -4.9840 0.0788
7 6 1 2.0715 -0.1588
7 6 2 -4.9699 0.0131
7 6 3 1.7165 -0.0749
7 6 4 -4.8709 -0.0533
7 6 5 1.7715 0.0528
7 6 6 -4.4088 0.0406
7 6 7 1.9535 0.0156
7 6 8 -3.5723 0.0445
7 6 9 2.0379 -0.0528
7 6 10 -2.8049 -0.0844
7 6 11 2.0964 -0.0473
7 6 12 -2.1549 -0.0319
7 6 13 1.9963 -0.0577
7 6 14 -1.3630 0.0894
7 6 15 1.4999 -0.0378
7 6 16 -0.6574 0.0143
7 6 17 0.7372 0.0228
7 6 18 -0.2774 -0.0459
7 6 19 -0.0046 0.0259
7 6 20 0.0091 0.0413
7 6 21 -0.4479 0.0697
7 6 22 0.3002 0.0834
7 6 23 -0.4198 0.1682
7 6 24 0.4677 0.0454
7 6 25 -0.2740 0.1403
7 6 26 0.5151 -0.0540
7 6 27 -0.4590 0.1080
7 6 28 0.4250 -0.2486
7 6 29 -0.7048 0.2191
7 6 30 0.2112 -0.3653
7 6 31 -0.5779 0.1919
7 7 0 -1.7408 -0.0313
7 7 1 3.5416 0.0376
7 7 2 -1.0325 0.0801
7 7 3 2.8890 -0.0776
7 7 4 -0.8416 0.0902
7 7 5 2.1550 -0.0906
7 7 6 -1.1638 0.0043
7 7 7 1.5899 -0.0121
7 7 8 -1.6190 0.0493
7 7 9 1.1894 -0.0142
7 7 10 -1.8521 0.0563
7 7 11 0.8542 -0.0087
7 7 12 -1.9568 -0.0709
7 7 13 0.6873 0.0269
7 7 14 -1.7816 -0.0215
7 7 15 0.5934 -0.0381
7 7 16 -0.9862 0.1279
7 7 17 0.3918 -0.0732
7 7 18 -0.0205 0.0287
7 7 19 0.1679 -0.0163
7 7 20 0.3969 -0.1276
7 7 21 -0.1002 -0.0432
7 7 22 0.3471 -0.0885
7 7 23 -0.4634 -0.0526
7 7 24 0.2657 -0.0484
7 7 25 -0.6370 0.1005
7 7 26 0.3331 -0.0920
7 7 27 -0.5381 0.2524
7 7 28 0.5691 -0.0926
7 7 29 -0.4373 0.3672
7 7 30 0.7585 -0.0603
7 8 0 -2.6972 -0.0115
7 8 1 1.3272 0.0152
7 8 2 -1.6197 -0.1142
7 8 3 0.8535 0.1221
7 8 4 -0.7121 0.0185
7 8 5 0.9753 -0.0384
7 8 6 0.0218 0.0896
7 8 7 1.1300 -0.1568
7 8 8 0.3656 0.0563
7 8 9 1.3468 -0.0461
7 8 10 0.4581 0.1040
7 8 11 1.5452 0.0178
7 8 12 0.4582 0.0528
7 8 13 1.3878 0.0214
7 8 14 0.1003 -0.1525
7 8 15 0.9072 0.0513
7 8 16 -0.4776 -0.1145
7 8 17 0.2757 -0.0172
7 8 18 -0.6025 0.1189
7 8 19 -0.2970 -0.0577
7 8 20 -0.2343 0.1082
7 8 21 -0.4157 0.0452
7 8 22 0.1292 -0.0196
7 8 23 -0.1695 0.0364
7 8 24 0.3886 0.0082
7 8 25 -0.1416 -0.1016
7 8 26 0.5695 -0.0297
7 8 27 -0.4342 -0.1294
7 8 28 0.5310 -0.2366
7 8 29 -0.6876 -0.0822
7 9 0 -2.9318 0.0974
7 9 1 1.2624 -0.1635
7 9 2 -1.7879 -0.0082
7 9 3 -0.2142 0.0018
7 9 4 -1.2124 -0.0338
7 9 5 -0.8529 0.1597
7 9 6 -0.9680 0.0054
7 9 7 -1.1000 -0.0659
7 9 8 -0.8912 -0.0058
7 9 9 -1.4429 -0.1795
7 9 10 -0.8996 0.0072
7 9 11 -1.4465 0.0314
7 9 12 -0.7322 0.1068
7 9 13 -0.9733 0.0936
7 9 14 -0.2765 0.0780
7 9 15 -0.4337 0.0354
7 9 16 0.1025 -0.1216
7 9 17 0.0640 0.0918
7 9 18 0.1733 -0.1430
7 9 19 0.3268 0.0387
7 9 20 0.1701 0.0469
7 9 21 0.0670 -0.0972
7 9 22 0.1776 0.1210
7 9 23 -0.3336 -0.0873
7 9 24 0.1331 0.1312
7 9 25 -0.4412 -0.1038
7 9 26 0.2389 0.2604
7 9 27 -0.4387 -0.1798
7 9 28 0.5092 0.3214
7 10 0 -1.4343 -0.0016
7 10 1 3.3738 0.0703
7 10 2 -0.1750 -0.0517
7 10 3 2.2124 -0.1079
7 10 4 0.6962 0.0727
7 10 5 1.1629 0.0068
7 10 6 1.3368 0.1480
7 10 7 0.6382 0.0777
7 10 8 1.7027 -0.0183
7 10 9 0.1673 -0.1368
7 10 10 1.7771 -0.1722
7 10 11 -0.4167 -0.1023
7 10 12 1.6700 -0.1320
7 10 13 -0.5795 0.1567
7 10 14 1.4112 0.0130
7 10 15 -0.4493 0.0815
7 10 16 1.0868 0.0822
7 10 17 -0.4681 -0.0908
7 10 18 0.7965 -0.0318
7 10 19 -0.3742 -0.0026
7 10 20 0.5681 -0.1279
7 10 21 -0.0943 0.0190
7 10 22 0.5013 0.0209
7 10 23 -0.0562 -0.1249
7 10 24 0.5699 0.2610
7 10 25 -0.2123 -0.2194
7 10 26 0.5558 0.3820
7 10 27 -0.2976 -0.3472
7 11 0 -3.8451 0.0349
7 11 1 0.5218 0.0802
7 11 2 -2.8805 -0.1914
7 11 3 -0.1521 0.0416
7 11 4 -2.0196 -0.2242
7 11 5 -0.6906 -0.0130
7 11 6 -0.9647 0.1559
7 11 7 -1.0328 0.0986
7 11 8 0.3302 0.2992
7 11 9 -1.3062 0.0768
7 11 10 1.1860 0.0136
7 11 11 -1.8508 -0.0795
7 11 12 1.4229 -0.1740
7 11 13 -2.3230 0.0273
7 11 14 1.3211 -0.1401
7 11 15 -2.1434 0.2022
7 11 16 0.9307 -0.0147
7 11 17 -1.6833 0.0475
7 11 18 0.4794 0.1585
7 11 19 -1.5171 -0.1335
7 11 20 0.2596 0.1392
7 11 21 -1.4278 -0.0866
7 11 22 0.1497 -0.0489
7 11 23 -1.1643 -0.0978
7 11 24 0.0948 0.0100
7 11 25 -0.8463 -0.2204
7 11 26 0.2090 0.3005
7 12 0 -0.7809 0.0843
7 12 1 3.0785 0.0400
7 12 2 -0.1623 0.0710
7 12 3 2.2130 0.0378
7 12 4 0.1825 -0.2031
7 12 5 1.0786 -0.0217
7 12 6 0.1654 -0.2466
7 12 7 0.0055 0.0270
7 12 8 0.5577 0.0602
7 12 9 -0.7854 0.0705
7 12 10 1.4504 0.0934
7 12 11 -1.4043 -0.0246
7 12 12 2.0905 -0.1044
7 12 13 -1.8516 -0.1082
7 12 14 2.3397 -0.0816
7 12 15 -1.7863 -0.0300
7 12 16 2.3873 -0.0036
7 12 17 -1.0975 0.0544
7 12 18 2.1560 0.0247
7 12 19 -0.3131 -0.0028
7 12 20 1.8616 0.1500
7 12 21 0.0150 -0.0751
7 12 22 1.6593 0.1458
7 12 23 -0.0883 -0.1005
7 12 24 1.2220 -0.0215
7 13 0 -2.5615 0.0589
7 13 1 0.3002 0.0229
7 13 2 -1.9983 0.0016
7 13 3 0.2993 0.0704
7 13 4 -1.2540 -0.0228
7 13 5 0.1045 -0.0710
7 13 6 -0.6328 -0.1131
7 13 7 -0.4029 -0.0466
7 13 8 -0.1321 -0.0376
7 13 9 -0.8751 0.1484
7 13 10 0.6613 0.1115
7 13 11 -1.2607 0.1725
7 13 12 1.4811 0.0082
7 13 13 -1.6679 0.0437
7 13 14 1.6951 -0.0819
7 13 15 -1.9529 -0.0742
7 13 16 1.3668 0.0713
7 13 17 -2.0202 -0.1522
7 13 18 0.8212 0.1392
7 13 19 -1.8880 -0.1272
7 13 20 0.2738 0.0654
7 13 21 -1.5336 -0.0078
7 14 0 -0.0514 0.1120
7 14 1 1.5356 -0.0281
7 14 2 -0.0079 0.0919
7 14 3 1.0744 0.0701
7 14 4 0.0950 -0.0050
7 14 5 1.0307 0.0610
7 14 6 0.2322 -0.0613
7 14 7 0.9327 -0.1154
7 14 8 0.3930 -0.0414
7 14 9 0.4672 -0.0738
7 14 10 0.6375 0.0377
7 14 11 -0.1722 0.0909
7 14 12 0.9850 0.0245
7 14 13 -0.8306 0.0738
7 14 14 1.1910 -0.1203
7 14 15 -1.2007 -0.0163
7 14 16 1.1109 -0.1349
7 14 17 -1.0009 -0.0959
7 14 18 0.9442 0.0514
7 15 0 -1.2383 -0.0704
7 15 1 -0.2789 0.1265
7 15 2 -0.7408 0.0365
7 15 3 -0.1861 0.0320
7 15 4 -0.6132 0.1325
7 15 5 -0.3347 -0.0200
7 15 6 -0.9103 0.0524
7 15 7 -0.3773 -0.0491
7 15 8 -1.3087 -0.0687
7 15 9 -0.3743 -0.0969
7 15 10 -1.2161 -0.0668
7 15 11 -0.3683 0.0277
7 15 12 -0.4695 0.0142
7 15 13 -0.2861 0.1996
7 15 14 0.4412 0.0709
7 15 15 -0.2398 0.2151
7 15 16 0.9176 0.0562
7 15 17 -0.2028 0.1256
7 16 0 0.3775 0.0031
7 16 1 0.1256 0.0091
7 16 2 0.4120 -0.1558
7 16 3 0.0477 0.1151
7 16 4 0.3884 -0.1476
7 16 5 0.5796 -0.0672
7 16 6 0.3880 0.0264
7 16 7 1.1756 -0.1509
7 16 8 0.3093 0.0719
7 16 9 1.4820 -0.0594
7 16 10 0.0412 -0.0531
7 16 11 1.1833 0.0213
7 16 12 -0.2069 -0.2060
7 16 13 0.4203 0.0630
7 16 14 -0.2730 -0.3071
7 17 0 -0.4317 -0.1833
7 17 1 -0.2319 0.0475
7 17 2 0.1391 0.1372
7 17 3 -0.5093 0.2488
7 17 4 0.2602 0.1891
7 18 0 0.1677 -0.3969
7 18 1 -0.0822 0.0383
8 0 0 10.9697 0.0466
8 0 2 11.5818 0.1028
8 0 4 11.5091 -0.0302
8 0 6 11.1369 0.0366
8 0 8 10.6520 0.0791
8 0 10 9.7074 -0.0265
8 0 12 8.4059 0.0024
8 0 14 7.1787 0.0608
8 0 16 5.8789 -0.0693
8 0 18 4.2924 -0.1575
8 0 20 2.7377 -0.0806
8 0 22 1.6248 0.0018
8 0 24 1.1766 0.0142
8 0 26 1.2362 -0.0850
8 0 28 1.2399 -0.1785
8 0 30 0.9597 -0.0800
8 0 32 0.5794 -0.0499
8 1 0 2.9720 -0.0626
8 1 1 -11.2214 0.1660
8 1 2 3.0001 0.0878
8 1 3 -11.2966 0.0122
8 1 4 2.7178 0.0002
8 1 5 -11.2314 -0.0909
8 1 6 2.0113 -0.0815
8 1 7 -10.8100 -0.0192
8 1 8 1.3056 0.0280
8 1 9 -9.9233 -0.0289
8 1 10 0.8551 0.0467
8 1 11 -8.8374 -0.0761
8 1 12 0.5223 -0.0358
8 1 13 -7.6359 0.0140
8 1 14 0.4000 0.0182
8 1 15 -6.3123 0.1028
8 1 16 0.5318 0.0720
8 1 17 -4.9452 0.0871
8 1 18 0.5334 -0.0020
8 1 19 -3.5464 0.0251
8 1 20 0.2448 -0.0135
8 1 21 -2.2789 -0.0598
8 1 22 -0.0533 0.0663
8 1 23 -1.4512 -0.0852
8 1 24 -0.1628 0.0846
8 1 25 -1.1192 -0.0317
8 1 26 -0.1201 -0.0081
8 1 27 -1.1359 0.0167
8 1 28 -0.1386 -0.1404
8 1 29 -1.1849 0.1828
8 1 30 -0.3574 -0.0826
8 1 31 -0.8009 0.4719
8 1 32 -0.4984 0.2084
8 2 0 10.1625 -0.0959
8 2 1 -6.0199 -0.0402
8 2 2 10.9308 -0.0135
8 2 3 -5.4969 0.1587
8 2 4 11.0748 0.0065
8 2 5 -4.4179 0.0539
8 2 6 10.6594 0.0002
8 2 7 -3.3114 0.0172
8 2 8 9.8367 0.0603
8 2 9 -2.1825 0.0904
8 2 10 8.7691 0.0677
8 2 11 -1.3853 -0.0174
8 2 12 7.4990 -0.0482
8 2 13 -1.2337 -0.1081
8 2 14 6.1784 -0.0934
8 2 15 -1.3048 -0.0068
8 2 16 5.0787 0.0158
8 2 17 -1.1650 0.0489
8 2 18 4.1649 0.0714
8 2 19 -0.7859 0.0173
8 2 20 3.1282 -0.0030
8 2 21 -0.2547 0.0005
8 2 22 1.9958 0.0024
8 2 23 0.1574 -0.0064
8 2 24 1.2259 0.1512
8 2 25 0.2937 0.0779
8 2 26 1.0420 0.1701
8 2 27 0.3777 0.1607
8 2 28 1.0526 -0.1277
8 2 29 0.4512 0.0533
8 2 30 0.7611 -0.4929
8 2 31 0.4384 -0.0034
8 2 32 0.2167 -0.5658
8 3 0 7.4498 -0.0875
8 3 1 -9.8299 -0.1020
8 3 2 7.5209 0.0206
8 3 3 -10.6330 -0.0063
8 3 4 6.8284 -0.0248
8 3 5 -10.3733 0.0342
8 3 6 5.4047 -0.1540
8 3 7 -9.5849 -0.0666
8 3 8 3.8581 -0.0549
8 3 9 -8.4648 0.0041
8 3 10 2.8875 0.1007
8 3 11 -6.9703 0.1074
8 3 12 2.4789 0.0386
8 3 13 -5.5839 -0.0036
8 3 14 2.2443 -0.0842
8 3 15 -4.6764 -0.0834
8 3 16 1.9298 -0.0616
8 3 17 -3.9814 -0.0263
8 3 18 1.4368 0.0599
8 3 19 -3.2637 -0.0283
8 3 20 0.8344 0.0831
8 3 21 -2.4917 -0.0575
8 3 22 0.2109 -0.1045
8 3 23 -1.6669 -0.0572
8 3 24 -0.3540 -0.2418
8 3 25 -1.0276 -0.0657
8 3 26 -0.5812 -0.0808
8 3 27 -0.7163 0.0307
8 3 28 -0.4169 0.0586
8 3 29 -0.5110 0.2045
8 3 30 -0.3409 -0.0989
8 3 31 -0.3056 0.2892
8 3 32 -0.5327 -0.2432
8 4 0 8.0501 -0.1065
8 4 1 -8.1544 0.0694
8 4 2 9.2582 -0.0686
8 4 3 -7.9363 0.0549
8 4 4 9.6383 0.1081
8 4 5 -6.9270 0.0703
8 4 6 9.1770 0.0066
8 4 7 -5.5677 0.0056
8 4 8 7.8436 -0.1457
8 4 9 -4.4592 -0.0578
8 4 10 6.2727 -0.0142
8 4 11 -3.7580 0.0160
8 4 12 5.0001 0.0972
8 4 13 -3.2605 0.0697
8 4 14 3.9673 0.0226
8 4 15 -2.8129 -0.0142
8 4 16 3.1873 -0.0187
8 4 17 -2.2146 -0.0437
8 4 18 2.6724 -0.0052
8 4 19 -1.3078 0.0396
8 4 20 2.1821 0.0381
8 4 21 -0.3826 0.0704
8 4 22 1.6601 0.0891
8 4 23 0.1486 0.0472
8 4 24 1.1162 -0.0149
8 4 25 0.3162 0.0464
8 4 26 0.5204 -0.1052
8 4 27 0.3862 0.0253
8 4 28 0.2034 0.0517
8 4 29 0.4648 -0.0205
8 4 30 0.2843 0.1050
8 4 31 0.4776 -0.0183
8 4 32 0.2383 -0.1220
8 5 0 7.3575 0.0237
8 5 1 -7.2779 -0.0578
8 5 2 7.7065 -0.1316
8 5 3 -8.1540 0.0240
8 5 4 7.2806 -0.0939
8 5 5 -7.8718 0.0679
8 5 6 6.5434 0.0576
8 5 7 -6.8738 0.0281
8 5 8 5.6879 -0.0163
8 5 9 -5.6141 0.0143
8 5 10 4.7751 -0.0918
8 5 11 -4.3286 0.0273
8 5 12 4.1326 0.0281
8 5 13 -3.2052 0.0263
8 5 14 3.6170 0.0594
8 5 15 -2.3615 -0.0023
8 5 16 2.7324 -0.0131
8 5 17 -1.8555 -0.0721
8 5 18 1.6017 -0.0239
8 5 19 -1.5910 -0.0484
8 5 20 0.6314 -0.0773
8 5 21 -1.2048 0.1292
8 5 22 -0.0109 -0.0983
8 5 23 -0.5910 0.1640
8 5 24 -0.2103 0.0379
8 5 25 -0.1817 -0.0765
8 5 26 -0.1949 0.1176
8 5 27 -0.1751 -0.2664
8 5 28 -0.3729 0.1368
8 5 29 -0.2177 -0.2492
8 5 30 -0.5287 0.2371
8 5 31 -0.1024 -0.2061
8 6 0 4.4064 0.0170
8 6 1 -6.2407 0.0010
8 6 2 5.5187 0.1123
8 6 3 -6.6647 -0.0360
8 6 4 5.8412 0.0146
8 6 5 -6.5955 0.0727
8 6 6 5.2915 -0.0530
8 6 7 -6.0308 0.0632
8 6 8 4.4339 -0.0265
8 6 9 -5.4428 -0.0278
8 6 10 3.5472 -0.1023
8 6 11 -4.8911 0.0027
8 6 12 2.6132 -0.1315
8 6 13 -4.1184 0.0361
8 6 14 1.8918 0.0225
8 6 15 -3.0548 0.0200
8 6 16 1.4699 0.0972
8 6 17 -1.7553 0.0460
8 6 18 1.0772 0.0197
8 6 19 -0.6087 0.0023
8 6 20 0.6560 -0.0689
8 6 21 -0.1435 -0.0396
8 6 22 0.2577 -0.1649
8 6 23 -0.1049 0.1037
8 6 24 -0.1064 -0.1155
8 6 25 0.1169 0.0947
8 6 26 -0.2113 0.2092
8 6 27 0.4081 -0.2761
8 6 28 -0.0271 0.5085
8 6 29 0.4689 -0.5042
8 6 30 0.0790 0.5497
8 6 31 0.4200 -0.3342
8 7 0 5.2658 -0.1687
8 7 1 -2.5098 0.0571
8 7 2 5.3305 -0.1179
8 7 3 -2.8470 -0.0675
8 7 4 5.6477 0.0696
8 7 5 -2.9991 -0.1014
8 7 6 5.8063 0.0439
8 7 7 -2.8080 0.0443
8 7 8 5.4987 -0.0211
8 7 9 -2.3879 0.1228
8 7 10 5.0492 0.0362
8 7 11 -2.0573 0.0969
8 7 12 4.4748 -0.0366
8 7 13 -1.7757 0.0758
8 7 14 3.3563 -0.1543
8 7 15 -1.4476 -0.0331
8 7 16 1.9152 -0.0340
8 7 17 -1.1422 -0.1036
8 7 18 0.8039 0.0949
8 7 19 -0.6809 0.0423
8 7 20 0.2382 0.0150
8 7 21 -0.0839 0.1203
8 7 22 0.1224 -0.0784
8 7 23 0.1830 0.0223
8 7 24 0.1692 -0.0841
8 7 25 0.1484 -0.0259
8 7 26 -0.0514 0.0092
8 7 27 0.2049 -0.2001
8 7 28 -0.4960 0.2643
8 7 29 0.2351 -0.5877
8 7 30 -0.6897 0.4820
8 8 0 0.3884 0.0971
8 8 1 -4.9083 -0.0098
8 8 2 0.3746 -0.0649
8 8 3 -4.8800 0.1056
8 8 4 0.4437 -0.0316
8 8 5 -4.7880 0.0620
8 8 6 0.7974 0.0625
8 8 7 -4.7252 -0.1090
8 8 8 1.1379 -0.0691
8 8 9 -4.6052 -0.0960
8 8 10 1.2312 -0.1217
8 8 11 -4.1853 0.0177
8 8 12 1.4385 0.0570
8 8 13 -3.4389 0.0683
8 8 14 1.7101 0.0548
8 8 15 -2.3592 0.0809
8 8 16 1.4751 -0.0771
8 8 17 -1.2049 -0.0172
8 8 18 0.8742 0.0427
8 8 19 -0.5430 -0.1109
8 8 20 0.4516 0.1385
8 8 21 -0.3970 0.0239
8 8 22 0.1726 -0.0579
8 8 23 -0.3324 0.1560
8 8 24 -0.0595 -0.1604
8 8 25 -0.1846 0.0783
8 8 26 -0.1031 0.0194
8 8 27 0.1270 -0.0297
8 8 28 -0.1203 0.2436
8 8 29 0.5635 -0.1719
8 9 0 5.0039 0.0556
8 9 1 1.3308 -0.0954
8 9 2 4.4676 0.0799
8 9 3 1.0864 -0.2156
8 9 4 4.0697 0.0286
8 9 5 0.5074 0.0608
8 9 6 3.7366 0.0508
8 9 7 0.1139 0.1655
8 9 8 3.4855 0.0289
8 9 9 -0.4049 -0.0299
8 9 10 3.1336 -0.0884
8 9 11 -1.0021 -0.0510
8 9 12 2.6378 -0.0208
8 9 13 -1.2932 0.0077
8 9 14 2.2629 0.1864
8 9 15 -1.3461 -0.0914
8 9 16 1.8997 0.1026
8 9 17 -1.1771 -0.1341
8 9 18 1.2437 -0.1162
8 9 19 -0.7193 -0.0951
8 9 20 0.6873 -0.0321
8 9 21 -0.3536 -0.0525
8 9 22 0.6256 0.0635
8 9 23 -0.2714 0.1299
8 9 24 0.5672 -0.1455
8 9 25 -0.1817 0.2816
8 9 26 0.1316 -0.2704
8 9 27 -0.0052 0.1399
8 9 28 -0.3118 -0.0808
8 10 0 -1.1283 -0.0882
8 10 1 -4.4849 0.1641
8 10 2 -1.6266 -0.0459
8 10 3 -3.4077 -0.1428
8 10 4 -1.4276 0.0609
8 10 5 -2.9154 -0.2313
8 10 6 -0.6680 0.1911
8 10 7 -2.3392 0.0727
8 10 8 0.1629 0.1250
8 10 9 -1.6182 0.0844
8 10 10 0.5883 -0.0868
8 10 11 -1.4312 -0.1514
8 10 12 0.6053 -0.1639
8 10 13 -1.5743 -0.0639
8 10 14 0.5095 0.0390
8 10 15 -1.4871 0.0706
8 10 16 0.5289 0.3161
8 10 17 -1.3869 -0.0644
8 10 18 0.5482 0.2820
8 10 19 -1.3672 -0.1086
8 10 20 0.3368 -0.0111
8 10 21 -1.1095 0.0096
8 10 22 0.1312 -0.1700
8 10 23 -0.7254 0.1005
8 10 24 0.2298 -0.2126
8 10 25 -0.3909 0.2691
8 10 26 0.3095 -0.3177
8 10 27 0.0010 0.3862
8 11 0 4.7597 0.0529
8 11 1 0.8091 0.0746
8 11 2 3.6746 0.0323
8 11 3 1.0930 0.0235
8 11 4 2.4445 -0.1528
8 11 5 0.6795 -0.1938
8 11 6 1.2360 -0.0403
8 11 7 -0.0090 -0.1223
8 11 8 0.5953 0.2424
8 11 9 -0.1464 0.1168
8 11 10 0.4061 0.1904
8 11 11 0.1120 -0.0000
8 11 12 0.3269 -0.0394
8 11 13 0.1319 -0.2034
8 11 14 0.4766 -0.1338
8 11 15 0.1508 -0.0576
8 11 16 0.8353 -0.1026
8 11 17 0.4659 0.0548
8 11 18 1.1383 0.0479
8 11 19 0.5828 -0.0838
8 11 20 1.2387 0.1563
8 11 21 0.2786 -0.0669
8 11 22 0.9847 -0.0015
8 11 23 -0.0699 0.1389
8 11 24 0.4555 -0.2535
8 11 25 -0.2795 0.2726
8 12 0 -0.0359 -0.0344
8 12 1 -3.4742 0.0278
8 12 2 -0.2862 0.1760
8 12 3 -2.3124 -0.0190
8 12 4 -0.0288 0.1438
8 12 5 -1.3752 -0.1450
8 12 6 0.0423 -0.1270
8 12 7 -0.7004 -0.1391
8 12 8 -0.2112 -0.0551
8 12 9 -0.0016 0.0443
8 12 10 -0.3675 0.1545
8 12 11 0.6776 0.1128
8 12 12 -0.5954 0.0691
8 12 13 0.7838 -0.0368
8 12 14 -0.9984 -0.0274
8 12 15 0.1363 -0.0638
8 12 16 -1.1815 -0.0233
8 12 17 -0.5826 0.1451
8 12 18 -1.1239 -0.1220
8 12 19 -0.7583 0.2003
8 12 20 -0.9420 -0.1398
8 12 21 -0.5380 0.0063
8 12 22 -0.4755 -0.0314
8 13 0 3.1367 -0.0478
8 13 1 -0.3423 0.0468
8 13 2 2.2179 0.0177
8 13 3 -0.1376 0.0663
8 13 4 1.6154 0.1706
8 13 5 0.0501 -0.0910
8 13 6 1.2409 0.0992
8 13 7 0.0233 -0.2044
8 13 8 0.5360 -0.0566
8 13 9 0.1560 -0.0087
8 13 10 -0.3268 0.0433
8 13 11 0.7228 0.1899
8 13 12 -0.7909 0.0716
8 13 13 1.3288 0.1222
8 13 14 -0.8688 -0.1733
8 13 15 1.5372 -0.0122
8 13 16 -0.6431 -0.2682
8 13 17 1.3232 0.0224
8 13 18 -0.1646 -0.1402
8 13 19 0.9146 0.2057
8 13 20 0.0905 -0.0402
8 14 0 0.2245 -0.1594
8 14 1 -1.9297 0.0463
8 14 2 0.2094 0.0196
8 14 3 -1.5667 0.0234
8 14 4 0.1794 0.1138
8 14 5 -1.4100 0.0729
8 14 6 0.1053 0.0339
8 14 7 -1.2324 -0.0860
8 14 8 -0.1448 -0.1399
8 14 9 -0.9440 -0.2026
8 14 10 -0.6135 -0.1490
8 14 11 -0.2516 -0.0108
8 14 12 -0.9857 0.0578
8 14 13 0.6109 0.2002
8 14 14 -1.0356 0.1169
8 14 15 0.9974 0.2730
8 14 16 -0.9183 -0.1049
8 14 17 0.8731 0.2615
8 14 18 -0.7094 -0.3188
8 15 0 1.5310 -0.1206
8 15 1 -0.2115 0.1238
8 15 2 0.9178 -0.1843
8 15 3 -0.0555 0.0189
8 15 4 1.0060 -0.0311
8 15 5 -0.0436 -0.0377
8 15 6 1.5947 0.0474
8 15 7 -0.0014 0.0938
8 15 8 1.8667 -0.0429
8 15 9 0.1508 0.0940
8 15 10 1.3539 -0.1157
8 15 11 0.2971 -0.0179
8 15 12 0.3734 -0.0974
8 15 13 0.4817 -0.0858
8 15 14 -0.4438 -0.0877
8 15 15 0.5195 -0.1183
8 15 16 -0.7579 -0.1326
8 15 17 0.2270 0.0252
8 16 0 -0.1582 -0.0071
8 16 1 -0.5139 -0.0914
8 16 2 -0.0465 0.0943
8 16 3 -0.5154 0.2570
8 16 4 -0.0533 0.0550
8 16 5 -0.8684 0.3410
8 16 6 0.0385 0.0387
8 16 7 -1.5053 0.1907
8 16 9 -1.7994 0.0713
8 16 10 0.3189 -0.0965
8 16 11 -1.4091 0.0075
8 16 12 0.0660 0.0348
8 16 13 -0.6152 0.0477
8 16 14 -0.1165 0.2351
8 17 0 0.1470 -0.1833
8 17 1 0.4184 -0.2130
8 17 2 -0.3392 -0.1540
8 17 3 0.1589 -0.4140
9 0 0 -3.3569 -0.0810
9 0 2 -3.9182 0.1407
9 0 4 -4.6851 0.0590
9 0 6 -5.9089 -0.0820
9 0 8 -6.8648 -0.0844
9 0 10 -7.0095 -0.1467
9 0 12 -6.4488 -0.1719
9 0 14 -5.3179 -0.0162
9 0 16 -3.8963 0.0585
9 0 18 -2.6271 -0.0090
9 0 20 -1.6150 -0.0040
9 0 22 -0.9167 0.0573
9 0 24 -0.7927 0.1014
9 0 26 -1.2208 0.1111
9 0 28 -1.8281 0.0727
9 0 30 -2.0447 0.1598
9 1 0 -2.8467 -0.0996
9 1 1 3.3000 -0.0292
9 1 2 -2.8645 -0.0782
9 1 3 4.1793 0.0854
9 1 4 -2.6197 0.0549
9 1 5 5.2552 0.0255
9 1 6 -2.3165 0.0633
9 1 7 6.2251 0.0516
9 1 8 -2.0561 0.0618
9 1 9 6.7915 0.0997
9 1 10 -1.7094 0.0315
9 1 11 6.5522 0.0116
9 1 12 -1.4401 -0.1271
9 1 13 5.5828 -0.0432
9 1 14 -1.3694 -0.1778
9 1 15 4.4412 -0.0038
9 1 16 -1.1834 -0.0377
9 1 17 3.3872 0.0045
9 1 18 -0.7458 0.0042
9 1 19 2.3802 -0.0034
9 1 20 -0.2907 -0.0992
9 1 21 1.4939 -0.0056
9 1 22 0.0469 -0.1499
9 1 23 0.9338 0.0048
9 1 24 0.2349 -0.0994
9 1 25 0.9704 0.0517
9 1 26 0.2700 -0.0190
9 1 27 1.5045 -0.0381
9 1 28 0.2252 -0.0440
9 1 29 1.8080 -0.2860
9 1 30 0.1088 -0.1815
9 1 31 1.4345 -0.3345
9 2 0 -3.0456 0.0753
9 2 1 5.5578 -0.2043
9 2 2 -3.7614 0.0453
9 2 3 5.0646 -0.0195
9 2 4 -4.5193 -0.0091
9 2 5 4.6951 0.0154
9 2 6 -5.3744 -0.0484
9 2 7 4.1378 -0.0776
9 2 8 -5.9798 0.0041
9 2 9 3.5334 0.0330
9 2 10 -5.9110 0.0887
9 2 11 3.1719 0.1310
9 2 12 -5.2518 0.0566
9 2 13 2.8398 0.0412
9 2 14 -4.5228 -0.0433
9 2 15 2.3931 0.0042
9 2 16 -3.9679 -0.0090
9 2 17 1.8606 0.0304
9 2 18 -3.3304 0.1215
9 2 19 1.1070 0.0222
9 2 20 -2.4518 0.0900
9 2 21 0.2624 0.0457
9 2 22 -1.6287 -0.1069
9 2 23 -0.3230 0.0191
9 2 24 -1.1995 -0.1716
9 2 25 -0.5640 -0.0598
9 2 26 -1.1437 0.0055
9 2 27 -0.4535 -0.0536
9 2 28 -1.2131 0.1962
9 2 29 -0.1778 -0.1100
9 2 30 -1.1700 0.2330
9 2 31 -0.1925 -0.2297
9 3 0 -7.8843 -0.0167
9 3 1 3.7893 -0.0534
9 3 2 -7.6731 0.0344
9 3 3 4.3337 -0.1315
9 3 4 -6.9183 0.1140
9 3 5 4.7723 -0.0491
9 3 6 -6.0523 -0.0129
9 3 7 5.1189 -0.0846
9 3 8 -5.4051 -0.0916
9 3 9 4.9983 -0.1266
9 3 10 -4.7796 0.0172
9 3 11 4.5536 -0.0061
9 3 12 -4.1116 0.0487
9 3 13 4.1258 0.0354
9 3 14 -3.5683 -0.0673
9 3 15 3.7953 -0.0377
9 3 16 -3.0485 -0.1432
9 3 17 3.6171 -0.0404
9 3 18 -2.2789 -0.0537
9 3 19 3.3702 -0.0648
9 3 20 -1.1370 0.1519
9 3 21 2.6402 -0.1073
9 3 22 0.0870 0.1967
9 3 23 1.6476 -0.0047
9 3 24 0.7184 0.0095
9 3 25 0.9890 0.1014
9 3 26 0.5917 0.0073
9 3 27 0.8124 0.0731
9 3 28 0.3741 0.2837
9 3 29 0.8853 -0.0177
9 3 30 0.4172 0.3746
9 3 31 0.7888 -0.1635
9 4 0 -3.3113 0.0753
9 4 1 9.2774 0.0120
9 4 2 -4.3024 -0.0581
9 4 3 8.8726 0.0273
9 4 4 -4.7542 0.0789
9 4 5 8.0054 0.0100
9 4 6 -4.5869 0.1727
9 4 7 7.0022 -0.0015
9 4 8 -4.2943 0.0190
9 4 9 6.0723 -0.0352
9 4 10 -4.0062 -0.0027
9 4 11 5.2730 -0.0160
9 4 12 -3.4893 0.1157
9 4 13 4.6426 0.0675
9 4 14 -3.0782 0.0651
9 4 15 3.9938 0.0684
9 4 16 -3.1303 -0.0490
9 4 17 3.0425 0.0126
9 4 18 -3.3181 -0.0666
9 4 19 1.8880 0.0060
9 4 20 -3.1507 0.0314
9 4 21 0.8180 -0.0612
9 4 22 -2.3356 0.2397
9 4 23 -0.0602 -0.2028
9 4 24 -1.1315 0.2036
9 4 25 -0.6192 -0.2150
9 4 26 -0.4891 -0.2095
9 4 27 -0.7260 -0.1000
9 4 28 -0.6832 -0.3742
9 4 29 -0.5349 -0.0614
9 4 30 -0.7874 -0.1027
9 4 31 -0.3328 -0.1593
9 5 0 -9.8721 0.1228
9 5 1 3.7679 -0.0955
9 5 2 -9.8754 0.0448
9 5 3 4.2583 -0.0239
9 5 4 -9.3727 -0.0849
9 5 5 4.2938 0.0524
9 5 6 -8.4096 -0.0022
9 5 7 4.0000 -0.0287
9 5 8 -7.1795 0.0313
9 5 9 3.4425 -0.1109
9 5 10 -6.2164 -0.0736
9 5 11 2.8637 -0.0835
9 5 12 -5.4758 -0.0272
9 5 13 2.4919 -0.0053
9 5 14 -4.5214 0.0575
9 5 15 2.4785 0.0903
9 5 16 -3.4137 -0.0036
9 5 17 2.7272 0.0717
9 5 18 -2.3308 -0.0274
9 5 19 2.7025 -0.1180
9 5 20 -1.3364 -0.0114
9 5 21 2.0980 -0.2034
9 5 22 -0.6509 0.0150
9 5 23 1.3223 -0.0667
9 5 24 -0.1505 0.1892
9 5 25 0.7965 0.0827
9 5 26 0.4305 0.2185
9 5 27 0.5490 0.2414
9 5 28 0.7119 -0.1014
9 5 29 0.5375 0.4656
9 5 30 0.4769 -0.2455
9 6 0 -2.2205 -0.1051
9 6 1 10.0037 -0.0122
9 6 2 -3.2278 0.0128
9 6 3 9.9384 -0.1049
9 6 4 -3.4598 0.0370
9 6 5 9.1142 0.0288
9 6 6 -3.3058 -0.0384
9 6 7 8.1017 0.1394
9 6 8 -2.9838 0.0189
9 6 9 7.0372 0.0216
9 6 10 -2.5103 0.0803
9 6 11 5.9089 -0.0692
9 6 12 -2.1678 0.0045
9 6 13 4.7791 -0.0586
9 6 14 -2.0784 -0.0425
9 6 15 3.5209 -0.0408
9 6 16 -2.0587 -0.0375
9 6 17 2.3109 0.0881
9 6 18 -1.9808 0.0002
9 6 19 1.5952 0.1329
9 6 20 -1.6487 0.1471
9 6 21 1.1454 -0.1350
9 6 22 -1.0401 0.1816
9 6 23 0.5540 -0.2566
9 6 24 -0.6307 -0.0604
9 6 25 0.0853 0.0244
9 6 26 -0.6231 -0.3183
9 6 27 -0.1380 0.2321
9 6 28 -0.6593 -0.4890
9 6 29 -0.3818 0.2453
9 7 0 -8.7261 0.0066
9 7 1 0.9664 0.1010
9 7 2 -9.3960 -0.1395
9 7 3 1.8903 0.0717
9 7 4 -9.3250 -0.0345
9 7 5 2.2687 -0.0123
9 7 6 -8.3629 0.0307
9 7 7 2.2667 0.0130
9 7 8 -7.2183 -0.0788
9 7 9 2.2240 0.0126
9 7 10 -6.2195 -0.0184
9 7 11 2.1238 -0.0760
9 7 12 -5.0085 0.1353
9 7 13 1.9989 -0.0430
9 7 14 -3.6096 0.0531
9 7 15 1.9176 0.0117
9 7 16 -2.3976 -0.0859
9 7 17 1.5885 -0.0327
9 7 18 -1.5313 -0.0664
9 7 19 1.0631 0.0371
9 7 20 -1.0990 0.0185
9 7 21 0.7988 0.0576
9 7 22 -0.9621 0.1378
9 7 23 0.6497 -0.1633
9 7 24 -0.6828 0.1795
9 7 25 0.3950 -0.0727
9 7 26 -0.1987 -0.0513
9 7 27 0.4206 0.4766
9 7 28 0.1595 -0.3752
9 8 0 1.1846 0.1948
9 8 1 8.1004 -0.0885
9 8 2 0.4523 0.0347
9 8 3 8.0960 0.0042
9 8 4 -0.6348 -0.1773
9 8 5 7.7165 0.1597
9 8 6 -1.4782 -0.0677
9 8 7 6.9937 0.1111
9 8 8 -1.7838 0.0207
9 8 9 6.0179 -0.0131
9 8 10 -2.0575 -0.0415
9 8 11 5.0010 -0.0685
9 8 12 -2.3294 0.1092
9 8 13 3.8994 -0.0695
9 8 14 -2.0886 0.2361
9 8 15 2.7483 0.0241
9 8 16 -1.5379 -0.0523
9 8 17 1.8484 0.0718
9 8 18 -1.1214 -0.2724
9 8 19 1.2711 -0.0217
9 8 20 -0.7086 -0.0641
9 8 21 1.0072 -0.0368
9 8 22 -0.3698 0.1329
9 8 23 1.0125 -0.0383
9 8 24 -0.4124 0.0969
9 8 25 0.7885 -0.1762
9 8 26 -0.5465 -0.0294
9 8 27 0.1536 -0.0618
9 8 28 -0.4004 -0.2666
9 9 0 -6.8725 -0.0554
9 9 1 -1.6395 -0.0064
9 9 2 -6.7288 0.1127
9 9 3 -0.7680 -0.2112
9 9 4 -6.3123 0.0291
9 9 5 0.0734 -0.0362
9 9 6 -5.8045 -0.0654
9 9 7 1.1190 0.2697
9 9 8 -5.1317 -0.0275
9 9 9 2.0226 0.1209
9 9 10 -4.4346 -0.1038
9 9 11 2.3440 -0.1755
9 9 12 -4.0060 -0.1805
9 9 13 2.2879 -0.1676
9 9 14 -3.4862 0.0717
9 9 15 1.9556 -0.0021
9 9 16 -2.4986 0.2321
9 9 17 1.2861 0.1710
9 9 18 -1.6962 -0.0877
9 9 19 0.6525 0.2410
9 9 20 -1.5606 -0.2642
9 9 21 0.3775 0.0562
9 9 22 -1.4368 0.0580
9 9 23 0.4070 -0.1608
9 9 24 -0.9342 0.2836
9 9 25 0.5743 -0.1777
9 9 26 -0.4594 0.1623
9 9 27 0.5277 -0.0992
9 10 0 2.0612 0.0303
9 10 1 5.2090 0.1922
9 10 2 1.6053 0.0009
9 10 3 5.0607 0.0558
9 10 4 0.5810 -0.1004
9 10 5 4.4858 -0.2438
9 10 6 -0.5863 -0.0819
9 10 7 3.7213 -0.0402
9 10 8 -1.4028 0.0617
9 10 9 3.5172 0.3021
9 10 10 -1.8049 0.1189
9 10 11 3.5407 0.1404
9 10 12 -2.0158 -0.0240
9 10 13 3.2613 -0.0832
9 10 14 -2.0652 -0.1606
9 10 15 2.9917 0.0127
9 10 16 -1.6127 -0.0686
9 10 17 2.7882 0.0719
9 10 18 -0.6646 -0.0053
9 10 19 2.3083 0.0597
9 10 20 -0.0784 -0.1634
9 10 21 1.7297 0.1110
9 10 22 -0.3417 -0.1128
9 10 23 1.2573 -0.0141
9 10 24 -0.7339 0.2642
9 10 25 0.7462 -0.2470
9 11 0 -4.4340 0.0336
9 11 1 -1.4383 -0.1078
9 11 2 -3.5952 0.1814
9 11 3 -1.0106 0.1272
9 11 4 -2.9761 -0.0098
9 11 5 -0.0788 0.0900
9 11 6 -2.8846 -0.2439
9 11 7 0.5789 -0.0751
9 11 8 -2.8501 -0.1095
9 11 9 1.0298 0.0435
9 11 10 -2.5485 0.0682
9 11 11 1.5704 0.0941
9 11 12 -2.4044 0.0170
9 11 13 1.6413 -0.1523
9 11 14 -2.6343 -0.0726
9 11 15 0.9960 -0.1233
9 11 16 -2.9126 -0.1024
9 11 17 0.3764 0.2127
9 11 18 -2.8385 -0.0911
9 11 19 0.1679 0.2087
9 11 20 -2.2293 -0.0804
9 11 21 0.1798 -0.0880
9 11 22 -1.4030 -0.1196
9 11 23 0.4157 -0.2494
9 12 0 0.3672 -0.0300
9 12 1 3.0316 -0.0526
9 12 2 0.5168 0.1259
9 12 3 2.4152 -0.0281
9 12 4 0.6503 0.1997
9 12 5 2.2370 0.0008
9 12 6 0.4391 -0.1121
9 12 7 2.0701 -0.0208
9 12 8 -0.2801 -0.2550
9 12 9 1.7437 0.0830
9 12 10 -0.7629 0.0742
9 12 11 1.6659 0.2416
9 12 12 -0.6552 0.2515
9 12 13 2.0013 0.0811
9 12 14 -0.3935 0.1044
9 12 15 2.2484 -0.2741
9 12 16 -0.0942 0.0378
9 12 17 2.1136 -0.2130
9 12 18 0.2125 0.0591
9 12 19 1.8379 0.2326
9 12 20 0.1596 0.1037
9 13 0 -2.8048 -0.0704
9 13 1 -0.0746 -0.0903
9 13 2 -2.1288 -0.0015
9 13 3 -0.4913 0.0547
9 13 4 -1.9144 0.1136
9 13 5 -0.4646 0.1400
9 13 6 -1.7610 0.0914
9 13 7 -0.3020 -0.0851
9 13 8 -1.6247 -0.1904
9 13 9 -0.3334 -0.2522
9 13 10 -1.5444 -0.2163
9 13 11 -0.3594 -0.1171
9 13 12 -1.2657 0.1268
9 13 13 -0.2418 0.0408
9 13 14 -1.0196 0.2754
9 13 15 -0.1624 -0.0568
9 13 16 -1.1452 0.1636
9 13 17 -0.2549 -0.3379
9 13 18 -1.1944 0.0373
9 14 0 -0.3922 -0.0540
9 14 1 1.8158 -0.0515
9 14 2 -0.0705 -0.0309
9 14 3 1.4095 -0.1329
9 14 4 0.3441 -0.0028
9 14 5 1.5387 0.0750
9 14 6 0.5984 0.0528
9 14 7 1.9595 0.1727
9 14 8 0.6810 0.0710
9 14 9 1.8454 -0.0501
9 14 10 0.5950 0.0197
9 14 11 1.1339 -0.2009
9 14 12 0.4808 0.0768
9 14 13 0.5534 -0.2078
9 14 14 0.5405 0.2149
9 14 15 0.3504 -0.2387
9 14 16 0.5651 0.2641
9 14 17 0.2944 -0.1653
9 15 0 -1.3703 0.0679
9 15 1 0.1845 -0.0731
9 15 2 -0.9697 0.0314
9 15 3 -0.1114 0.1020
9 15 4 -1.2360 0.0852
9 15 5 -0.3308 0.0946
9 15 6 -1.6609 0.1697
9 15 7 -0.3761 0.0744
9 15 8 -1.7931 0.1203
9 15 9 -0.2845 -0.0379
9 15 10 -1.5268 0.0367
9 15 11 -0.4169 -0.1640
9 15 12 -0.9928 0.0990
9 15 13 -0.6223 -0.0691
9 15 14 -0.4184 0.2696
9 15 15 -0.5005 -0.0180
9 15 16 0.0206 0.3441
9 16 0 -0.3045 0.0518
9 16 1 0.6531 -0.3228
9 16 2 0.0095 -0.0037
9 16 3 0.3334 -0.3349
9 16 4 0.1285 -0.2074
9 16 5 0.8022 -0.1546
9 16 6 -0.1002 -0.1617
9 16 7 1.4800 -0.1082
9 17 0 -0.0907 -0.0471
9 17 1 0.0526 0.1501
9 17 2 -0.0326 0.0962
9 17 3 0.0018 0.0027
10 0 0 -2.6848 -0.1513
10 0 2 -2.5173 -0.0840
10 0 4 -1.4360 0.0843
10 0 6 0.0820 0.0650
10 0 8 1.3028 0.0493
10 0 10 1.8953 0.0402
10 0 12 1.7288 -0.0440
10 0 14 1.1516 0.0076
10 0 16 0.7731 0.1436
10 0 18 0.5956 0.1055
10 0 20 0.3560 0.0136
10 0 22 0.2043 0.0212
10 0 24 0.3655 0.0376
10 0 26 0.8294 -0.0079
10 0 28 1.2903 -0.1622
10 1 0 2.6279 0.0353
10 1 1 2.6929 -0.1748
10 1 2 2.5032 -0.1098
10 1 3 1.9729 0.0020
10 1 4 2.4476 -0.0601
10 1 5 0.8287 0.0249
10 1 6 2.5853 -0.0034
10 1 7 -0.5733 -0.0132
10 1 8 2.6034 -0.0152
10 1 9 -1.5219 0.0649
10 1 10 2.3927 0.0435
10 1 11 -1.6694 0.0691
10 1 12 2.0418 0.0708
10 1 13 -1.4296 -0.0406
10 1 14 1.5025 0.0090
10 1 15 -1.1904 -0.0784
10 1 16 0.9111 0.0246
10 1 17 -1.0150 -0.0485
10 1 18 0.5034 0.0660
10 1 19 -0.8405 -0.0127
10 1 20 0.2029 0.0233
10 1 21 -0.5841 -0.0102
10 1 22 -0.0401 0.0305
10 1 23 -0.4322 -0.0911
10 1 24 -0.0480 0.1285
10 1 25 -0.6434 -0.0872
10 1 26 0.1945 0.1956
10 1 27 -1.0104 0.0959
10 1 28 0.4658 0.1711
10 1 29 -1.2038 0.2014
10 1 30 0.4744 0.0731
10 2 0 -3.0157 0.0813
10 2 1 -4.4466 -0.0612
10 2 2 -2.6383 0.0844
10 2 3 -4.5559 -0.1610
10 2 4 -1.6971 0.0250
10 2 5 -4.6808 -0.0544
10 2 6 -0.4181 -0.0660
10 2 7 -4.6999 -0.0588
10 2 8 0.6965 -0.0994
10 2 9 -4.5553 -0.0311
10 2 10 1.3053 -0.0451
10 2 11 -3.9409 0.0815
10 2 12 1.4843 0.0137
10 2 13 -3.0228 0.0182
10 2 14 1.5177 -0.0133
10 2 15 -2.2302 -0.0967
10 2 16 1.5678 -0.0533
10 2 17 -1.5114 -0.0582
10 2 18 1.6317 0.0133
10 2 19 -0.7775 -0.0017
10 2 20 1.5843 0.0867
10 2 21 -0.1881 0.0268
10 2 22 1.2643 0.0210
10 2 23 0.1350 0.0232
10 2 24 0.8010 -0.0618
10 2 25 0.0241 -0.0498
10 2 26 0.6547 -0.0188
10 2 27 -0.3928 0.0222
10 2 28 0.9718 -0.0083
10 2 29 -0.5236 0.2113
10 3 0 6.6956 -0.0348
10 3 1 2.6718 0.1470
10 3 2 6.2621 -0.0312
10 3 3 2.3352 0.0200
10 3 4 6.0323 0.1450
10 3 5 1.3233 -0.0139
10 3 6 6.0716 0.1449
10 3 7 0.1545 0.0283
10 3 8 5.8395 -0.0361
10 3 9 -0.7611 0.0040
10 3 10 5.1822 -0.0550
10 3 11 -1.2384 0.0489
10 3 12 4.3959 0.0603
10 3 13 -1.3673 0.0895
10 3 14 3.5993 0.0779
10 3 15 -1.6733 -0.0187
10 3 16 2.7305 -0.0259
10 3 17 -2.2585 -0.0409
10 3 18 1.7183 -0.1304
10 3 19 -2.4844 0.0773
10 3 20 0.6871 -0.0527
10 3 21 -2.0593 0.0968
10 3 22 0.0679 0.1225
10 3 23 -1.3454 0.0533
10 3 24 -0.0410 0.0113
10 3 25 -0.8067 0.0333
10 3 26 -0.0472 -0.2914
10 3 27 -0.7791 0.0092
10 3 28 -0.0338 -0.3327
10 3 29 -1.0572 0.0887
10 4 0 -1.9444 0.0756
10 4 1 -8.1344 -0.0181
10 4 2 -1.8401 -0.0656
10 4 3 -7.5770 0.0297
10 4 4 -1.5640 -0.0909
10 4 5 -6.9608 -0.0287
10 4 6 -0.7124 0.0567
10 4 7 -6.4735 -0.0730
10 4 8 0.3195 -0.0097
10 4 9 -5.9569 -0.0467
10 4 10 0.7838 -0.1490
10 4 11 -5.2814 -0.0005
10 4 12 0.9166 -0.0207
10 4 13 -4.4338 0.0540
10 4 14 1.3624 0.1619
10 4 15 -3.4887 0.0346
10 4 16 2.1490 0.1598
10 4 17 -2.6375 -0.0607
10 4 18 2.8038 -0.0416
10 4 19 -1.8511 -0.0291
10 4 20 2.6576 -0.3470
10 4 21 -0.9114 0.1024
10 4 22 1.6682 -0.3247
10 4 23 -0.0119 0.0924
10 4 24 0.8831 0.0858
10 4 25 0.4182 0.0199
10 4 26 0.8941 0.2100
10 4 27 0.3938 0.1097
10 4 28 1.0769 -0.0217
10 4 29 0.2573 0.2976
10 4 30 1.0284 -0.0198
10 5 0 9.2953 -0.0402
10 5 1 1.1940 -0.0593
10 5 2 9.0310 0.0554
10 5 3 0.9582 -0.0564
10 5 4 8.2474 0.0264
10 5 5 0.5412 0.0677
10 5 6 7.2255 0.0598
10 5 7 0.0277 0.0646
10 5 8 6.4449 0.1158
10 5 9 -0.4926 -0.0389
10 5 10 5.7482 -0.0457
10 5 11 -0.8207 -0.0682
10 5 12 4.7804 -0.1707
10 5 13 -1.0681 -0.0880
10 5 14 3.7953 -0.0437
10 5 15 -1.5709 -0.0977
10 5 16 3.0378 0.1045
10 5 17 -2.1640 -0.0042
10 5 18 2.4372 0.1782
10 5 19 -2.3740 0.0951
10 5 20 1.8913 0.0999
10 5 21 -2.0441 0.1692
10 5 22 1.0419 -0.1874
10 5 23 -1.3273 0.2257
10 5 24 -0.1221 -0.2089
10 5 25 -0.7158 0.0249
10 5 26 -0.7473 0.1624
10 5 27 -0.7800 -0.3815
10 5 28 -0.5670 0.2292
10 5 29 -1.2456 -0.4837
10 5 30 -0.3472 -0.0822
10 6 0 -0.5924 -0.0348
10 6 1 -9.8780 0.0956
10 6 2 -0.4856 -0.0764
10 6 3 -9.2828 -0.0941
10 6 4 -0.2238 0.0316
10 6 5 -8.2854 -0.1529
10 6 6 0.2390 0.0607
10 6 7 -7.0658 -0.0073
10 6 8 0.6192 0.0607
10 6 9 -5.8964 0.0421
10 6 10 0.8708 0.0932
10 6 11 -4.9416 0.0369
10 6 12 1.0305 0.0456
10 6 13 -3.9398 0.0721
10 6 14 1.1884 0.0111
10 6 15 -2.9860 -0.0561
10 6 16 1.5118 0.0399
10 6 17 -2.4862 -0.1671
10 6 18 1.7765 -0.0082
10 6 19 -2.1336 -0.0089
10 6 20 1.6624 -0.0579
10 6 21 -1.4994 0.0461
10 6 22 1.3328 -0.0475
10 6 23 -0.8041 -0.1100
10 6 24 1.0018 -0.0354
10 6 25 -0.1289 -0.1099
10 6 26 0.7952 0.1978
10 6 27 0.5289 -0.1331
10 6 28 0.9431 0.6150
10 7 0 9.6591 0.1355
10 7 1 0.2959 0.0573
10 7 2 9.8103 -0.0591
10 7 3 -0.1242 0.1132
10 7 4 8.7630 -0.0787
10 7 5 -0.5161 -0.0370
10 7 6 7.4185 0.1278
10 7 7 -0.9394 -0.1352
10 7 8 6.2958 0.1077
10 7 9 -1.1594 -0.0821
10 7 10 5.1542 -0.0666
10 7 11 -1.2264 -0.0417
10 7 12 3.9813 -0.0522
10 7 13 -1.3053 0.0438
10 7 14 2.9741 0.0163
10 7 15 -1.2539 0.0960
10 7 16 2.1947 0.0159
10 7 17 -1.2082 -0.1009
10 7 18 1.7923 0.0480
10 7 19 -1.3390 -0.1439
10 7 20 1.6712 0.0329
10 7 21 -1.1695 0.1711
10 7 22 1.3471 -0.0229
10 7 23 -0.6988 0.1327
10 7 24 0.7080 0.0689
10 7 25 -0.7091 -0.3671
10 7 26 0.1120 0.2580
10 7 27 -1.0587 -0.5846
10 7 28 -0.1803 0.4012
10 8 0 -1.0395 0.0744
10 8 1 -8.6057 -0.0847
10 8 2 0.0761 0.0721
10 8 3 -8.5131 -0.0889
10 8 4 0.8530 -0.1392
10 8 5 -7.6157 0.0240
10 8 6 1.0973 -0.0524
10 8 7 -6.3233 0.0574
10 8 8 1.3851 0.2097
10 8 9 -5.1880 -0.0162
10 8 10 1.6922 0.0615
10 8 11 -4.2321 -0.0413
10 8 12 1.5912 -0.1945
10 8 13 -3.2755 -0.0069
10 8 14 1.3873 -0.0532
10 8 15 -2.3646 0.0804
10 8 16 1.3287 0.0947
10 8 17 -1.6535 0.0913
10 8 18 1.0406 -0.0016
10 8 19 -1.4182 -0.0878
10 8 20 0.6494 -0.0063
10 8 21 -1.5382 -0.0845
10 8 22 0.6243 0.0352
10 8 23 -1.2404 0.1901
10 8 24 0.7390 -0.0039
10 8 25 -0.4662 0.0969
10 8 26 0.6776 0.1774
10 8 27 -0.1066 -0.3619
10 9 0 6.6267 -0.0717
10 9 1 0.5487 0.2615
10 9 2 6.8983 0.0478
10 9 3 -0.2150 0.0796
10 9 4 6.7390 0.0214
10 9 5 -1.1318 -0.1945
10 9 6 5.9891 -0.0968
10 9 7 -1.7147 -0.0841
10 9 8 5.0822 0.0303
10 9 9 -1.7639 0.0864
10 9 10 4.5181 0.1455
10 9 11 -1.7995 0.0579
10 9 12 3.8869 -0.1149
10 9 13 -1.8897 0.0587
10 9 14 2.8391 -0.2380
10 9 15 -1.6234 0.0668
10 9 16 2.0969 0.0855
10 9 17 -1.0429 -0.0250
10 9 18 1.9780 0.1793
10 9 19 -0.5144 -0.0765
10 9 20 1.7329 -0.1104
10 9 21 -0.3368 -0.0363
10 9 22 1.1859 -0.1684
10 9 23 -0.5216 0.0845
10 9 24 0.8121 -0.0477
10 9 25 -0.6072 0.1839
10 9 26 0.5385 -0.0702
10 10 0 -0.7143 -0.0429
10 10 1 -5.2993 0.0155
10 10 2 -0.0226 -0.1459
10 10 3 -5.1711 0.3366
10 10 4 0.6512 -0.1597
10 10 5 -4.7651 0.0964
10 10 6 1.0575 -0.0722
10 10 7 -4.7016 -0.1939
10 10 8 1.3345 0.1012
10 10 9 -4.5384 -0.0203
10 10 10 1.7869 0.2051
10 10 11 -3.9836 0.0925
10 10 12 2.2686 0.0246
10 10 13 -3.5704 -0.0456
10 10 14 2.1101 -0.2970
10 10 15 -3.2944 -0.0017
10 10 16 1.1922 -0.2129
10 10 17 -2.7417 0.0585
10 10 18 0.4278 0.2183
10 10 19 -2.1324 -0.1192
10 10 20 0.3261 0.2058
10 10 21 -1.6634 -0.1605
10 10 22 0.3717 -0.2663
10 10 23 -1.1190 0.0569
10 11 0 3.3649 0.0907
10 11 1 0.2766 -0.0979
10 11 2 3.5364 0.1083
10 11 3 -0.1890 0.1591
10 11 4 3.9343 -0.0151
10 11 5 -0.2935 0.2493
10 11 6 4.0277 -0.2724
10 11 7 -0.5226 -0.0853
10 11 8 3.7202 -0.1959
10 11 9 -1.2451 -0.1991
10 11 10 3.5897 0.1666
10 11 11 -1.8011 0.1136
10 11 12 3.7924 0.2789
10 11 13 -1.8066 0.1542
10 11 14 3.9092 0.0618
10 11 15 -1.5913 -0.0819
10 11 16 3.5896 -0.1133
10 11 17 -1.0845 0.0015
10 11 18 2.8483 0.0476
10 11 19 -0.2857 0.2098
10 11 20 2.0614 0.3837
10 11 21 0.0690 0.2081
10 12 0 -0.1367 -0.1024
10 12 1 -2.3385 -0.0759
10 12 2 -0.4719 -0.1448
10 12 3 -2.5473 0.0543
10 12 4 -0.5057 0.1027
10 12 5 -2.8335 0.1717
10 12 6 -0.0592 0.1192
10 12 7 -3.0006 0.0258
10 12 8 0.3140 -0.1813
10 12 9 -3.2194 -0.2133
10 12 10 0.6044 -0.1749
10 12 11 -3.4658 -0.0984
10 12 12 1.1705 0.0628
10 12 13 -3.4224 0.1944
10 12 14 1.5260 0.0335
10 12 15 -3.1896 0.0662
10 12 16 1.1690 -0.1320
10 12 17 -3.0383 -0.3460
10 12 18 0.5071 -0.2363
10 12 19 -2.6311 -0.4790
10 13 0 1.8619 0.0416
10 13 1 0.1694 -0.0361
10 13 2 1.5916 -0.1369
10 13 3 0.5367 0.0352
10 13 4 1.6455 -0.1351
10 13 5 0.8474 0.1937
10 13 6 2.1100 0.1295
10 13 7 0.9266 0.1252
10 13 8 2.6455 0.1435
10 13 9 0.4296 -0.1113
10 13 10 2.6558 -0.1089
10 13 11 -0.4318 -0.1399
10 13 12 2.4452 -0.1310
10 13 13 -0.9938 0.1048
10 13 14 2.5415 -0.0349
10 13 15 -0.8866 0.3502
10 13 16 2.5309 -0.0172
10 13 17 -0.3841 0.3823
10 13 18 2.0461 0.2203
10 14 0 0.3590 0.0166
10 14 1 -1.1316 0.0182
10 14 2 -0.3542 -0.0715
10 14 3 -1.0160 -0.0171
10 14 4 -0.9735 -0.0538
10 14 5 -1.4577 0.0300
10 14 6 -1.1873 0.0305
10 14 7 -1.7459 0.1630
10 14 8 -0.8843 0.0890
10 14 9 -1.7114 0.0718
10 14 10 -0.3438 -0.0279
10 14 11 -1.7330 -0.0152
10 14 12 0.0047 -0.1548
10 14 13 -1.7642 0.1521
10 14 14 0.1917 -0.1198
10 14 15 -1.6127 0.2535
10 14 16 0.3294 -0.1974
10 14 17 -1.3055 0.0889
10 15 0 1.1061 0.0984
10 15 1 -0.0420 -0.1182
10 15 2 0.7543 -0.1103
10 15 3 0.5120 -0.0765
10 15 4 0.6314 -0.1967
10 15 5 0.8285 -0.1338
10 15 6 0.8612 -0.0393
10 15 7 0.7256 -0.0613
10 15 8 1.2425 0.0689
10 15 9 0.6000 0.0898
10 15 10 1.3896 -0.0747
10 15 11 0.4743 0.0257
10 15 12 1.1917 -0.3200
10 15 13 0.1963 -0.0108
10 15 14 0.8433 -0.3975
10 16 0 0.2139 -0.0442
10 16 1 -0.3190 0.0984
10 16 2 -0.1906 0.1200
10 16 3 -0.2278 -0.0229
10 16 4 -0.3186 0.1347
10 16 5 -0.4470 0.0316
10 16 6 -0.3517 0.0505
10 16 7 -0.7273 0.0569
10 17 0 0.5233 0.0031
10 17 1 0.0433 0.2439
10 17 2 0.0943 -0.2112
10 17 3 0.3690 -0.0056
11 0 0 5.8268 -0.0137
11 0 2 5.7812 -0.2033
11 0 4 5.2135 -0.0367
11 0 6 4.5081 0.1299
11 0 8 3.7430 0.1549
11 0 10 3.1232 0.1569
11 0 12 2.6477 0.0309
11 0 14 2.0127 -0.1176
11 0 16 1.3111 -0.0551
11 0 18 0.7597 0.0191
11 0 20 0.2247 -0.0542
11 0 22 -0.2662 -0.1021
11 0 24 -0.4585 -0.0789
11 0 26 -0.2947 -0.0347
11 0 28 0.0868 -0.0158
11 1 0 -2.0489 0.1916
11 1 1 -5.6772 -0.0683
11 1 2 -1.9554 0.0517
11 1 3 -5.7058 -0.0617
11 1 4 -2.1950 -0.1192
11 1 5 -5.0125 0.0164
11 1 6 -2.4253 -0.0661
11 1 7 -4.0468 -0.0571
11 1 8 -2.3471 0.0428
11 1 9 -3.2610 -0.0927
11 1 10 -1.9576 0.1197
11 1 11 -2.5923 -0.0332
11 1 12 -1.2899 0.1299
11 1 13 -1.9800 -0.0291
11 1 14 -0.6120 0.0059
11 1 15 -1.4185 -0.0241
11 1 16 -0.2095 -0.0470
11 1 17 -0.8110 0.0297
11 1 18 0.0368 0.0823
11 1 19 -0.2204 0.0820
11 1 20 0.1725 0.1168
11 1 21 0.2499 0.1593
11 1 22 -0.0439 -0.0191
11 1 23 0.5543 0.1675
11 1 24 -0.5637 -0.0923
11 1 25 0.5324 0.0307
11 1 26 -0.9979 -0.0427
11 1 27 0.2463 -0.0794
11 1 28 -1.0252 -0.0053
11 2 0 5.6187 -0.0696
11 2 1 3.7728 0.1923
11 2 2 5.8361 0.0180
11 2 3 3.8976 0.0096
11 2 4 5.4302 0.0241
11 2 5 3.9561 0.0175
11 2 6 4.4305 -0.0444
11 2 7 3.9822 0.0078
11 2 8 3.2577 -0.0490
11 2 9 3.5511 -0.1104
11 2 10 2.3514 0.0452
11 2 11 2.6938 -0.0565
11 2 12 1.7778 0.1223
11 2 13 1.8455 0.0479
11 2 14 1.2703 0.0529
11 2 15 1.0630 -0.0196
11 2 16 0.5603 -0.1167
11 2 17 0.3704 -0.0999
11 2 18 -0.2414 -0.1531
11 2 19 -0.0195 -0.1102
11 2 20 -0.6942 -0.0179
11 2 21 -0.0267 -0.0501
11 2 22 -0.6771 0.0096
11 2 23 0.4294 0.0890
11 2 24 -0.5988 -0.1167
11 2 25 1.1567 0.0636
11 2 26 -0.6916 -0.0474
11 2 27 1.4977 -0.1291
11 2 28 -0.6857 0.2838
11 3 0 -4.7451 -0.0076
11 3 1 -5.9043 0.0898
11 3 2 -4.6567 -0.1004
11 3 3 -5.6795 0.1730
11 3 4 -4.7039 -0.0854
11 3 5 -4.7146 0.1070
11 3 6 -4.6069 0.0011
11 3 7 -3.4064 0.0596
11 3 8 -4.2923 -0.0332
11 3 9 -2.2881 -0.0505
11 3 10 -3.7931 -0.0364
11 3 11 -1.6895 -0.1086
11 3 12 -2.9950 0.0914
11 3 13 -1.1867 0.0423
11 3 14 -2.0093 0.1684
11 3 15 -0.3858 0.1378
11 3 16 -1.1437 0.1034
11 3 17 0.4074 0.0622
11 3 18 -0.6053 -0.0540
11 3 19 0.8683 0.0077
11 3 20 -0.4822 -0.1289
11 3 21 0.9469 -0.0374
11 3 22 -0.5708 0.0361
11 3 23 0.7491 -0.0737
11 3 24 -0.6206 0.1606
11 3 25 0.6922 -0.0520
11 3 26 -0.8186 0.0175
11 3 27 0.9425 -0.1734
11 3 28 -1.1298 0.0277
11 4 0 4.7371 0.0211
11 4 1 5.4883 -0.1370
11 4 2 5.3935 0.0175
11 4 3 4.9570 -0.0100
11 4 4 4.9641 -0.1103
11 4 5 4.6478 0.1323
11 4 6 3.6884 -0.0591
11 4 7 4.4473 0.1045
11 4 8 2.4983 0.0194
11 4 9 4.0877 -0.0226
11 4 10 1.6900 -0.0928
11 4 11 3.4447 -0.1374
11 4 12 1.0731 -0.1546
11 4 13 2.6432 -0.1163
11 4 14 0.4914 -0.0790
11 4 15 2.0290 0.0142
11 4 16 -0.1675 0.0249
11 4 17 1.6611 0.0278
11 4 18 -0.6342 0.1376
11 4 19 1.2433 -0.0406
11 4 20 -0.6535 0.0660
11 4 21 0.7655 0.0274
11 4 22 -0.6262 -0.1103
11 4 23 0.4582 0.1212
11 4 24 -0.7685 0.0613
11 4 25 0.3165 0.0655
11 4 26 -0.8505 0.3383
11 4 27 0.2586 -0.0472
11 4 28 -1.0653 0.2350
11 4 29 0.2456 -0.1455
11 5 0 -6.4202 -0.0016
11 5 1 -3.9514 0.0164
11 5 2 -5.8720 0.0538
11 5 3 -4.2870 -0.1043
11 5 4 -5.0076 0.0168
11 5 5 -3.7426 -0.0003
11 5 6 -4.3853 -0.0564
11 5 7 -2.5132 0.1460
11 5 8 -3.9708 0.0473
11 5 9 -1.4603 0.0995
11 5 10 -3.4217 0.1142
11 5 11 -1.0201 0.0312
11 5 12 -2.8445 0.0020
11 5 13 -0.7738 0.0533
11 5 14 -2.4062 -0.0802
11 5 15 -0.3280 0.0741
11 5 16 -2.1488 -0.0973
11 5 17 0.2545 0.0674
11 5 18 -2.0246 -0.0095
11 5 19 0.6320 -0.0482
11 5 20 -1.5509 0.1724
11 5 21 0.4759 -0.2228
11 5 22 -0.5983 0.0057
11 5 23 0.1245 -0.1263
11 5 24 0.0632 -0.4355
11 5 25 0.3560 0.1534
11 5 26 0.1904 -0.4201
11 5 27 1.0872 0.1346
11 5 28 0.2953 -0.0755
11 5 29 1.4691 -0.0977
11 6 0 2.2466 0.0194
11 6 1 6.7205 0.0372
11 6 2 2.8061 -0.0451
11 6 3 5.9224 -0.0288
11 6 4 2.6391 -0.0110
11 6 5 4.7837 -0.1035
11 6 6 1.9777 0.0064
11 6 7 3.9231 0.0159
11 6 8 1.1974 -0.0530
11 6 9 3.5221 0.0735
11 6 10 0.7229 -0.0347
11 6 11 3.0266 -0.0346
11 6 12 0.6272 -0.0104
11 6 13 2.3504 0.0043
11 6 14 0.4692 -0.0676
11 6 15 1.9936 0.0890
11 6 16 0.0580 -0.0976
11 6 17 1.9143 0.0059
11 6 18 -0.3568 -0.0779
11 6 19 1.7876 0.0223
11 6 20 -0.5158 0.0406
11 6 21 1.4670 0.1159
11 6 22 -0.2679 0.1948
11 6 23 0.6281 0.0833
11 6 24 0.0182 -0.0107
11 6 25 -0.4872 0.2966
11 6 26 -0.3509 -0.4673
11 6 27 -0.8303 0.7296
11 6 28 -1.0832 -0.5144
11 7 0 -7.0500 0.1457
11 7 1 -1.0115 -0.0066
11 7 2 -6.3893 0.0950
11 7 3 -1.1108 0.0078
11 7 4 -5.4299 -0.1117
11 7 5 -0.8506 -0.0268
11 7 6 -4.5949 -0.0674
11 7 7 -0.5199 -0.0182
11 7 8 -3.8180 0.0577
11 7 9 -0.2489 0.0763
11 7 10 -3.1366 -0.0108
11 7 11 -0.1094 0.0306
11 7 12 -2.4901 -0.0461
11 7 13 -0.1821 -0.0500
11 7 14 -1.7928 0.0133
11 7 15 -0.0679 0.1004
11 7 16 -1.4244 -0.0183
11 7 17 0.3990 0.1182
11 7 18 -1.5595 -0.0368
11 7 19 0.5410 -0.1186
11 7 20 -1.6228 0.0215
11 7 21 0.2664 -0.0276
11 7 22 -1.1296 -0.0299
11 7 23 0.2689 0.2820
11 7 24 -0.2566 -0.2450
11 7 25 0.4351 0.3008
11 7 26 0.4318 -0.5471
11 7 27 0.3834 0.3913
11 8 0 -0.5083 -0.0979
11 8 1 6.4242 0.0132
11 8 2 -0.4693 0.2144
11 8 3 5.9256 -0.0705
11 8 4 -0.2515 0.1390
11 8 5 4.9640 -0.0730
11 8 6 -0.3632 -0.1326
11 8 7 4.1627 0.0304
11 8 8 -0.5176 -0.0609
11 8 9 3.6005 0.0761
11 8 10 -0.3156 0.0624
11 8 11 2.9427 0.0180
11 8 12 -0.2101 -0.0639
11 8 13 2.0563 -0.1024
11 8 14 -0.4024 -0.0415
11 8 15 1.2570 -0.0973
11 8 16 -0.4491 0.1009
11 8 17 1.1253 0.0645
11 8 18 -0.4435 -0.0236
11 8 19 1.4943 -0.0195
11 8 20 -0.6348 -0.1142
11 8 21 1.3555 -0.2612
11 8 22 -0.6147 0.0291
11 8 23 0.6034 -0.0197
11 8 24 -0.2956 -0.0735
11 8 25 0.1265 0.4678
11 8 26 -0.1699 -0.4602
11 9 0 -5.1632 -0.1608
11 9 1 1.1050 0.1049
11 9 2 -5.5717 -0.0587
11 9 3 1.4913 0.0625
11 9 4 -5.1487 0.1586
11 9 5 1.3812 -0.1957
11 9 6 -4.4290 0.0743
11 9 7 0.8107 -0.1581
11 9 8 -4.0063 -0.0383
11 9 9 0.5472 0.1416
11 9 10 -3.4659 0.1286
11 9 11 0.7012 0.1625
11 9 12 -2.5049 0.1338
11 9 13 0.7782 -0.0430
11 9 14 -1.8086 -0.1013
11 9 15 0.6731 -0.1111
11 9 16 -1.6053 0.0147
11 9 17 0.5748 -0.0294
11 9 18 -1.3520 0.2772
11 9 19 0.6029 0.0216
11 9 20 -1.1081 0.1190
11 9 21 0.6610 -0.1111
11 9 22 -1.0376 -0.0418
11 9 23 0.4544 -0.2512
11 9 24 -0.6491 0.0924
11 10 0 -1.3067 0.0221
11 10 1 4.0475 -0.1189
11 10 2 -1.5989 0.0542
11 10 3 4.2991 0.1394
11 10 4 -1.5247 0.0977
11 10 5 4.5321 0.1012
11 10 6 -1.1375 0.0040
11 10 7 4.2349 -0.2641
11 10 8 -0.8836 -0.1340
11 10 9 3.5252 -0.2313
11 10 10 -0.9442 -0.0481
11 10 11 3.1097 0.0677
11 10 12 -0.9575 0.1693
11 10 13 2.8096 -0.0137
11 10 14 -0.7929 0.0703
11 10 15 2.2139 -0.1671
11 10 16 -0.8112 -0.1787
11 10 17 1.7459 0.0106
11 10 18 -0.8705 0.0388
11 10 19 1.5973 0.1298
11 10 20 -0.5266 0.4532
11 10 21 1.2978 -0.0144
11 11 0 -2.7333 -0.1368
11 11 1 1.5332 -0.1230
11 11 2 -3.4271 -0.0022
11 11 3 1.2621 -0.2205
11 11 4 -3.6215 0.2597
11 11 5 0.9339 0.0235
11 11 6 -3.4229 0.1716
11 11 7 0.8363 0.0700
11 11 8 -3.3874 -0.1288
11 11 9 0.7139 -0.0944
11 11 10 -3.4936 -0.1258
11 11 11 0.7805 0.0629
11 11 12 -3.3459 0.1468
11 11 13 1.2861 0.2277
11 11 14 -2.8813 0.2538
11 11 15 1.4594 -0.0833
11 11 16 -2.3766 -0.0359
11 11 17 0.8585 -0.3413
11 11 18 -2.0853 -0.4291
11 11 19 0.3063 -0.2492
11 11 20 -1.7983 -0.4019
11 12 0 -0.9060 -0.1309
11 12 1 1.9857 0.1244
11 12 2 -0.9809 -0.1871
11 12 3 2.4540 -0.0279
11 12 4 -0.9120 0.1156
11 12 5 2.7008 -0.0490
11 12 6 -0.3362 0.4041
11 12 7 2.8968 0.0336
11 12 8 0.0701 0.0871
11 12 9 2.9981 -0.0588
11 12 10 -0.4652 -0.3532
11 12 11 2.8572 -0.1700
11 12 12 -1.3316 -0.2651
11 12 13 2.7785 0.0283
11 12 14 -1.6181 0.0545
11 12 15 2.9384 0.2573
11 12 16 -1.2925 0.2452
11 12 17 2.7602 0.2469
11 12 18 -0.6805 0.3642
11 12 19 1.9849 0.3312
11 13 0 -0.8462 -0.0197
11 13 1 0.4716 0.0362
11 13 2 -1.1205 -0.1346
11 13 3 0.0951 -0.1051
11 13 4 -1.6553 -0.2079
11 13 5 -0.3073 -0.0750
11 13 6 -2.1182 0.0060
11 13 7 -0.3145 0.0753
11 13 8 -2.0639 0.2056
11 13 9 0.1148 0.1054
11 13 10 -1.9714 0.0243
11 13 11 0.6849 0.0336
11 13 12 -2.3092 -0.0944
11 13 13 1.1072 0.0021
11 13 14 -2.5394 0.0445
11 13 15 1.2362 0.0041
11 13 16 -2.3130 -0.0940
11 13 17 1.0488 -0.1183
11 14 0 -0.0812 0.0653
11 14 1 0.5496 0.0557
11 14 2 0.3544 -0.0289
11 14 3 0.7173 -0.0205
11 14 4 0.6321 -0.0498
11 14 5 0.7989 -0.0865
11 14 6 0.6556 -0.0357
11 14 7 0.9289 0.1133
11 14 8 0.4496 0.0235
11 14 9 1.2895 0.1874
11 14 10 0.1128 -0.0324
11 14 11 1.5546 -0.0847
11 14 12 -0.4527 -0.2055
11 14 13 1.5753 -0.2736
11 14 14 -1.0140 -0.1023
11 14 15 1.5176 -0.1453
11 14 16 -0.9823 0.2467
11 15 0 -0.4871 0.1050
11 15 1 -0.3200 -0.0102
11 15 2 -0.1171 0.0870
11 15 3 -0.6998 0.0416
11 15 4 -0.0667 -0.0870
11 15 5 -0.7723 -0.0054
11 15 6 -0.3088 -0.1529
11 15 7 -0.7543 -0.0341
11 15 8 -0.5131 -0.0447
11 15 9 -0.4943 0.1581
11 15 10 -0.5749 0.1153
11 15 11 0.0542 0.2150
11 15 12 -0.6144 0.2061
11 15 13 0.4096 0.0083
11 15 14 -0.7095 0.1853
11 16 0 0.1897 -0.0185
11 16 1 0.2667 0.1091
11 16 2 0.4944 -0.0085
11 16 3 0.0098 -0.0391
11 16 4 0.6958 -0.0244
11 16 5 -0.1776 0.0098
11 16 6 0.5676 -0.1517
11 16 7 -0.1165 0.0830
12 0 0 -5.8149 0.1941
12 0 2 -6.1090 -0.0677
12 0 4 -6.4214 -0.2251
12 0 6 -6.3390 -0.1347
12 0 8 -5.8015 -0.0627
12 0 10 -4.9032 0.0180
12 0 12 -3.6550 0.0575
12 0 14 -2.4783 -0.0821
12 0 16 -1.6829 -0.1485
12 0 18 -0.9258 -0.0404
12 0 20 -0.0317 -0.0066
12 0 22 0.6776 -0.0154
12 0 24 0.8798 0.0725
12 0 26 0.4257 0.1786
12 1 0 1.1732 0.0910
12 1 1 6.1351 0.1108
12 1 2 1.5303 0.2056
12 1 3 6.2901 -0.0636
12 1 4 1.6979 0.0270
12 1 5 6.0506 -0.0213
12 1 6 1.4493 -0.1339
12 1 7 5.6456 0.0371
12 1 8 0.9939 -0.1524
12 1 9 4.9252 0.0406
12 1 10 0.4690 -0.0875
12 1 11 3.9543 0.1031
12 1 12 0.0400 0.0450
12 1 13 2.9642 0.1068
12 1 14 -0.1962 0.0447
12 1 15 2.0126 0.0157
12 1 16 -0.4541 -0.1286
12 1 17 1.1585 -0.0323
12 1 18 -0.6811 -0.1568
12 1 19 0.3831 -0.0621
12 1 20 -0.4696 -0.0339
12 1 21 -0.3847 -0.0850
12 1 22 0.1689 -0.0408
12 1 23 -0.8780 -0.0516
12 1 24 0.8116 -0.1244
12 1 25 -0.8006 -0.0285
12 1 26 1.1413 -0.0662
12 1 27 -0.2521 0.0312
12 2 0 -5.3755 -0.1468
12 2 1 -2.6214 0.1306
12 2 2 -5.8553 -0.0256
12 2 3 -2.5087 0.0915
12 2 4 -5.6694 0.1326
12 2 5 -2.3731 -0.0152
12 2 6 -5.0396 0.1165
12 2 7 -1.9575 0.0260
12 2 8 -4.3683 -0.0351
12 2 9 -1.3093 -0.0001
12 2 10 -3.7414 -0.1192
12 2 11 -0.7567 -0.0107
12 2 12 -2.9990 -0.0407
12 2 13 -0.2065 0.1169
12 2 14 -2.0757 0.0744
12 2 15 0.3829 0.1537
12 2 16 -1.2008 0.0304
12 2 17 0.7409 0.0756
12 2 18 -0.6448 -0.0715
12 2 19 0.7029 0.0070
12 2 20 -0.2221 0.0580
12 2 21 0.1249 -0.0508
12 2 22 0.4345 0.2751
12 2 23 -0.8699 0.0284
12 2 24 1.0675 0.1351
12 2 25 -1.6278 0.1774
12 2 26 1.0582 -0.2950
12 2 27 -1.7696 0.1046
12 3 0 2.8867 0.0427
12 3 1 5.0318 -0.1293
12 3 2 2.9898 -0.0032
12 3 3 5.1007 -0.0160
12 3 4 2.7557 -0.0303
12 3 5 4.6597 -0.0264
12 3 6 2.3512 0.0482
12 3 7 3.9254 -0.0342
12 3 8 1.9129 0.0145
12 3 9 3.3200 -0.0192
12 3 10 1.3236 -0.1408
12 3 11 2.7541 -0.0927
12 3 12 0.6873 -0.1463
12 3 13 2.0460 -0.0745
12 3 14 0.2552 0.0034
12 3 15 1.4320 0.0475
12 3 16 0.0514 0.0990
12 3 17 1.0065 0.0487
12 3 18 -0.0046 0.0095
12 3 19 0.6492 -0.0262
12 3 20 0.0272 -0.1743
12 3 21 0.2711 -0.1145
12 3 22 0.2819 -0.1141
12 3 23 -0.3424 -0.1727
12 3 24 1.0213 0.1571
12 3 25 -1.0660 0.0798
12 3 26 1.8050 0.0943
12 3 27 -1.3036 0.5442
12 4 0 -4.1354 -0.0793
12 4 1 -2.8483 -0.0142
12 4 2 -4.7410 0.0400
12 4 3 -2.6551 -0.0895
12 4 4 -4.4438 0.0835
12 4 5 -2.3101 -0.0115
12 4 6 -3.6964 0.1002
12 4 7 -1.8560 0.0757
12 4 8 -2.9081 0.1571
12 4 9 -1.4245 0.1023
12 4 10 -2.3575 0.0554
12 4 11 -1.0831 0.0404
12 4 12 -2.1234 -0.0983
12 4 13 -0.9264 -0.0660
12 4 14 -1.8727 -0.0857
12 4 15 -0.8732 -0.0468
12 4 16 -1.4989 0.0001
12 4 17 -0.7018 0.0446
12 4 18 -1.1806 0.1234
12 4 19 -0.5043 0.0323
12 4 20 -0.8210 0.1717
12 4 21 -0.4756 -0.0040
12 4 22 -0.4121 -0.0568
12 4 23 -0.5622 -0.0271
12 4 24 0.0087 -0.2320
12 4 25 -0.7394 -0.1322
12 4 26 0.7529 -0.1752
12 4 27 -0.9500 -0.1642
12 4 28 1.5031 -0.3884
12 5 0 3.1359 -0.0476
12 5 1 3.6017 0.0937
12 5 2 2.5809 -0.1219
12 5 3 4.0111 -0.0459
12 5 4 1.9325 -0.0769
12 5 5 3.4299 -0.1325
12 5 6 1.5030 -0.0537
12 5 7 2.6210 -0.0167
12 5 8 1.2770 0.0011
12 5 9 2.2321 0.0691
12 5 10 1.2388 0.0899
12 5 11 2.1323 0.0328
12 5 12 1.2131 0.0677
12 5 13 1.9862 -0.0116
12 5 14 1.1183 0.0275
12 5 15 1.6637 -0.0354
12 5 16 1.1009 -0.0252
12 5 17 1.3402 0.0240
12 5 18 0.9731 -0.1370
12 5 19 1.3365 0.1008
12 5 20 0.6327 -0.0113
12 5 21 1.4037 -0.0383
12 5 22 0.4489 0.2574
12 5 23 0.9084 -0.1882
12 5 24 0.3336 0.2246
12 5 25 -0.0321 0.0225
12 5 26 0.0349 0.1862
12 5 27 -0.7610 0.3225
12 5 28 0.0153 0.4034
12 6 0 -1.7260 0.0780
12 6 1 -2.9122 0.1425
12 6 2 -2.4957 0.0233
12 6 3 -2.0302 0.1427
12 6 4 -2.6730 -0.0785
12 6 5 -1.4469 -0.0186
12 6 6 -2.3154 -0.0719
12 6 7 -1.4097 -0.0474
12 6 8 -1.8868 -0.0733
12 6 9 -1.3890 0.0612
12 6 10 -1.7815 -0.0647
12 6 11 -1.1426 -0.0182
12 6 12 -1.7904 0.0021
12 6 13 -0.9525 -0.1467
12 6 14 -1.6226 0.0375
12 6 15 -0.8880 -0.0924
12 6 16 -1.3077 0.0294
12 6 17 -0.9682 -0.0230
12 6 18 -1.0969 -0.0564
12 6 19 -1.0878 0.1024
12 6 20 -1.2664 -0.1330
12 6 21 -0.6757 0.2365
12 6 22 -1.4709 0.0983
12 6 23 0.1647 -0.1335
12 6 24 -0.9925 0.4006
12 6 25 0.4552 -0.7606
12 6 26 -0.0788 0.2555
12 6 27 0.1489 -0.7851
12 7 0 3.2099 -0.0632
12 7 1 0.5529 -0.0604
12 7 2 2.6665 0.0702
12 7 3 1.1854 0.0509
12 7 4 2.1227 -0.0363
12 7 5 1.3812 0.0693
12 7 6 1.6989 -0.1253
12 7 7 1.2181 0.0158
12 7 8 1.6126 0.0015
12 7 9 1.0972 0.0879
12 7 10 1.5574 0.0628
12 7 11 1.3005 0.1344
12 7 12 1.0841 0.0435
12 7 13 1.3761 -0.0421
12 7 14 0.5734 0.1179
12 7 15 1.0182 -0.0877
12 7 16 0.5710 0.0915
12 7 17 0.7386 0.0468
12 7 18 0.8443 -0.1279
12 7 19 0.6934 -0.0601
12 7 20 0.8491 -0.2593
12 7 21 0.6254 -0.1648
12 7 22 0.3768 -0.0890
12 7 23 0.7920 -0.0455
12 7 24 -0.2650 0.3750
12 7 25 1.0105 -0.2786
12 7 26 -0.4934 0.8297
12 7 27 0.5185 -0.7218
12 8 0 1.2032 -0.0784
12 8 1 -3.2125 0.0482
12 8 2 0.4207 0.1035
12 8 3 -2.6670 0.0203
12 8 4 0.1286 0.1880
12 8 5 -2.2853 -0.0441
12 8 6 -0.0662 -0.0646
12 8 7 -2.2350 -0.0401
12 8 8 -0.4913 -0.1646
12 8 9 -2.1368 0.0211
12 8 10 -0.7436 0.0264
12 8 11 -1.5919 0.0654
12 8 12 -0.7561 0.0241
12 8 13 -0.7574 -0.0207
12 8 14 -0.8038 -0.0478
12 8 15 -0.3583 -0.1361
12 8 16 -0.5509 0.1384
12 8 17 -0.5792 0.0683
12 8 18 0.0636 0.1576
12 8 19 -0.7410 0.3523
12 8 20 0.2428 -0.1070
12 8 21 -0.6095 0.1585
12 8 22 -0.1863 -0.0645
12 8 23 -0.4237 -0.1989
12 8 24 -0.5361 0.3056
12 8 25 -0.0192 -0.3131
12 9 0 3.3497 -0.0892
12 9 1 -2.1779 -0.1187
12 9 2 3.0932 -0.1231
12 9 3 -1.5748 0.0834
12 9 4 2.7294 0.0706
12 9 5 -0.7566 0.0359
12 9 6 2.6846 0.1074
12 9 7 -0.2827 -0.1600
12 9 8 2.5376 -0.1025
12 9 9 -0.0498 -0.0843
12 9 10 1.9999 -0.0713
12 9 11 0.3086 0.0750
12 9 12 1.4551 0.1064
12 9 13 0.5740 0.0103
12 9 14 0.9429 -0.0812
12 9 15 0.4033 -0.1372
12 9 16 0.4105 -0.2484
12 9 17 -0.1479 -0.1236
12 9 18 0.4611 -0.0149
12 9 19 -0.6351 0.1153
12 9 20 0.9918 -0.0021
12 9 21 -0.5738 0.3016
12 9 22 0.9015 -0.2802
[truncated: 1,099,479 more chars]
